# Supplementary material for: Genetic variation in ZmKW1 contributes to kernel weight and size in dent corn and popcorn
Source: Plant Biotechnol J. 2024 Jan 1;22(6):1453–67. doi: 10.1111/pbi.14279 (PMC11123423; doi:10.1111/pbi.14279)
Supplement: Supplementary file 2 — Table S1 Phenotypes of agronomic traits in qKW1 N and qKW1 D . Table S2 Significant association variants within the 2.8 kb sequenced region around the ZmKW1 promoter after Bonferroni multiple test correction. Table S3 Linkage disequilibrium analysis of the ZmKW1 promoter in a maize association panel consisting of 111 inbred lines. Table S4 ZmKW1 genotypes in a collection of 138 popcorn inbred lines. Table S5 ZmKW1 genotypes in a collection of 512 dent corn inbred lines. Table S6 Ubiquitinated peptides in qKW1 N and qKW1 D kernels ubiquitinated proteomics. Table S7 Differential proteins in qKW1 N and qKW1 D kernel ubiquitination proteomics. Table S8 Screening of ZmKW1 interaction proteins by a yeast two‐hybrid library. Table S9 Presence–absence proteins in qKW1 N and qKW1 D kernel ubiquitination proteomics. Table S10 Primers used in this study. [file PBI-22-1453-s001.xlsx]

## Sheet: Table S1
Table S1 Phenotypes of agronomic traits in qKW1N and qKW1D.
Traits	qKW1N		qKW1D		P-value
	Mean ± SD	N	Mean ± SD	N
100-kernel weight (g)	11.92 ± 0.95	30	13.93 ± 0.96	30	3.50×10-11
Kernel width (mm)	5.81 ± 10.47	30	6.35 ± 0.42	30	1.33×10-2
Kernel length (mm)	7.28 ± 0.49	30	7.81 ± 0.45	30	1.35×10-4
Kernel thickness (mm)	4.41 ± 0.30	30	4.61 ± 0.29	30	2.63×10-9
Ear length (cm)	10.49 ± 0.79	30	10.26 ± 0.84	30	3.22×10-1
Kernel number per rows	19.44 ± 2.00	30	19.25 ± 1.00	30	1.36×10-1
Kernel row number	12.47 ± 0.86	30	12.33 ± 0.76	30	2.54×10-1
Number of male lateral branches	19.39 ± 2.33	20	19.56 ± 1.50	20	2.64×10-1
Male inflorescence (cm)	16.85 ± 1.30	27	13.44 ± 0.76	44	4.83×10-12
Plant height (cm)	159.93 ± 10.15	46	149.20 ± 5.84	63	5.59×10-08

## Sheet: Table S2
Table S2 Significant association variants within the 2.8-kb sequenced region around the ZmKW1 promoter after Bonferroni multiple test correction.
Varients	Allele	Position (Relative to the ATG, bp)	Frequency	p-value
Indel-2697	---/GGGCTAAC	-2697	111/66	1.31´10-24
SNP-2628	A/G	-2561	111/66	1.31´10-24
Indel-1346	1033bp/---	-1346	111/66	1.31´10-24
Indel-651	--/TT	-651	111/67	3.03´10-21
SNP-360	A/G	-360	111/66	1.31´10-24

## Sheet: Table S3
Table S3. Linkage disequilibrium analysis of the ZmKW1 promoter in a maize association panel consisting of 111 inbred lines.
Serial number	Inbreds	Source	type	100-kernel weight/g	Genomic location	Genetype	Sequence
LISD232	Dan232	Yuling Li Laboratory	corn	21.4	ZmKW1 promoter	qKW1D	ACAATTTCACACAGTGTCTCTCGTCCTTTTTCCATCAGGGCATGGATTCGAACCTCACCTACTGCACCATTTTTTAACATTTTACACTGATTTAATCAAATGGGACTACGGGCTAACGGGCTAGCCCGGCACAGTCAGCAGGCCGACATGACGTGCCTGGGCCATAGTTGTGGCCCACGTGCGTCTGGCCCGTGCTGGGCCAACGTTTACACTGATTTAATCAAATGGGCCGACGGGCTAATGGGCTGACTCGGCACAGTCAGCAGGCCGACAGATTAATTTGAAATATGTGTGATGAGTTATTTGTAAAAAGATGACGCATGACGAGCGTTGAAATTGGTTCTTTAAGTATAGTATAGAATAGAGATTTGTTAGCTAGCTATTTTTATTAGGATTTTT…
LIS635	Ningxia01	Yuling Li Laboratory	corn	30.5338	ZmKW1 promoter	qKW1D	ACAATTTCACACAGTGTCTCTCGTCCTTTTTCCATCAGGGCATGGATTCGACCTCACCTACTGCACCATTTTTTAACATTTTACACTGATTTAATCAAATGGGACTACGGGCTAGCCCGACACAGTCAGCAGGTCGACATGACGTGCATGGGCCATAGTTGTGGCCCACATGCGTCTAGCCCGTGCTAGGCCAACGTTTACACTGATTTAATCAAATGGGCCGACGGGCTAATGGGCTGACTCGGCACAGTCAGCAGGCCGACGTGACGTGCCTGAGTCATAGTTGTGGCCCATGTGCGTCTGGCCCGTGCTGGACCGATGTTTGGCCATCTATATATGTGCAACGGATTAATTTGAAATATGTGTGATGAGTTATTTGTAAAAAGATGACGCATGACG…
LIS620	WM	Yuling Li Laboratory	corn	15.6913	ZmKW1 promoter	qKW1D	ACAATTTCACACAGTGTCTCTCGTCCTTTTTCCATCAGGGCATGGATTCGACCTCACCTACTGCACCATTTTTTTAACTTTTTACACTGATTTAATCAAATGGGACTACGGGCTAACGGGCTAGCCCGACACAGTCAGCAGGCCGACATGACGTGCCTGAGCCATAGTTGTGGCCCACGTGCGTCTAGCCCGTGCTAGGCCAACGTTTACACTGATTTAATCAAATGGGCTGACGGGCTAACGGGCTGGCCCGGCACGGTCAGCAGACCGACGTGACGTGCCTGAGCCATAGTTGTGGCCCGTGTGCGTCTGGCCCGTGCTGGGCCGACGTTTGGCCAACGGATTAATTTGAAATAGGTGTGAGAAGTTATTTGTAAAAAGATGACGCGGACGACCGTT…
LIS547	XY718-187-2121	Yuling Li Laboratory	corn	18.4125	ZmKW1 promoter	qKW1D	ACAATTTCACACAGTGTCTCTCGTCCTTTTTCCATCAGGGCATGGATTCGACCTCACCTACTGCACCATTTTTTACATTTTACACTGATTTAATTAAATGGGACTACGGGCTAAAGGGCTAGCCCGGCACAGTCAGCAGGCCGACATGACGTGCCTGGGCCATAGTTGTGGCCCACGTGCGTCTGGCCCGTGCTGGGCCAACGTTTACACTGATTTAATCAAATGGGCCGACGGGCTAATGGGCTGACTCGACACAGTCAGCAGGCCGATGTGACGTGCCTGGGTCATAGTTGTGGCCCATGTGCGTCTGGCCCGTGCTGGACCGACGTTTGGCCATCTATAGATGTGCAACGGATTAATTTGAAATATGTGTGATGAGTTATTTGTAAAAAGATGACG…
LIS532	ADV6024-3132	Yuling Li Laboratory	corn	20.53	ZmKW1 promoter	qKW1D	ACAATTTCACAAGTGTCTCTCGTCCTTTTTCCATCAGGACATGCATTCGAACCTCACCTACTGCACCATTTTTTAACATTTTACACTGATTTAATTAAATGGGACTACGGGCTAACGGGCTAGCCCGGCACAGTCAGCAGGCCGACATGACGTGCCTGGGCCATAGTTGTGGCCCACGTGCGTCTGGCCCGTGCTGGGCCAACGTTTACACTGATTTAATCAAATGGGCCGACGGGCTAATGGGCTGACTCGACACAGTCAGCAGGCCGATGTGACGTGCCTGGGTCATAGTTGTGGCCCATGTGCGTCTGGCCCGTGCTGGACCGACGTTTGGCCATCTATAGATGTGCAACGGATTAATTTGAAATATGTGTGATGAGTTATTTGTAAAAAGATGAC…
LIS531	XY718-172-111	Yuling Li Laboratory	corn	17.5775	ZmKW1 promoter	qKW1D	ACAATTTCACACAGTGTCTCTCGTCCTTTTTCCATCAGGGCATGGTTTGAACCTCACCTACTGCCCCATTTTTTACCATTTTACACTGATTTAATTAAATGGGACTACGGGCTAACGGGCTAGCCCGGCACAGTCAGCAGGCCGACATGACGTGCCTGGGCCATAGTTGTGGCCCACGTGCGTCTGGCCCGTGCTGGGCCAACGTTTACACTGATTTAATCAAATGGGCCGACGGGCTAATGGGCTGACTCGACACAGTCAGCAGGCCGATGTGACGTGCCTGGGTCATAGTTGTGGCCCATGTGCGTCTGGCCCGTGCTGGACCGACGTTTGGCCATCTATAGATGTGCAACGGATTAATTTGAAATATGTGTGATGAGTTATTTGTAAAAAGATGAC…
LIS528	XY718-115-21	Yuling Li Laboratory	corn	17.4387	ZmKW1 promoter	qKW1D	ACAATTTCACACAGTGTCTCTCGTCCTTTTTCCATCAGCGCCTGGATTCGAACCTCACCTACTCCCCCATTTTTTAACATTTTACACTGATTTAATTAAATGGGACTACGGGCTAACGGGCTAGCCCGGCACAGTCAGCAGGCCGACATGACGTGCCTGGGCCATAGTTGTGGCCCACGTGCGTCTGGCCCGTGCTGGGCCAACGTTTACACTGATTTAATCAAATGGGCCGACGGGCTAATGGGCTGACTCGACACAGTCAGCAGGCCGATGTGACGTGCCTGGGTCATAGTTGTGGCCCATGTGCGTCTGGCCCGTGCTGGACCGACGTTTGGCCATCTATAGATGTGCAACGGATTAATTTGAAATATGTGTGATGAGTTATTTGTAAAAAGATGA…
LIS501	XY738-34-2111	Yuling Li Laboratory	corn	29.7787	ZmKW1 promoter	qKW1D	ACAATTTCACACAGTGTCTCTCGTCCTTTTTCCATCCGGGGATGGATTCGAACCTCACCTACTGCACCATTTTTTAACATTTTACACTGATTTAATCAAATGGGACTACGGGCTAGCCCGACACAGTCAGCAGGTCGACATGACGTGCATGGGCCATAGTTGTGGCCCACATGCGTCTAGCCCGTGCTGGGCCAACGTTTACACTGATTTAATCAAATGGGCCGACGGGCTAATGGGCTGACTCGGCACAGTCAGCAGGCCGACGTGACGTGCCTGAGTCATAGTTGTGGCCCATGTGCGTCTGGCCCGTGCTGGACCGATGTTTGGCCATCTATATATGTGCAACGGATTAATTTGAAATATGTGTGATGAGTTATTTGTAAAAAGATGACGCATGAC…
LIS491	XY718-168-2111	Yuling Li Laboratory	corn	27.8987	ZmKW1 promoter	qKW1D	ACAATTTCACACAGTGTCTCTCGTCCTTTTTCCATCAGGGCATGGATTCGAACCTCACCTACTGCACCATTTTTTAACATTTTACACTGATTTAATCAAATGGGACTACGGGCTAGCCCGACACAGTCAGCAGGTCGACATGACGTGCATGGGCCATAGTTGTGGCCCACATGCGTCTAGCCCGTGCTAGGCCAACGTTTACACTGATTTAATCAAATGGGCCGACGGGCTAATGGGCTGACTCGGCACAGTCAGCAGGCCGACGTGACGTGCCTGAGTCATAGTTGTGGCCCATGTGCGTCTGGCCCGTGCTGGACCGATGTTTGGCCATCTATATATGTGCAACGGATTAATTTGAAATATGTGTGATGAGTTATTTGTAAAAAGATGACGCATGAC…
LIS478	4898C203	Yuling Li Laboratory	corn	15.8938	ZmKW1 promoter	qKW1D	ACAATTTCACACAGTGTCTCTCGTCCTTTTTCCATCAGCGAATGCATTCGAACCTCACCTACTGCACCATTTTTTAACATTTTACACTGATTTAATTAAATGGGACTACGGGCTAACGGGCTAGCCCGGCACAGTCAGCAGGCCGACATGACGTGCCTGGGCCATAGTTGTGGCCCACGTGCGTCTGGCCCGTGCTGGGCCAACGTTTACACTGATTTAATCAAATGGGCCGACGGGCTAATGGGCTGACTCGACACAGTCAGCAGGCCGATGTGACGTGCCTGGGTCATAGTTGTGGCCCATGTGCGTCTGGCCCGTGCTGGACCGACGTTTGGCCATCTATAGATGTGCAACGGATTAATTTGAAATATGTGTGATGAGTTATTTGTAAAAAGATGA…
LIS469	G478	Yuling Li Laboratory	corn	28.8137	ZmKW1 promoter	qKW1D	ACAATTTCACACACCAGTGTCTCTCGTCCTTTTTCCATCAGGGCATGGATTCGAACCTCACCTACTGCACCATTTTTTAACATTTTACACTGATTTAATTAAATGGGACTACGGGCTAACGGGCTAGCCCGGCACAGTCAGCAGGCCGACATGACGTGCCTGGGCCATAGTTGTGGCCCACGTGCGTCTGGCCCGTGCTGGGCCAACGTTTACACTGATTTAATCAAATGGGCCGACGGGCTAATGGGCTGACTCGACACAGTCAGCAGGCCGATGTGACGTGCCTGGGTCATAGTTGTGGCCCATGTGCGTCTGGCCCGTGCTGGACCGACGTTTGGCCATCTATAGATGTGCAACGGATTAATTTGAAATATGTGTGATGAGTTATTTGTAAAAAGA…
LIS429	18fShan531132-33	Yuling Li Laboratory	corn	30.2017	ZmKW1 promoter	qKW1D	ACAATTTCACACAGTGTCTCTCGTCCTTTTTCCATCAGGGCATGTCGGGGTATGATTCGAACCTCACCTACTGCACCATTTTTTTAACATTTTACACTGATTTAATCAAATGGGACTACGGGCTAACGGGCTAGCCCGACACAGTCAGCAGGCCGACATGACGTGCCTGAGCCATAGTTGTGGCCCACGTGCGTCTAGCCCGTGCTAGGCCAACGTTTACACTGATTTAATCAAATGGGCTGACGGGCTAACGGGCTGGCCCGGCACGGTCAGCAGACCGACGTGACGTGCCTGAGCCATAGTTGTGGCCCGTGTGCGTCTGGCCCGTGCTGGGCCGACGTTTGGCCAACGGATTAATTTGAAATAGGTGTGAGAAGTTATTTGTAAAAAGATGACGCG…
LIS352	Y01	Yuling Li Laboratory	corn	31.0083	ZmKW1 promoter	qKW1D	ACAATTTCACACAGTGTCTCTCGTCCTTTTTCCATCAGGGCATTCGGGGGTGGATTCGACCTCACCTACTGCACCATTTTTTACATTTTACACTGATTTAATTAAATGGGACTACGGGCTAACGGGCTAGCCCGGCACAGTCAGCAGGCCGACATGACGTGCCTGGGCCATAGTTGTGGCCCACGTGCGTCTGGCCCGTGCTGGGCCAACGTTTACACTGATTTAATCAAATGGGCCGACGGGCTAATGGGCTGACTCGACACAGTCAGCAGGCCGATGTGACGTGCCTGGGTCATAGTTGTGGCCCATGTGCGTCTGGCCCGTGCTGGACCGACGTTTGGCCATCTATAGATGTGCAACGGATTAATTTGAAATATGTGTGATGAGTTATTTGTAAAA…
LIS350	Liyuan	Yuling Li Laboratory	corn	27.2875	ZmKW1 promoter	qKW1D	ACAATTTCACACAGTGTCTCTCGTCCTTTTTCCATCATTCGGGGGCTGCATTCGACCTCACCTACTGCACCATTTTTTACATTTTACACTGATTTAATCAAATGGGACTACGGGCTAGCCCGACACAGTCAGCAGGTCGACATGACGTGCATGGGCCATAGTTGTGGCCCACATGCGTCTAGCCCGTGCTGGGCCAACGTTTATACTGATTTAATCAAATGGGCCGACGGGCTAATGGGCTGACTCGGCACAGTCAGCAGGCCGACGTGACGTGCCTGAGTCATAGTTGTGGCCCATGTGCGTCTGGCCCGTGCTGGACCGATGTTTGGCCATCTATATATGTGCAACGGATTAATTTGAAATATGTGTGATGAGTTATTTGTAAAAAGATGACGCATG…
LIS331	12Y7	Yuling Li Laboratory	corn	30.6475	ZmKW1 promoter	qKW1D	ACAATTTCCACACAGTGTCTCTCGTCCTTTTTCCATCAGGGCATGGATTCGAACCTCACCTACTGCACCATTTTTTAACATTTTACACTGATTTAATTAAATGGGACTACGGGCTAACGGGCTAGCCCGGCACAGTCAGCAGGCCGACATGACGTGCCTGGGCCATAGTTGTGGCCCACGTGCGTCTGGCCCGTGCTGGGCCAACGTTTACACTGATTTAATCAAATGGGCCGACGGGCTAATGGGCTGACTCGACACAGTCAGCAGGCCGATGTGACGTGCCTGGGTCATAGTTGTGGCCCATGTGCGTCTGGCCCGTGCTGGACCGACGTTTGGCCATCTATAGATGTGCAACGGATTAATTTGAAATATGTGTGATGAGTTATTTGTAAAAAGATG…
LIS328	CT03	Yuling Li Laboratory	corn	29.6588	ZmKW1 promoter	qKW1D	ACAATTTTCACACAGTGTCTCTCGTCCTTTTTCCATCAGGGAATGGATTCGAACCTCACCTACTGCACCATTTTTTAACATTTTACACTGATTTAATTAAATGGGACTACGGGCTAACGGGCTAGCCCGGCACAGTCAGCAGGCCGACATGACGTGCCTGGGCCATAGTTGTGGCCCACGTGCGTCTGGCCCGTGCTGGGCCAACGTTTACACTGATTTAATCAAATGGGCCGACGGGCTAATGGGCTGACTCGACACAGTCAGCAGGCCGATGTGACGTGCCTGGGTCATAGTTGTGGCCCATGTGCGTCTGGCCCGTGCTGGACCGACGTTTGGCCATCTATAGATGTGCAACGGATTAATTTGAAATATGTGTGATGAGTTATTTGTAAAAAGATG…
LIS324	zhong106	Yuling Li Laboratory	corn	27.2737	ZmKW1 promoter	qKW1D	ACAATTTCACACAGTGTCTCTCGTCCTTTTTCCATCAGGGCATGGATTCGAACCTCACCTACTGCACCATTTTTTAACATTTTACACTGATTTAATCAAATGGGACTACGGGCTAGCCCGACACAGTCAGCAGGTCGACATGACGTGCATGGGCCATAGTTGTGGCCCACATGCGTCTAGCCCGTGCTAGGCCAACGTTTACACTGATTTAATCAAATGGGCCGACGGGCTAATGGGCTGACTCGGCACAGTCAGCAGGCCGACGTGACGTGCCTGAGTCATAGTTGTGGCCCATGTGCGTCTGGCCCGTGCTGGACCGATGTTTGGCCATCTATATATGTGCAACGGATTAATTTGAAATATGTGTGATGAGTTATTTGTAAAAAGATGACGCATGAC…
LIS318	Beijiao65m	Yuling Li Laboratory	corn	20.2512	ZmKW1 promoter	qKW1D	ACAATTTCACACAGTGTCTCTCGTCCTTTTTCCATCAGGGCTTCTGTATGCATTCGACCTCACCTACTGCACCATTTTTTAACATTTTACACTGATTTAATTAAATGGGACTACGGGCTAACGGGCTAGCCCGGCACAGTCAGCAGGCCGACATGACGTGCCTGGGCCATAGTTGTGGCCCACGTGCGTCTGGCCCGTGCTGGGCCAACGTTTACACTGATTTAATCAAATGGGCCGACGGGCTAATGGGCTGACTCGACACAGTCAGCAGGCCGATGTGACGTGCCTGGGTCATAGTTGTGGCCCATGTGCGTCTGGCCCGTGCTGGACCGACGTTTGGCCATCTATAGATGTGCAACGGATTAATTTGAAATATGTGTGATGAGTTAATTGTAAAAA…
LIS317	Beijiao65f	Yuling Li Laboratory	corn	18.1887	ZmKW1 promoter	qKW1D	ACAATTTCACACAGTGTCTCTCGTCCTTTTTCCATCAGGGCATTCGGCTGGATTCGACTCACCTACTGCCCATTTTTTACATTTTACACTGATTTAATTAAATGGGACTACGGGCTAACGGGCTAGCCCGGCACAGTCAGCAGGCCGACATGACGTGCCTGGGCCATAGTTGTGGCCCACGTGCGTCTGGCCCGTGCTGGGCCAACGTTTACACTGATTTAATCAAATGGGCCGACGGGCTAATGGGCTGTACTCGACACCAGTCAGCAGGCCGATGTGACGTGCCTGGGTCATAGTTGTGGCCCATGTGCGTCTGGCCCGTGCTGGACCGACGTTTGGCCATCTATAGATGTGCAACGGATTAATTTGAAATATGTGTGATGAGTTATTTGTAAAAAG…
LIS290	L9111	Yuling Li Laboratory	corn	32.6625	ZmKW1 promoter	qKW1D	ACAATTTCACACAGTGTCTCTCGTCCTTTTTCCATCAGGGCTTATAATGCATTCGACCTCACCTACTGCACCATTTTTTAACATTTTACACTGATTAAATTAAATGGGACTACGGGCTAACGGGCTAGCCCGGCACAGTCAGCAGGCCGACATGACGTGCCTGGGCCATAGTTGTGGCCCACGTGCGTCTGGCCCGTGCTGGGCCAACGTTTACACTGATTTAATCAAATGGGCCGACGGGCTAATGGGCTGACTCGACACAGTCAGCAGGCCGATGTGACGTGCCTGGGTCATAGTTGTGGCCCATGTGCGTCTGGCCCGTGCTGGACCGACGTTTGGCCATCTATAGATGTGCAACGGATTAATTTGAAATATGTGTGATGAGTTATTTGTAAAAAG…
LIS287	Xun50X	Yuling Li Laboratory	corn	15.8788	ZmKW1 promoter	qKW1D	ACAATTTCACACAGTGTCTCTCGTCCTTTTTCCATCAGGGCATGGATTCGAACCTCACCTACTGCACCATTTTTTAACATTTTACACTGATTTAATTAAATGGGACTACGGGCTAACGGGCTAGCCCGGCACAGTCAGCAGGCCGACATGACGTGCCTGGGCCATAGTTGTGGCCCACGTGCGTCTGGCCCGTGCTGGGCCAACGTTTACACTGATTTAATCAAATGGGCCGACGGGCTAATGGGCTGACTCGACACAGTCAGCAGGCCGATGTGACGTGCCTGGGTCATAGTTGTGGCCCATGTGCGTCTGGCCCGTGCTGGACCGACGTTTGGCCATCTATAGATGTGCAACGGATTAATTTGAAATATGTGTGATGAGTTATTTGTAAAAAGATGA…
LIS282	Luo16	Yuling Li Laboratory	corn	31.55	ZmKW1 promoter	qKW1D	ACAATTTCTCAACACAGTGTCTCTCGTCCTTTTTCCATCAGGGCATGGATTCGAACCTCACCTACTGCACCATTTTTTAACATTTTACACTGATTTAATTAAATGGGACTACGGGCTAACGGGCTAGCCCGGCACAGTCAGCAGGCCGACATGACGTGCCTGGGCCATAGTTGTGGCCCACGTGCGTCTGGCCCGTGCTGGGCCAACGTTTACACTGATTTAATCAAATGGGCCGACGGGCTAATGGGCTGACTCGACACAGTCAGCAGGCCGATGTGACGTGCCTGGGTCATAGTTGTGGCCCATGTGCGTCTGGCCCGTGCTGGACCGACGTTTGGCCATCTATAGATGTGCAACGGATTAATTTGAAATATGTGTGATGAGTTATTTGTAAAAAGA…
LIS270	Yu32	Yuling Li Laboratory	corn	19.5688	ZmKW1 promoter	qKW1D	ACAATTTCACACAGTGTCTCTCGTCCTTTTTCCATCATTCGGGCATGCATTCGACCTCACCTACTGCACCATTTTTTAACATTTTACACTGATTTAATCAAATGGGACTACGGGCTAGCCCGACACAGTCAGCAGGTCGACATGACGTGCATGGGCCATAGTTGTGGCCCACATGCGTCTAGCCCGTGCTAGGCCAACGTTTACACTGATTTAATCAAATGGGCCGACGGGCTAATGGGCTGACTCGGCACAGTCAGCAGGCCGACGTGACGTGCCTGAGTCATAGTTGTGGCCCATGTGCGTCTGGCCCGTGCTGGACCGATGTTTGGCCATCTATATATGTGCAACGGATTAATTTGAAATATGTGTGATGAGTTATTTGTAAAAAGATGACGCATG…
LIS257	CT03zheng58	Yuling Li Laboratory	corn	26.9413	ZmKW1 promoter	qKW1D	ACAATTTCACACAGTGTCTCTCGTCCTTTTTCCATCAGGGCTTAGGGAAATGGATTCAACCTCACCTACTGCACCACTTTTTAACATTTTACACTGATTTAATTAAATGGGACTACGGGCTAACGGGCTAGCCCGGCACAGTCAGCAGGCCGACATGACGTGCCTGGGCCATAGTTGTGGCCCACGTGCGTCTGGCCCGTGCTGGGCCAACGTTTACACTGATTTAATCAAATGGGCCGACGGGCTAATGGGCTGACTCGACACAGTCAGCAGGCCGATGTGACGTGCCTGGGTCATAGTTGTGGCCCATGTGCGTCTGGCCCGTGCTGGACCGACGTTTGGCCATCTATAGATGTGCAACGGATTAATTTGAAATATGTGTGATGAGTTATTTGTAAA…
LIS253	Zheng58	Yuling Li Laboratory	corn	30.9337	ZmKW1 promoter	qKW1D	ACAATTTCACACAGTGTCTCCCGTCCTTTTTCCATCAGGGCATGGATTCGAACCTCACCTACTGCACCATTTTTTAACATTTTACACTGATTTAATTAAATGGGACTACGGGCTAACGGGCTAGCCCGGCACAGTCAGCAGGCCGACATGACGTGCCTGGGCCATAGTTGTGGCCCACGTGCGTCTGGCCCGTGCTGGGCCAACGTTTACACTGATTTAATCAAATGGGCCGACGGGCTAATGGGCTGACTCGACACAGTCAGCAGGCCGATGTGACGTGCCTGGGTCATAGTTGTGGCCCATGTGCGTCTGGCCCGTGCTGGACCGACGTTTGGCCATCTATAGATGTGCAACGGATTAATTTGAAATATGTGTGATGAGTTATTTGTAAAAAGATGA…
LIS242	Xin328	Yuling Li Laboratory	corn	29.3433	ZmKW1 promoter	qKW1D	ACAATTTCACACAGTGTCTCTCGTCCTTTTTCCATCAGGGCATGGATTCGAACCTCACCTACTGCACCATTTTTTAACATTTTACACTAATTTAATTAAATGGGACTACGGGCTAACGGGCTAGCCCGGCACAGTCAGCAGGCCGACATGACGTGCCTGGGCCATAGTTGTGGCCCACGTGCGTCTGGCCCGTGCTGGGCCAACGTTTACACTGATTTAATCAAATGGGCCGACGGGCTAATGGGCTGACTCGACACAGTCAGCAGGCCGATGTGACGTGCCTGGGTCATAGTTGTGGCCCATGTGCGTCTGGCCCGTGCTGGACCGACGTTTGGCCATCTATAGATGTGCAACGGATTAATTTGAAATATGTGTGATGAGTTATTTGTAAAAAGATGA…
LIS232	Wuke2f	Yuling Li Laboratory	corn	28.945	ZmKW1 promoter	qKW1D	ACAATTTCACATTTCCACCAGTGTCTCTCGTCCTTTTTCCATCAGGGCATGCATTCGAACCTCACCTACTGCACCATTTTTTAACATTTTACACTGATTTAATTAAATGGGACTACGGGCTAACGGGCTAGCCCGGCACAGTCAGCAGGCCGACATGACGTGCCTGGGCCATAGTTGTGGCCCACGTGCGTCTGGCCCGTGCTGGGCCAACGTTTACACTGATTTAATCAAATGGGCCGACGGGCTAATGGGCTGACTCGACACAGTCAGCAGGCCGATGTGACGTGCCTGGGTCATAGTTGTGGCCCATGTGCGTCTGGCCCGTGCTGGACCGACGTTTGGCCATCTATAGATGTGCAACGGATTAATTTGAAATATGTGTGATGAGTTATTTGTAAA…
LIS214	Pudan7m	Yuling Li Laboratory	corn	16.6633	ZmKW1 promoter	qKW1D	ACAATTTCACACAGTGTCTCTCGTCCTTTTTCCATCACGGCATGGATTCGAAACTCACCTACTGCACCATTTTTTAACATTTTACACTGATTTAATTAAATGGGACTACGGGCTAACGGGCTAGCCCGGCACAGTCAGCAGGCCGACATGACGTGCCTGGGCCATAGTTGTGGCCCACGTGCGTCTGGCCCGTGCTGGGCCAACGTTTACACTGATTTAATCAAATGGGCCGACGGGCTAATGGGCTGACTCGACACAGTCAGCAGGCCGATGTGACGTGCCTGGGTCATAGTTGTGGCCCATGTGCGTCTGGCCCGTGCTGGACCGACGTTTGGCCATCTATAGATGTGCAACGGATTAATTTGAAATATGTGTGATGAGTTATTTGTAAAAAGATGA…
LIS203	LZ06-1	Yuling Li Laboratory	corn	30.3425	ZmKW1 promoter	qKW1D	ACAATTTCACACAGTGTCTCTCGTCCTTTTTCCATCAGGGCATGGATTCGAACCTCACCTACTGCACCATTTTTTAACATTTTACACTGATTTAATTAAATGGGACTACGGGCTAACGGGCTAGCCCGGCACAGTCAGCAGGCCGACATGACGTGCCTGGGCCATAGTTGTGGCCCACGTGCGTCTGGCCCGTGCTGGGCCAACGTTTACACTGATTTAATCAAATGGGCCGACGGGCTAATGGGCTGACTCGACACAGTCAGCAGGCCGATGTGACGTGCCTGGGTCATAGTTGTGGCCCATGTGCGTCTGGCCCGTGCTGGACCGACGTTTGGCCATCTATAGATGTGCAACGGATTAATTTGAAATATGTGTGATGAGTTATTTGTAAAAAGATGA…
LIS198	L9951	Yuling Li Laboratory	corn	33.545	ZmKW1 promoter	qKW1D	ACAATTTCACACAGTGTCTCTCGTCCTTTTTCCATCAGGGCATGGATTCGAACCTCACCTACTGCACCATTTTTTAACATTTTACACTGATTTAATTAAATGGGACTACGGGCTAACGGGCTAGCCCGGCACAGTCAGCAGGCCGACATGACGTGCCTGGGCCATAGTTGTGGCCCACGTGCGTCTGGCCCGTGCTGGGCCAACGTTTACACTGATTTAATCAAATGGGCCGACGGGCTAATGGGCTGACTCGACACAGTCAGCAGGCCGATGTGACGTGCCTGGGTCATAGTTGTGGCCCATGTGCGTCTGGCCCGTGCTGGACCGACGTTTGGCCATCTATAGATGTGCAACGGATTAATTTGAAATATGTGTGATGAGTTATTTGTAAAAAGATGA…
LIS197	Luodan236f	Yuling Li Laboratory	corn	33.6088	ZmKW1 promoter	qKW1D	ACAATTTCCACACAGTGTCTCTCGTCCTTTTTCCATCACGGCATGGATTCGACCTCACCTACTGCACCATTTTTTAACATTTTACACTGATTTAATTAAATGGGACTACGGGCTAACGGGCTAGCCCGGCACAGTCAGCAGGCCGACATGACGTGCCTGGGCCATAGTTGTGGCCCACGTGCGTCTGGCCCGTGCTGGGCCAACGTTTACACTGATTTAATCAAATGGGCCGACGGGCTAATGGGCTGACTCGACACAGTCAGCAGGCCGATGTGACGTGCCTGGGTCATAGTTGTGGCCCATGTGCGTCTGGCCCGTGCTGGACCGACGTTTGGCCATCTATAGATGTGCAACGGATTAATTTGAAATATGTGTGATGAGTTATTTGTAAAAAGATGA…
LIS195	ZK03-1	Yuling Li Laboratory	corn	33.1463	ZmKW1 promoter	qKW1D	ACAATTTCACACAGTGTCTCTCGTCCTTTTTCCATCAGGGCATGTTCGTGCAATGTATTCGAACCTCACCTACTGCACCATTTTTTAACATTTTACACTGATTTAATTAAATGGGACTACGGGCTAACGGGCTAGCCCGGCACAGTCAGCAGGCCGACATGACGTGCCTGGGCCATAGTTGTGGCCCACGTGCGTCTGGCCCGTGCTGGGCCAACGTTTACACTGATTTAATCAAATGGGCCGACGGGCTAATGGGCTGACTCGACACAGTCAGCAGGCCGATGTGACGTGCCTGGGTCATAGTTGTGGCCCATGTGCGTCTGGCCCGTGCTGGACCGACGTTTGGCCATCTATAGATGTGCAACGGATTAATTTGAAATATGTGTGATGAGTTATTTG…
LIS193	Hai9-21	Yuling Li Laboratory	corn	31.4433	ZmKW1 promoter	qKW1D	ACAATTTCACACAGTGTCTCTCGTCCTTTTTCCATCAGGGCATGGATTCGAACCTCACCTACTGCACCATTTTTTAACATTTTACACTGATTTAATTAAATGGGACTACGGGCTAACGGGCTAGCCCGGCACAGTCAGCAGGCCGACATGACGTGCCTGGGCCATAGTTGTGGCCCACGTGCGTCTGGCCCGTGCTGGGCCAACGTTTACACTGATTTAATCAAATGGGCCGACGGGCTAATGGGCTGACTCGACACAGTCAGCAGGCCGATGTGACGTGCCTGGGTCATAGTTGTGGCCCATGTGCGTCTGGCCCGTGCTGGACCGACGTTTGGCCATCTATAGATGTGCAACGGATTAATTTGAAATATGTGTGATGAGTTATTTGTAAAAAGATGA…
LIS192	Ludan9002f	Yuling Li Laboratory	corn	32.1213	ZmKW1 promoter	qKW1D	ACAATTTCACACAGTGTCTCCCGTCCTTTTTCCATCAGGGCATGGATTCGAACCTCACCTACTGCACCATTTTTTAACATTTTACACTGATTTAATTAAATGGGACTACGGGCTAACGGGCTAGCCCGGCACAGTCAGCAGGCCGACATGACGTGCCTGGGCCATAGTTGTGGCCCACGTGCGTCTGGCCCGTGCTGGGCCAACGTTTACACTGATTTAATCAAATGGGCCGACGGGCTAATGGGCTGACTCGACACAGTCAGCAGGCCGATGTGACGTGCCTGGGTCATAGTTGTGGCCCATGTGCGTCTGGCCCGTGCTGGACCGACGTTTGGCCATCTATAGATGTGCAACGGATTAATTTGAAATATGTGTGATGAGTTATTTGTAAAAAGATGA…
LIS179	ISA09	Yuling Li Laboratory	corn	29.845	ZmKW1 promoter	qKW1D	ACAATTTCACACAGTGTCTCCCGTCCTTTTTCCATCAGGGCATGGATTCGAACCTCACCTACTGCACCATTTTTTAACATTTTACACTGATTTAATTAAATGGGACTACGGGCTAACGGGCTAGCCCGGCACAGTCAGCAGGCCGACATGACGTGCCTGGGCCATAGTTGTGGCCCACGTGCGTCTGGCCCGTGCTGGGCCAACGTTTACACTGATTTAATCAAATGGGCCGACGGGCTAATGGGCTGACTCGACACAGTCAGCAGGCCGATGTGACGTGCCTGGGTCATAGTTGTGGCCCATGTGCGTCTGGCCCGTGCTGGACCGACGTTTGGCCATCTATAGATGTGCAACGGATTAATTTGAAATATGTGTGATGAGTTATTTGTAAAAAGATGA…
LIS133	Gaichang7-2	Yuling Li Laboratory	corn	17.8163	ZmKW1 promoter	qKW1D	ACAATTTCACACAGTGTCTCTCGTCCTTTTTCCATCACGGCATGGATTCGAACCTCACCTACTGCCCATTTTTTACCATTTTACACTGATTTAATTAAATGGGACTACGGGCTAACGGGCTAGCCCGGCACAGTCAGCAGGCCGACATGACGTGCCTGGGCCATAGTTGTGGCCCACGTGCGTCTGGCCCGTGCTGGGCCAACGTTTACACTGATTTAATCAAATGGGCCGACGGGCTAATGGGCTGACTCGACACAGTCAGCAGGCCGATGTGACGTGCCTGGGTCATAGTTGTGGCCCATGTGCGTCTGGCCCGTGCTGGACCGACGTTTGGCCATCTATAGATGTGCAACGGATTAATTTGAAATATGTGTGATGAGTTATTTGTAAAAAGATGAC…
LIS99	L91158	Yuling Li Laboratory	corn	31.5133	ZmKW1 promoter	qKW1D	ACAATTTCACACAGTGTCTCCCGTCCTTTTTCCATCAGGGCATGGATTCGAACCTCACCTACTGCACCATTTTTTAACATTTTACACTGATTTAATTAAATGGGACTACGGGCTAACGGGCTAGCCCGGCACAGTCAGCAGGCCGACATGACGTGCCTGGGCCATAGTTGTGGCCCACGTGCGTCTGGCCCGTGCTGGGCCAACGTTTACACTGATTTAATCAAATGGGCCGACGGGCTAATGGGCTGACTCGACACAGTCAGCAGGCCGATGTGACGTGCCTGGGTCATAGTTGTGGCCCATGTGCGTCTGGCCCGTGCTGGACCGACGTTTGGCCATCTATAGATGTGCAACGGATTAATTTGAAATATGTGTGATGAGTTATTTGTAAAAAGATGA…
LIS132	Chang7-2	Yuling Li Laboratory	corn	19.3938	ZmKW1 promoter	qKW1D	ACAATTTCACACAGTGTCTCTCGTCCTTTTTCCATCAGGGCATGGATTCGAACCTCACCTACTGCACCATTTTTTAACATTTTACACTGATTTAATTAAATGGGACTACGGGCTAACGGGCTAGCCCGGCACAGTCAGCAGGCCGACATGACGTGCCTGGGCCATAGTTGTGGCCCACGTGCGTCTGGCCCGTGCTGGGCCAACGTTTACACTGATTTAATCAAATGGGCCGACGGGCTAATGGGCTGACTCGACACAGTCAGCAGGCCGATGTGACGTGCCTGGGTCATAGTTGTGGCCCATGTGCGTCTGGCCCGTGCTGGACCGACGTTTGGCCATCTATAGATGTGCAACGGATTAATTTGAAATATGTGTGATGAGTTATTTGTAAAAAGATGA…
LIS97	CH05	Yuling Li Laboratory	corn	16.885	ZmKW1 promoter	qKW1D	ACAATTTCACACAGTGTCTCTCGTCCTTTTTCCATCACGGCAAGGATTCGAACCTCACCTACTGCCCATTTTTTAACATTTTACACTGATTTAATTAAATGGGACTACGGGCTAACGGGCTAGCCCGGCACAGTCAGCAGGCCGACATGACGTGCCTGGGCCATAGTTGTGGCCCACGTGCGTCTGGCCCGTGCTGGGCCAACGTTTACACTGATTTAATCAAATGGGCCGACGGGCTAATGGGCTGACTCGACACAGTCAGCAGGCCGATGTGACGTGCCTGGGTCATAGTTGTGGCCCATGTGCGTCTGGCCCGTGCTGGACCGACGTTTGGCCATCTATAGATGTGCAACGGATTAATTTGAAATATGTGTGATGAGTTATTTGTAAAAAGATGAC…
LIS55	Yu87-1	Yuling Li Laboratory	corn	31.62	ZmKW1 promoter	qKW1D	ACAATTTCACACAGTGTCTCCCGTCCTTTTTCCATCAGGGCATGGATTCGAACCTCACCTACTGCACCATTTTTTAACATTTTACACTGATTTAATTAAATGGGACTACGGGCTAACGGGCTAGCCCGGCACAGTCAGCAGGCCGACATGACGTGCCTGGGCTATAGTTGTGGCCCACGTGCGTCTGGCCCGTGCTGGGCCAACGTTTACACTGATTTAATCAAATGGGCCGACGGGCTAATGGGCTGACTCGACACAGTCAGCAGGCCGATGTGACGTGCCTGGGTCATAGTTGTGGCCCATGTGCGTCTGGCCCGTGCTGGACCGACGTTTGGCCATCTATAGATGTGCAACGGATTAATTTGAAATATGTGTGATGAGTTATTTGTAAAAAGATGA…
LIS30	11Zf5	Yuling Li Laboratory	corn	28.3313	ZmKW1 promoter	qKW1D	ACAATTTCACACAGTGTCTCCCGTCCTTTTTCCATCAGGGCATGGATTCGAACCTCACCTACTGCACCATTTTTTAACATTTTACACTGATTTAATTAAATGGGACTACGGGCTAACGGGCTAGCCCGGCACAGTCAGCAGGCCGACATGACGTGCCTGGGCCATAGTTGTGGCCCACGTGCGTCTGGCCCGTGCTGGGCCAACGTTTACACTGATTTAATCAAATGGGCCGACGGGCTAATGGGCTGACTCGACACAGTCAGCAGGCCGATGTGACGTGCCTGGGTCATAGTTGTGGCCCATGTGCGTCTGGCCCGTGCTGGACCGACGTTTGGCCATCTATAGATGTGCAACGGATTAATTTGAAATATGTGTGATGAGTTATTTGTAAAAAGATGA…
LIS28	11Zf2	Yuling Li Laboratory	corn	27.96	ZmKW1 promoter	qKW1D	ACAATTTCACACAGTGTCTCCCGTCCTTTTTCCATCAGGGCATGGATTCGAACCTCACCTACTGCACCATTTTTTAACATTTTACACTGATTTAATTAAATGGGACTACGGGCTAACGGGCTAGCCCGGCACAGTCAGCAGGCCGACATGACGTGCCTGGGCCATAGTTGTGGCCCACGTGCGTCTGGCCCGTGCTGGGCCAACGTTTACACTGATTTAATCAAATGGGCCGACGGGCTAATGGGCTGACTCGACACAGTCAGCAGGCCGATGTGACGTGCCTGGGTCATAGTTGTGGCCCATGTGCGTCTGGCCCGTGCTGGACCGACGTTTGGCCATCTATAGATGTGCAACGGATTAATTTGAAATATGTGTGATGAGTTATTTGTAAAAAGATGA…
LIS26	CML307	Yuling Li Laboratory	corn	17.5	ZmKW1 promoter	qKW1D	ACAATTTCACACAGTGTCTCTCGTCCTTTTTCCATCAGGGCATGGATTCGAACCTCACCTACTGCACCATTTTTTAACATTTTACACTGATTTAATCAAATGGGACTACGGGCTAGCCCGACACAGTCAGCAGGTCGACATGACGTGCATGGGCCATAGTTGTGGCCCACATGCGTCTAGCCCGTGCTGGGCCAACGTTTACACTGATTTAATCAAATGGGCCGACGGGCTAATGGGCTGACTCGGCACAGTCAGCAGGCCGACGTGACGTGCCTGAGTCATAGTTGTGGCCCATGTGCGTCTGGCCCGTGCTGGACCGATGTTTGGCCATCTATATATGTGCAACGGATTAATTTGAAATATGTGTGATGAGTTATTTGTAAAAAGATGACGCATGAC…
LIS25	B11	Yuling Li Laboratory	corn	27.7283	ZmKW1 promoter	qKW1D	ACAATTTCACACAGTGTCTCCCGTCCTTTTTCCATCAGGGCATGGATTCGAACCTCACCTACTGCACCATTTTTTAACATTTTACACTGATTTAATTAAATGGGACTACGGGCTAACGGGCTAGCCCGGCACAGTCAGCAGGCCGACATGACGTGCCTGGGCCATAGTTGTGGCCCACGTGCGTCTGGCCCGTGCTGGGCCAACGTTTACACTGATTTAATCAAATGGGCCGACGGGCTAATGGGCTGACTCGACACAGTCAGCAGGCCGATGTGACGTGCCTGGGTCATAGTTGTGGCCCATGTGCGTCTGGCCCGTGCTGGACCGACGTTTGGCCATCTATAGATGTGCAACGGATTAATTTGAAATATGTGTGATGAGTTATTTGTAAAAAGATGA…
LIS21	11Zf3	Yuling Li Laboratory	corn	30.395	ZmKW1 promoter	qKW1D	ACAATTTCACACAGTGTCTCCCGTCCTTTTTCCATCAGGGCATGGATTCGAACCTCACCTACTGCACCATTTTTTAACATTTTACACTGATTTAATTAAATGGGACTACGGGCTAACGGGCTAGCCCGGCACAGTCAGCAGGCCGACATGACGTGCCTGGGCCATAGTTGTGGCCCACGTGCGTCTGGCCCGTGCTGGGCCAACGTTTACACTGATTTAATCAAATGGGCCGACGGGCTAATGGGCTGACTCGACACAGTCAGCAGGCCGATGTGACGTGCCTGGGTCATAGTTGTGGCCCATGTGCGTCTGGCCCGTGCTGGACCGACGTTTGGCCATCTATAGATGTGCAACGGATTAATTTGAAATATGTGTGATGAGTTATTTGTAAAAAGATGA…
LIS559	N04	Yuling Li Laboratory	corn	9.15	ZmKW1 promoter	qKW1N	ACAATTTCACACAGTGTCTCTCGTCCTTTTTCCATCAGGGCATGGATTCGAACCTCACCTACTGCACCATTTTTTAACATTTTACACTGATTTAATCAAATGGGACTACGGGCTAGCCCGACACAGTCAGCAGGTCGACATGACGTGCATGGGCCATAGTTGTGGCCCACATGCGTCTAGCCCGTGCTGGGCCAACGTTTATACTGATTTAATCAAATGGGCCGACGGGCTAATGGGCTGACTCGGCACAGTCAGCAGGCCGACGTGACGTGCCTGAGTCATAGTTGTGGCCCATGTGCGTCTGGCCCGTGCTGGACCGATGTTTGGCCATCTATATATGTGCAACGGATTAATTTGAAATATGTGTGATGAGTTATTTGTAAAAAGATGACGCATGAC…
LIS66/365	B73	Yuling Li Laboratory	corn	17.0587	ZmKW1 promoter	qKW1N	ACAATTTCACACAGTGTCTCTCGTCCTTTTTCCATCAGGGCATGGATTCGAACCTCACCTACTGCACCATTTTTTAACATTTTACACTGATTTAATCAAATGGGACTACGGGCTAGCCCGACACAGTCAGCAGGTCGACATGACGTGCATGGGCCATAGTTGTGGCCCACATGCGTCTAGCCCGTGCTAGGCCAACGTTTACACTGATTTAATCAAATGGGCCGACGGGCTAATGGGCTGACTCGGCACAGTCAGCAGGCCGACGTGACGTGCCTGAGTCATAGTTGTGGCCCATGTGCGTCTGGCCCGTGCTGGACCGATGTTTGGCCATCTATATATGTGCAACGGATTAATTTGAAATATGTGTGATGAGTTATTTGTAAAAAGATGACGCATGAC…
LIS644	Zeyu10f	Yuling Li Laboratory	corn	24.515	ZmKW1 promoter	qKW1N	ACAATTTCACACAGTGTCTCTCGTCCTTTTTCCATCAGGGCATGGATTCGAACCTCACCTACTGCACCATTTTTTAACATTTTACACTGATTTAATTAAATGGGACTACGGGCTAACGGGCTAGCCCGGCACAGTCAGCAGGCCGACATGACGTGCCTGGGCCATAGTTGTGGCCCACGTGCGTCTGGCCCGTGCTGGGCCAACGTTTACACTGATTTAATCAAATGGGCCGACGGGCTAATGGGCTGACTCGACACAGTCAGCAGGCCGATGTGACGTGCCTGGGTCATAGTTGTGGCCCATGTGCGTCTGGCCCGTGCTGGACCGACGTTTGGCCATCTATAGATGTGCAACGGATTAATTTGAAATATGTGTGATGAGTTATTTGTAAAAAGATGA…
LIS632	Lu95	Yuling Li Laboratory	corn	17.8867	ZmKW1 promoter	qKW1N	ACAATTTCACACAGTGTCTCTCGTCCTTTTTCCATCAGGGCATGGATTCGACCTCACCTACTGCACCATTTTTTAACATTTTACACTGATTTAATCAAATGGGACTACGGGCTAGCCCGACACAGTCAGCAGGTCGACATGACGTGCATGGGCCATAGTTGTGGCCCACATGCGTCTAGCCCGTGCTGGGCCAACGTTTACACTGATTTAATCAAATGGGCCGACGGGCTAATGGGCTGACTCGGCACAGTCAGCAGGCCGACGTGACGTGCCTGAGTCATAGTTGTGGCCCATGTGCGTCTGGCCCGTGCTGGACCGATGTTTGACCATCTATATATGTGCAACGGATTAATTTGAAATATGTGTGATGAGTTATTTGTAAAAAGATGACGCATGACG…
LIS631	RedC7-2	Yuling Li Laboratory	corn	16.2213	ZmKW1 promoter	qKW1N	ACAATTTCACACAGTGTCTCTCGTCCTTTTTCCATCAGGGCATGGATTCGAACCTCACCTACTGCACCATTTTTTAACATTTTACACTGATTTAATCAAATGGGACTACGGGCTAGCCCGACACAGTCAGCAGGTCGACATGACGTGCATGGGCCATAGTTGTGGCCCACATGCGTCTAGCCCGTGCTGGGCCAACGTTTACACTGATTTAATCAAATGGGCCGACGGGCTAATGGGCTGACTCGGCACAGTCAGCAGGCCGACGTGACGTGCCTGAGTCATAGTTGTGGCCCATGTGCGTCTGGCCCGTGCTGGACCGATGTTTGACCATCTATATATGTGCAACGGATTAATTTGAAATATGTGTGATGAGTTATTTGTAAAAAGATGACGCATGAC…
LIS621	SY999	Yuling Li Laboratory	corn	11.6717	ZmKW1 promoter	qKW1N	ACAATTTCACACAGTGTCTCTCGTCCTTTTTCCATCAGGGCATGGATTCGACCTCACCTACTGCACCATTTTTTAACATTTTACACTGATTTAATCAAATGGGACTACGGGCTAGCCCGACACAGTCAGCAGGTCGACATGACGTGCATGGGCCATAGTTGTGGCCCACATGCGTCTAGCCCGTGCTGGGCCAACGTTTATACTGATTTAATCAAATGGGCCGACGGGCTAATGGGCTGACTCGGCACAGTCAGCAGGCCGACGTGACGTGCCTGAGTCATAGTTGTGGCCCATGTGCGTCTGGCCCGTGCTGGACCGATGTTTGGCCATCTATATATGTGCAACGGATTAATTTGAAATATGTGTGATGAGTTATTTGTAAAAAGATGACGCATGACA…
LIS612	PH6WC	Yuling Li Laboratory	corn	17.7675	ZmKW1 promoter	qKW1N	ACAATTTCACACAGTGTCTCTCGTCCTTTTTCCATCAGGGCATAGATTCGAACCTCACCTACTGCACCATTTTTTAACATTTTACACTGATTTAATCAAATGGGACTACGGGCTAGCCCGACACAGTCAGCAGGTCGACATGACGTGCATGGGCCATAGTTGTGGCCCACATGCGTCTAGCCCGTGCTGGGCCAACGTTTACACTGATTTAATCAAATGGGCCGACGGGCTAATGGGCTGACTCGGCACAGTCAGCAGGCCGACGTGACGTGCCTGAGTCATAGTTGTGGCCCATGTGCGTCTGGCCCGTGCTGGACCGATGTTTGGCCATCTATATATGTGCAACGGATTAATTTGAAATATGTGTGATGAGTTATTTGTAAAAAGATGACGCATGAC…
LIS599	Hu-WY9	Yuling Li Laboratory	corn	33.7933	ZmKW1 promoter	qKW1N	ACAATTTCACACAGTGTCTCTCGTCCTTTTTCCATCAGGGCATGGATTCGAACCTCACCTACTGCACCATTTTTTACATTTTACACTGATTTAATCAAATGGGACTACGGGCTAGCCCGACACAGTCAGCAGGTCGACATGACGTGCATGGGCCATAGTTGTGGCCCACATGCGTCTAGCCCGTGCTGGGCCAACGTTTACACTGATTTAATCAAATGGGCCGACGGGCTAATGGGCTGACTCGGCACAGTCAGCAGGCCGACGTGACGTGCCTGAGTCATAGTTGTGGCCCATGTGCGTCTGGCCCGTGCTGGACCGATGTTTGGCCATCTATATATGTGCAACGGATTAATTTGAAATATGTGTGATGAGTTATTTGTAAAAAGATGACGCATGACG…
LIS592	Hu-WY2	Yuling Li Laboratory	corn	31.4025	ZmKW1 promoter	qKW1N	ACAATTTCACACAGTGTCTCTCGTCCTTTTTCCATCAGGGCATGGATTCGACCTCACCTACTGCACCATTTTTTACATTTTACACTGATTTAATCAAATGGGACTACGGGCTAGCCCGACACAGTCAGCAGGTCGACATGACGTGCATGGGCCATAGTTGTGGCCCACATGCGTCTAGCCCGTGCTGGGCCAACGTTTACACTGATTTAATCAAATGGGCCGACGGGCTAATGGGCTGACTCGGCACAGTCAGCAGGCCGACGTGACGTGCCTGAGTCATAGTTGTGGCCCATGTGCGTCTGGCCCGTGCTGGACCGATGTTTGGCCATCTATATATGTGCAACGGATTAATTTGAAATATGTGTGATGAGTTATTTGTAAAAAGATGACGCATGACGA…
LIS591	Hu-WY1	Yuling Li Laboratory	corn	31.0237	ZmKW1 promoter	qKW1N	ACAATTTCACACAGTGTCTCTCGTCCTTTTTCCATCAGGGCATGGATTCGAACCTCACCTACTGCACCATTTTTTAACATTTTACACTGATTTAATCAAATGGGACTACGGGCTAGCCCGACACAGTCAGCAGGTCGACATGACGTGCATGGGCCATAGTTGTGGCCCACATGCGTCTAGCCCGTGCTGGGCCAACGTTTACACTGATTTAATCAAATGGGCCGACGGGCTAATGGGCTGACTCGGCACAGTCAGCAGGCCGACGTGACGTGCCTGAGTCATAGTTGTGGCCCATGTGCGTCTGGCCCGTGCTGGACCGATGTTTGGCCATCTATATATGTGCAACGGATTAATTTGAAATATGTGTGATGAGTTATTTGTAAAAAGATGACGCATGAC…
LIS589	12Z6	Yuling Li Laboratory	corn	18.9037	ZmKW1 promoter	qKW1N	ACAATTTCACACAGTGTCTCTCGTCCTTTTTCCATCAGGGCATGGATTCGACCTCACCTACTGCACCATTTTTTAACATTTTACACTGATTTAATCAAATGGGACTACGGGCTAGCCCGACACAGTCAGCAGGTCGACATGACGTGCATGGGCCATAGTTGTGGCCCACATGCGTCTAGCCCGTGCTGGGCCAACGTTTACACTGATTTAATCAAATGGGCCGACGGGCTAATGGGCTGACTCGGCACAGTCAGCAGGCCGACGTGACGTGCCTGAGTCATAGTTGTGGCCCATGTGCGTCTGGCCCGTGCTGGACCGATGTTTGACCATCTATATATGTGCAACGGATTAATTTGAAATATGTGTGATGAGTTATTTGTAAAAAGATGACGCATGACG…
LIS587	DK517f	Yuling Li Laboratory	corn	20.6038	ZmKW1 promoter	qKW1N	ACAATTTCACACAGTGTCTCTCGTCCTTTTTCCATCAGGGCATGGATTCGAACCTCACCTACTGCACCATTTTTTAACATTTTACACTGATTTAATCAAATGGGACTACGGGCTAGCCCGACACAGTCAGCAGGTCGACATGACGTGCATGGGCCATAGTTGTGGCCCACATGCGTCTAGCCCGTGCTGGGCCAACGTTTACACTGATTTAATCAAATGGGCCGACGGGCTAATGGGCTGACTCGGCACAGTCAGCAGGCCGACGTGACGTGCCTGAGTCATAGTTGTGGCCCATGTGCGTCTGGCCCGTGCTGGACCGATGTTTGGCCATCTATATATGTGCAACGGATTAATTTGAAATATGTGTGATGAGTTATTTGTAAAAAGATGACGCATGAC…
LIS584	14Y5	Yuling Li Laboratory	corn	26.075	ZmKW1 promoter	qKW1N	ACAATTTCACACAGTGTCTCTCGTCCTTTTTCCATCAGGGCATGGATTCGAACCTCACCTACTGCACCATTTTTTAACATTTTACACTGATTTAATCAAATGGGACTACGGGCTAGCCCGACACAGTCAGCAGGTCGACATGACGTGCATGGGCCATAGTTGTGGCCCACATGCGTCTAGCCCGTGCTGGGCCAACGTTTACACTGATTTAATCAAATGGGCCGACGGGCTAATGGGCTGACTCGGCACAGTCAGCAGGCCGACGTGACGTGCCTGAGTCATAGTTGTGGCCCATGTGCGTCTGGCCCGTGCTGGACCGATGTTTGGCCATCTATATATGTGCAACGGATTAATTTGAAATATGTGTGATGAGTTATTTGTAAAAAGATGACGCATGAC…
LIS570	PH4CV	Yuling Li Laboratory	corn	21.2875	ZmKW1 promoter	qKW1N	ACAATTTCACACAGTGTCTCTCGTCCTTTTTCCATCAGGGCATAGATTCGAACCTCACCTACTGCACCATTTTTTAACATTTTACACTGATTTAATCAAATGGGACTACGGGCTAGCCCGACACAGTCAGCAGGTCGACATGACGTGCATGGGCCATAGTTGTGGCCCACATGCGTCTAGCCCGTGCTGGGCCAACGTTTACACTGATTTAATCAAATGGGCCGACGGGCTAATGGGCTGACTCGGCACAGTCAGCAGGCCGACGTGACGTGCCTGAGTCATAGTTGTGGCCCATGTGCGTCTGGCCCGTGCTGGACCGATGTTTGGCCATCTATATATGTGCAACGGATTAATTTGAAATATGTGTGATGAGTTATTTGTAAAAAGATGACGCATGAC…
LIS561	N10	Yuling Li Laboratory	corn	11.6687	ZmKW1 promoter	qKW1N	GCAATTTCACACAGTGTCTCTCGTCCTTTTTCCATCAGGGCATGGATTCGAACCTCACCTACTGCACCATTTTTTAACATTTTACACTGATTTAATCAAATGGGACTACGGGCTAGCCCGACACAGTCAGCAGGTCGACATGACGTGCATGGGCCATAGTTGTGGCCCACATGCGTCTAGCCCGTGCTGGGCCAACGTTTATACTGATTTAATCAAATGGGCCGACGGGCTAATGGGCTGACTCGGCACAGTCAGCAGGCCGACGTGACGTGCCTGAGTCATAGTTGTGGCCCATGTGCGTCTGGCCCGTGCTGGACCGATGTTTGGCCATCTATATATGTGCAACGGATTAATTTGAAATATGTGTGATGAGTTATTTGTAAAAAGATGACGCATGAC…
LIS552	20fD205	Yuling Li Laboratory	corn	25.9333	ZmKW1 promoter	qKW1N	ACAATTTCACACAGTGTCTCTCGTCCTTTTTCCATCAGGGCATGGATTCGACCTCACCTACTGCACCATTTTTTAACATTTTACACTGATTTAATCAAATGGGACTACGGGCTAGCCCGACACAGTCAGCAGGTCGACATGACGTGCATGGGCCATAGTTGTGGCCCACATGCGTCTAGCCCGTGCTGGGCCAACGTTTACACTGATTTAATCAAATGGGCCGACGGGCTAATGGGCTGACTCGGCACAGTCAGCAGGCCGACGTGACGTGCCTGAGTCATAGTTGTGGCCCATGTGCGTCTGGCCCGTGCTGGACCGATGTTTGGCCATCTATATATGTGCAACGGATTAATTTGAAATATGTGTGATGAGTTATTTGTAAAAAGATGACGCATGACG…
LIS545	11BXF2-613	Yuling Li Laboratory	corn	17.01	ZmKW1 promoter	qKW1N	ACAATTTCACACAGTGTCTCTCGTCCTTTTTCCATCAGGGCATGGATTCGACCTCACCTACTGCACCATTTTTTAACATTTTACACTGATTTAATCAAATGGGACTACGGGCTAGCCCGACACAGTCAGCAGGTCGACATGACGTGCATGGGCCATAGTTGTGGCCCACATGCGTCTAGCCCGTGCTGGGCCAACGTTTACACTGATTTAATCAAATGGGCCGACGGGCTAATGGGCTGACTCGGCACAGTCAGCAGGCCGACGTGACGTGCCTGAGTCATAGTTGTGGCCCATGTGCGTCTGGCCCGTGCTGGACCGATGTTTGACCATCTATATATGTGCAACGGATTAATTTGAAATATGTGTGATGAGTTATTTGTAAAAAGATGACGCATGACG…
LIS516	ADV6034-10-111	Yuling Li Laboratory	corn	20.8087	ZmKW1 promoter	qKW1N	ACAATTTCACACAGTGTCTCTCGTCCTTTTTCCATCAGGGCATGGATTCGAACCTCACCTACTGCACCATTTTTTAACATTTTACACTGATTTAATCAAATGGGACTACGGGCTAGCCCGACACAGTCAGCAGGTCGACATGACGTGCATGGGCCATAGTTGTGGCCCACATGCGTCTAGCCCGTGCTAGGCCAACGTTTACACTGATTTAATCAAATGGGCCGACGGGCTAATGGGCTGACTCGGCACAGTCAGCAGGCCGACGTGACGTGCCTGAGTCATAGTTGTGGCCCATGTGCGTCTGGCCCGTGCTGGACCGATGTTTGGCCATCTATATATGTGCAACGGATTAATTTGAAATATGTGTGATGAGTTATTTGTAAAAAGATGACGCATGAC…
LIS514	ADV6015-2211	Yuling Li Laboratory	corn	18.8217	ZmKW1 promoter	qKW1N	ACAATTTCACACAGTGTCTCTCGTCCTTTTTCCATCAGGGCATGGATTCGACCTCACCTACTGCACCATTTTTTAACATTTTACACTGATTTAATCAAATGGGACTACGGGCTAGCCCGACACAGTCAGCAGGTCGACATGACGTGCATGGGCCATAGTTGTGGCCCACATGCGTCTAGCCCGTGCTAGGCCAACGTTTACACTGATTTAATCAAATGGGCCGACGGGCTAATGGGCTGACTCGGCACAGTCAGCAGGCCGACGTGACGTGCCTGAGTCATAGTTGTGGCCCATGTGCGTCTGGCCCGTGCTGGACCGATGTTTGGCCATCTATATATGTGCAACGGATTAATTTGAAATATGTGTGATGAGTTATTTGTAAAAAGATGACGCATGACG…
LIS499	XY738-14-1111	Yuling Li Laboratory	corn	29.5583	ZmKW1 promoter	qKW1N	ACAATTTCACACAGTGTCTCTCGTCCTTTTTCCATCAGGGCATGGATTCGACCTCACCTACTGCACCATTTTTTAACATTTTACACTGATTTAATCAAATGGGACTACGGGCTAGCCCGACACAGTCAGCAGGTCGACATGACGTGCATGGGCCATAGTTGTGGCCCACATGCGTCTAGCCCGTGCTAGGCCAACGTTTACACTGATTTAATCAAATGGGCCGACGGGCTAATGGGCTGACTCGGCACAGTCAGCAGGCCGACGTGACGTGCCTGAGTCATAGTTGTGGCCCATGTGCGTCTGGCCCGTGCTGGACCGATGTTTGGCCATCTATATATGTGCAACGGATTAATTTGAAATATGTGTGATGAGTTATTTGTAAAAAGATGACGCATGACG…
LIS487	XY718-55-1211	Yuling Li Laboratory	corn	28.11	ZmKW1 promoter	qKW1N	ACAATTTCACACAGTGTCTCTCGTCCTTTTTCCATCAGGGCATGGATTCGACCTCACCTACTGCACCATTTTTTAACATTTTACACTGATTTAATTAAATGGGACTACGGGCTAACGGGCTAGCCCGGCACAGTCAGCAGGCCGACATGACGTGCCTGGGCCATAGTTGTGGCCCACGTGCGTCTGGCCCGTGCTGGGCCAACGTTTACACTGATTTAATCAAATGGGCCGACGGGCTAATGGGCTGACTCGACACAGTCAGCAGGCCGATGTGACGTGCCTGGGTCATAGTTGTGGCCCATGTGCGTCTGGCCCGTGCTGGACCGACGTTTGGCCATCTATAGATGTGCAACGGATTAATTTGAAATATGTGTGATGAGTTATTTGTAAAAAGATGAC…
LIS458	GY-1-5132	Yuling Li Laboratory	corn	29.8087	ZmKW1 promoter	qKW1N	ACAATTTCACACAGTGTCTCTCGTCCTTTTTCCATCAGGGCATGGATTCGAACCTCACCTACTGCACCATTTTTTAACATTTTACACTGATTTAATCAAATGGGACTACGGGCTAGCCCGACACAGTCAGCAGGTCGACATGACGTGCATGGGCCATAGTTGTGGCCCACATGCGTCTAGCCCGTGCTGGGCCAACGTTTACACTGATTTAATCAAATGGGCCGACGGGCTAATGGGCTGACTCGGCACAGTCAGCAGGCCGACGTGACGTGCCTGAGTCATAGTTGTGGCCCATGTGCGTCTGGCCCGTGCTGGACCGATGTTTGGCCATCTATATATGTGCAACGGATTAATTTGAAATATGTGTGATGAGTTATTTGTAAAAAGATGACGCATGAC…
LIS449	99DZ4-7212-1	Yuling Li Laboratory	corn	30.36	ZmKW1 promoter	qKW1N	ACAATTTCACACAGTGTCTCTCGTCCTTTTTCCATCAGGGCATGGATTCGAACCTCACCTACTGCACCATTTTTTAACATTTTACACTGATTTAATCAAATGGGACTACGGGCTAGCCCGACACAGTCAGCAGGTCGACATGACGTGCATGGGCCATAGTTGTGGCCCACATGCGTCTAGCCCGTGCTGGGCCAACGTTTACACTGATTTAATCAAATGGGCCGACGGGCTAATGGGCTGACTCGGCACAGTCAGCAGGCCGACGTGACGTGCCTGAGTCATAGTTGTGGCCCATGTGCGTCTGGCCCGTGCTGGACCGATGTTTGGCCATCTATATATGTGCAACGGATTAATTTGAAATATGTGTGATGAGTTATTTGTAAAAAGATGACGCATGAC…
LIS404	09BF1C518-41	Yuling Li Laboratory	corn	21.265	ZmKW1 promoter	qKW1N	ACAATTTCACACAGTGTCTCTCGTCCTTTTTCCATCAGGGCATGGATTCGAACCTCACCTACTGCACCATTTTTTAACATTTTACACTGATTTAATCAAATGGGACTACGGGCTAGCCCGACACAGTCAGCAGGTCGACATGACGTGCATGGGCCATAGTTGTGGCCCACATGCGTCTAGCCCGTGCTAGGCCAACGTTTACACTGATTTAATCAAATGGGCCGACGGGCTAATGGGCTGACTCGGCACAGTCAGCAGGCCGACGTGACGTGCCTGAGTCATAGTTGTGGCCCATGTGCGTCTGGCCCGTGCTGGACCGATGTTTGGCCATCTATATATGTGCAACGGATTAATTTGAAATATGTGTGATGAGTTATTTGTAAAAAGATGACGCATGAC…
LIS387	XY738-135-21	Yuling Li Laboratory	corn	33.2737	ZmKW1 promoter	qKW1N	ACAATTTCACACAGTGTCTCTCGTCCTTTTTCCATCAGGGCATGGATTCGAACCTCACCTACTGCACCATTTTTTAACATTTTACACTGATTTAATTAAATGGGACTACGGGCTAACGGGCTAGCCCGGCACAGTCAGCAGGCCGACATGACGTGCCTGGGCCATAGTTGTGGCCCACGTGCGTCTGGCCCGTGCTGGGCCAACGTTTACACTGATTTAATCAAATGGGCCGACGGGCTAATGGGCTGACTCGACACAGTCAGCAGGCCGATGTGACGTGCCTGGGTCATAGTTGTGGCCCATGTGCGTCTGGCCCGTGCTGGACCGACGTTTGGCCATCTATAGATGTGCAACGGATTAATTTGAAATATGTGTGATGAGTTATTTGTAAAAAGATGA…
LIS385	20f8C102	Yuling Li Laboratory	corn	29.365	ZmKW1 promoter	qKW1N	ACAATTTCACACAGTGTCTCTCGTCCTTTTTCCATCAGGGCATGGATTCGACCTCACCTACTGCACCATTTTTTAACATTTTACACTGATTTAATCAAATGGGACTACGGGCTAGCCCGACACAGTCAGCAGGTCGACATGACGTGCATGGGCCATAGTTGTGGCCCACATGCGTCTAGCCCGTGCTGGGCCAACGTTTACACTGATTTAATCAAATGGGCCGACGGGCTAATGGGCTGACTCGGCACAGTCAGCAGGCCGACGTGACGTGCCTGAGTCATAGTTGTGGCCCATGTGCGTCTGGCCCGTGCTGGACCGATGTTTGGCCATCTATATATGTGCAACGGATTAATTTGAAATATGTGTGATGAGTTATTTGTAAAAAGATGACGCATGACG…
LIS383	09BF1C518-25	Yuling Li Laboratory	corn	18.0413	ZmKW1 promoter	qKW1N	ACAATTTCACACAGTGTCTCTCGTCCTTTTTCCATCAGGGCATGGATTCGACCTCACCTACTGCACCATTTTTTACATTTTACACTGATTTAATCAAATGGGACTACGGGCTAGCCCGACACAGTCAGCAGGTCGACATGACGTGCATGGGCCATAGTTGTGGCCCACATGCGTCTAGCCCGTGCTAGGCCAACGTTTACACTGATTTAATCAAATGGGCCGACGGGCTAATGGGCTGACTCGGCACAGTCAGCAGGCCGACGTGACGTGCCTGAGTCATAGTTGTGGCCCATGTGCGTCTGGCCCGTGCTGGACCGATGTTTGGCCATCTATATATGTGCAACGGATTAATTTGAAATATGTGTGATGAGTTATTTGTAAAAAGATGACGCATGACGA…
LIS382	09FXFZ27-74111	Yuling Li Laboratory	corn	19.4017	ZmKW1 promoter	qKW1N	ACAATTTCACACAGTGTCTCTCGTCCTTTTTCCATCAGGGCATGGATTCGAACCTCACCTACTGCACCATTTTTTAACATTTTACACTGATTTAATCAAATGGGACTACGGGCTAGCCCGACACAGTCAGCAGGTCGACATGACGTGCATGGGCCATAGTTGTGGCCCACATGCGTCTAGCCCGTGCTGGGCCAACGTTTACACTGATTTAATCAAATGGGCCGACGGGCTAATGGGCTGACTCGGCACAGTCAGCAGGCCGACGTGACGTGCCTGAGTCATAGTTGTGGCCCATGTGCGTCTGGCCCGTGCTGGACCGATGTTTGGCCATCTATATATGTGCAACGGATTAATTTGAAATATGTGTGATGAGTTATTTGTAAAAAGATGACGCATGAC…
LIS372	09FXFZ8-522-3	Yuling Li Laboratory	corn	26.9333	ZmKW1 promoter	qKW1N	ACAATTTCACACAGTGTCTCTCGTCCTTTTTCCATCAGGGCATGGATTCGAACCTCACCTACTGCACCATTTTTTACATTTTACACTGATTTAATTAAATGGGACTACGGGCTAACGGGCTAGCCCGGCACAGTCAGCAGGCCGACATGACGTGCCTGGGCCATAGTTGTGGCCCACGTGCGTCTGGCCCGTGCTGGGCCAACGTTTACACTGATTTAATCAAATGGGCCGACGGGCTAATGGGCTGACTCGACACAGTCAGCAGGCCGATGTGACGTGCCTGGGTCATAGTTGTGGCCCATGTGCGTCTGGCCCGTGCTGGACCGACGTTTGGCCATCTATAGATGTGCAACGGATTAATTTGAAATATGTGTGATGAGTTATTTGTAAAAAGATGAC…
LIS330	12Y2	Yuling Li Laboratory	corn	19.8375	ZmKW1 promoter	qKW1N	ACAATTTCACACAGTGTCTCTCGTCCTTTTTCCATCAGGGCATGGATTCGAACCTCACCTACTGCACCATTTTTTAACATTTTACACTGATTTAATCAAATGGGACTACGGGCTAGCCCGACACAGTCAGCAGGTCGACATGACGTGCATGGGCCATAGTTGTGGCCCACATGCGTCTAGCCCGTGCTGGGCCAACGTTTACACTGATTTAATCAAATGGGCCGACGGGCTAATGGGCTGACTCGGCACAGTCAGCAGGCCGACGTGACGTGCCTGAGTCATAGTTGTGGCCCATGTGCGTCTGGCCCGTGCTGGACCGATGTTTGACCATCTATATATGTGCAACGGATTAATTTGAAATATGTGTGATGAGTTATTTGTAAAAAGATGACGCATGAC…
LIS312	A41m	Yuling Li Laboratory	corn	28.0362	ZmKW1 promoter	qKW1N	ACAATTTCACACAGTGTCTCTCGTCCTTTTTCCATCAGGGCATGGATTCGAACCTCACCTACTGCACCATTTTTTAACATTTTACACTGATTTAATCAAATGGGACTACGGGCTAGCCCGACACAGTCAGCAGGTCGACATGACGTGCATGGGCCATAGTTGTGGCCCACATGCGTCTAGCCCGTGCTAGGCCAACGTTTACACTGATTTAATCAAATGGGCCGACGGGCTAATGGGCTGACTCGGCACAGTCAGCAGGCCGACGTGACGTGCCTGAGTCATAGTTGTGGCCCATGTGCGTCTGGCCCGTGCTGGACCGATGTTTGGCCATCTATATATGTGCAACGGATTAATTTGAAATATGTGTGATGAGTTATTTGTAAAAAGATGACGCATGAC…
LIS298	Chang1-1223	Yuling Li Laboratory	corn	18.4312	ZmKW1 promoter	qKW1N	ACAATTTCACACAGTGTCTCTCGTCCTTTTTCCATCAGGGCATGGATTCGAACCTCACCTACTGCACCATTTTTTAACATTTTACACTGATTTAATCAAATGGGACTACGGGCTAGCCCGACACAGTCAGCAGGTCGACATGACGTGCATGGGCCATAGTTGTGGCCCACATGCGTCTAGCCCGTGCTGGGCCAACGTTTACACTGATTTAATCAAATGGGCCGACGGGCTAATGGGCTGACTCGGCACAGTCAGCAGGCCGACGTGACGTGCCTGAGTCATAGTTGTGGCCCATGTGCGTCTGGCCCGTGCTGGACCGATGTTTGACCATCTATATATGTGCAACGGATTAATTTGAAATATGTGTGATGAGTTATTTGTAAAAAGATGACGCATGAC…
LIS293	HA03	Yuling Li Laboratory	corn	21.3817	ZmKW1 promoter	qKW1N	ACAATTTCACACAGTGTCTCTCGTCCTTTTTCCATCAGGGCATGGATTCGAACCTCACCTACTGCACCATTTTTTAACATTTTACACTGATTTAATCAAATGGGACTACGGGCTAGCCCGACACAGTCAGCAGGTCGACATGACGTGCATGGGCCATAGTTGTGGCCCACATGCGTCTAGCCCGTGCTGGGCCAACGTTTACACTGATTTAATCAAATGGGCCGACGGGCTAATGGGCTGACTCGGCACAGTCAGCAGGCCGACGTGACGTGCCTGAGTCATAGTTGTGGCCCATGTGCGTCTGGCCCGTGCTGGACCGATGTTTGACCATCTATATATGTGCAACGGATTAATTTGAAATATGTGTGATGAGTTATTTGTAAAAAGATGACGCATGAC…
LIS284	873	Yuling Li Laboratory	corn	19.0933	ZmKW1 promoter	qKW1N	ACAATTTCACACAGTGTCTCTCGTCCTTTTTCCATCAGGGCATGGATTCGACCTCACCTACTGCACCATTTTTTAACATTTTACACTGATTTAATCAAATGGGACTACGGGCTAGCCCGACACAGTCAGCAGGTCGACATGACGTGCATGGGCCATAGTTGTGGCCCACATGCGTCTAGCCCGTGCTGGGCCAACGTTTACACTGATTTAATCAAATGGGCCGACGGGCTAATGGGCTGACTCGGCACAGTCAGCAGGCCGACGTGACGTGCCTGAGTCATAGTTGTGGCCCATGTGCGTCTGGCCCGTGCTGGACCGATGTTTGACCATCTATATATGTGCAACGGATTAATTTGAAATATGTGTGATGAGTTATTTGTAAAAAGATGACGCATGACG…
LIS274	Ye478f	Yuling Li Laboratory	corn	21.995	ZmKW1 promoter	qKW1N	ACAATTTCACACAGTGTCTCTCGTCCTTTTTCCATCAGGGCATGGATTCGAACCTCACCTACTGCACCATTTTTTAACATTTTACACTGATTTAATCAAATGGGACTACGGGCTAGCCCGACACAGTCAGCAGGTCGACATGACGTGCATGGGCCATAGTTGTGGCCCACATGCGTCTAGCCCGTGCTAGGCCAACGTTTACACTGATTTAATCAAATGGGCCGACGGGCTAATGGGCTGACTCGGCACAGTCAGCAGGCCGACGTGACGTGCCTGAGTCATAGTTGTGGCCCATGTGCGTCTGGCCCGTGCTGGACCGATGTTTGGCCATCTATATATGTGCAACGGATTAATTTGAAATATGTGTGATGAGTTATTTGTAAAAAGATGACGCATGAC…
LIS255	Zhengdannuo-m	Yuling Li Laboratory	corn	17.9667	ZmKW1 promoter	qKW1N	ACAATTTCACACAGTGTCTCTCGTCCTTTTTCCATCAGGGCATGGATTCGAACCTCACCTACTGCACCATTTTTTAACATTTTACACTGATTTAATCAAATGGGACTACGGGCTAGCCCGACACAGTCAGCAGGTCGACATGACGTGCATGGGCCATAGTTGTGGCCCACATGCGTCTAGCCCGTGCTGGGCCAACGTTTACACTGATTTAATCAAATGGGCCGACGGGCTAATGGGCTGACTCGGCACAGTCAGCAGGCCGACGTGACGTGCCTGAGTCATAGTTGTGGCCCATGTGCGTCTGGCCCGTGCTGGACCGATGTTTGACCATCTATATATGTGCAACGGATTAATTTGAAATATGTGTGATGAGTTATTTGTAAAAAGATGACGCATGAC…
LIS244	Lx9801	Yuling Li Laboratory	corn	18.3538	ZmKW1 promoter	qKW1N	ACAATTTCACACAGTGTCTCTCGTCCTTTTTCCATCAGGGCATGGATTCGAACCTCACCTACTGCACCATTTTTTAACATTTTACACTGATTTAATCAAATGGGACTACGGGCTAGCCCGACACAGTCAGCAGGTCGACATGACGTGCATGGGCCATAGTTGTGGCCCACATGCGTCTAGCCCGTGCTGGGCCAACGTTTACACTGATTTAATCAAATGGGCCGACGGGCTAATGGGCTGACTCGGCACAGTCAGCAGGCCGACGTGACGTGCCTGAGTCATAGTTGTGGCCCATGTGCGTCTGGCCCGTGCTGGACCGATGTTTGACCATCTATATATGTGCAACGGATTAATTTGAAATATGTGTGATGAGTTATTTGTAAAAAGATGACGCATGAC…
LIS239	Xin77	Yuling Li Laboratory	corn	17.3975	ZmKW1 promoter	qKW1N	ACAATTTCACACAGTGTCTCTCGTCCTTTTTCCATCAGGGCATGGATTCGAACCTCACCTACTGCACCATTTTTTAACATTTTACACTGATTTAATCAAATGGGACTACGGGCTAGCCCGACACAGTCAGCAGGTCGACATGACGTGCATGGGCCATAGTTGTGGCCCACATGCGTCTAGCCCGTGCTGGGCCAACGTTTACACTGATTTAATCAAATGGGCCGACGGGCTAATGGGCTGACTCGGCACAGTCAGCAGGCCGACGTGACGTGCCTGAGTCATAGTTGTGGCCCATGTGCGTCTGGCCCGTGCTGGACCGATGTTTGACCATCTATATATGTGCAACGGATTAATTTGAAATATGTGTGATGAGTTATTTGTAAAAAGATGACGCATGAC…
LIS236	X-3m	Yuling Li Laboratory	corn	20.1017	ZmKW1 promoter	qKW1N	ACAATTTCACACAGTGTCTCTCGTCCTTTTTCCATCAGGGCATGGATTCGAACCTCACCTACTGCACCATTTTTTAACATTTTACACTGATTTAATCAAATGGGACTACGGGCTAGCCCGACACAGTCAGCAGGTCGACATGACGTGCATGGGCCATAGTTGTGGCCCACATGCGTCTAGCCCGTGCTGGGCCAACGTTTACACTGATTTAATCAAATGGGCCGACGGGCTAATGGGCTGACTCGGCACAGTCAGCAGGCCGACGTGACGTGCCTGAGTCATAGTTGTGGCCCATGTGCGTCTGGCCCGTGCTGGACCGATGTTTGACCATCTATATATGTGCAACGGATTAATTTGAAATATGTGTGATGAGTTATTTGTAAAAAGATGACGCATGAC…
LIS224	sheng62	Yuling Li Laboratory	corn	20.935	ZmKW1 promoter	qKW1N	ACAATTTCACACAGTGTCTCTCGTCCTTTTTCCATCAGGGCATTCGGCTGGATTCGACCTCACCTACTGCCCATTTTTTACCATTTTACACTGATTTAATCAAATGGGACTACGGGCTAGCCCGACACAGTCAGCAGGTCGACATGACGTGCATGGGCCATAGTTGTGGCCCACATGCGTCTAGCCCGTGCTGGGCCAACGTTTACACTGATTTAATCAAATGGGCCGACGGGCTAATGGGCTGACTCGGCACAGTCAGCAGGCCGACGTGACGTGCCTGAGTCATAGTTGTGGCCCATGTGCGTCTGGCCCGTGCTGGACCGATGTTTGACCATCTATATATGTGCAACGGATTAATTTGAAATATGTGTGATGAGTTATTTGTAAAAAGATGACGCA…
LIS220	H201	Yuling Li Laboratory	corn	20.7063	ZmKW1 promoter	qKW1N	ACAATTTCACACAGTGTCTCTCGTCCTTTTTCCATCAGGGCATGGATTCGACCTCACCTACTGCACCATTTTTTAACATTTTACACTGATTTAATCAAATGGGACTACGGGCTAGCCCGACACAGTCAGCAGGTCGACATGACGTGCATGGGCCATAGTTGTGGCCCACATGCGTCTAGCCCGTGCTGGGCCAACGTTTACACTGATTTAATCAAATGGGCCGACGGGCTAATGGGCTGACTCGGCACAGTCAGCAGGCCGACGTGACGTGCCTGAGTCATAGTTGTGGCCCATGTGCGTCTGGCCCGTGCTGGACCGATGTTTGGCCATCTATATATGTGCAACGGATTAATTTGAAATATGTGTGATGAGTTATTTGTAAAAAGATGACGCATGACG…
LIS207	NL278	Yuling Li Laboratory	corn	22.835	ZmKW1 promoter	qKW1N	ACAATTTCACACAGTGTCTCTCGTCCTTTTTCCATCAGGGCATGGATTCGAACCTCACCTACTGCACCATTTTTTAACATTTTACACTGATTTAATCAAATGGGACTACGGGCTAGCCCGACACAGTCAGCAGGTCGACATGACGTGCATGGGCCATAGTTGTGGCCCACATGCGTCTAGCCCGTGCTGGGCCAACGTTTACACTGATTTAATCAAATGGGCCGACGGGCTAATGGGCTGACTCGGCACAGTCAGCAGGCCGACGTGACGTGCCTGAGTCATAGTTGTGGCCCATGTGCGTCTGGCCCGTGCTGGACCGATGTTTGGCCATCTATATATGTGCAACGGATTAATTTGAAATATGTGTGATGAGTTATTTGTAAAAAGATGACGCATGAC…
LIS202	ZK02-2	Yuling Li Laboratory	corn	13.1212	ZmKW1 promoter	qKW1N	ACAATTTCACACAGTGTCTCTCGTCCTTTTTCCATCAGGGCATGGATTCGACCTCACCTACTGCACCATTTTTTAACATTTTACACTGATTTAATCAAATGGGACTACGGGCTAGCCCGACACAGTCAGCAGGTCGACATGACGTGCATGGGCCATAGTTGTGGCCCACATGCGTCTAGCCCGTGCTGGGCCAACGTTTACACTGATTTAATCAAATGGGCCGACGGGCTAATGGGCTGACTCGGCACAGTCAGCAGGCCGACGTGACGTGCCTGAGTCATAGTTGTGGCCCATGTGCGTCTGGCCCGTGCTGGACCGATGTTTGACCATCTATATATGTGCAACGGATTAATTTGAAATATGTGTGATGAGTTATTTGTAAAAAGATGACGCATGACG…
LIS199	L427	Yuling Li Laboratory	corn	19.185	ZmKW1 promoter	qKW1N	ACAATTTCACACAGTGTCTCTCGTCCTTTTTCCATCAGGGCATGGATTCGAACCTCACCTACTGCACCATTTTTTAACATTTTACACTGATTTAATCAAATGGGACTACGGGCTAGCCCGACACAGTCAGCAGGTCGACATGACGTGCATGGGCCATAGTTGTGGCCCACATGCGTCTAGCCCGTGCTGGGCCAACGTTTACACTGATTTAATCAAATGGGCCGACGGGCTAATGGGCTGACTCGGCACAGTCAGCAGGCCGACGTGACGTGCCTGAGTCATAGTTGTGGCCCATGTGCGTCTGGCCCGTGCTGGACCGATGTTTGACCATCTATATATGTGCAACGGATTAATTTGAAATATGTGTGATGAGTTATTTGTAAAAAGATGACGCATGAC…
LIS170	Xun92-6	Yuling Li Laboratory	corn	18.6412	ZmKW1 promoter	qKW1N	ACAATTTCACACAGTGTCTCTCGTCCTTTTTCCATCAGGGCATGGATTCGAACCTCACCTACTGCACCATTTTTTAACATTTTACACTGATTTAATCAAATGGGACTACGGGCTAGCCCGACACAGTCAGCAGGTCGACATGACGTGCATGGGCCATAGTTGTGGCCCACATGCGTCTAGCCCGTGCTGGGCCAACGTTTACACTGATTTAATCAAATGGGCCGACGGGCTAATGGGCTGACTCGGCACAGTCAGCAGGCCGACGTGACGTGCCTGAGTCATAGTTGTGGCCCATGTGCGTCTGGCCCGTGCTGGACCGATGTTTGACCATCTATATATGTGCAACGGATTAATTTGAAATATGTGTGATGAGTTATTTGTAAAAAGATGACGCATGAC…
LIS169	Xun248	Yuling Li Laboratory	corn	16.4475	ZmKW1 promoter	qKW1N	ACAATTTCACACAGTGTCTCTCGTCCTTTTTCCATCAGGGCATGGATTCGAACCTCACCTACTGCACCATTTTTTAACATTTTACACTGATTTAATCAAATGGGACTACGGGCTAGCCCGACACAGTCAGCAGGTCGACATGACGTGCATGGGCCATAGTTGTGGCCCACATGCGTCTAGCCCGTGCTGGGCCAACGTTTACACTGATTTAATCAAATGGGCCGACGGGCTAATGGGCTGACTCGGCACAGTCAGCAGGCCGACGTGACGTGCCTGAGTCATAGTTGTGGCCCATGTGCGTCTGGCCCGTGCTGGACCGATGTTTGACCATCTATATATGTGCAACGGATTAATTTGAAATATGTGTGATGAGTTATTTGTAAAAAGATGACGCATGAC…
LIS166	Jiu341	Yuling Li Laboratory	corn	16.9013	ZmKW1 promoter	qKW1N	ACAATTTCACACAGTGTCTCTCGTCCTTTTTCCATCAGGGCATGGATTCGAACCTCACCTACTGCACCATTTTTTAACATTTTACACTGATTTAATCAAATGGGACTACGGGCTAGCCCGACACAGTCAGCAGGTCGACATGACGTGCATGGGCCATAGTTGTGGCCCACATGCGTCTAGCCCGTGCTGGGCCAACGTTTACACTGATTTAATCAAATGGGCCGACGGGCTAATGGGCTGACTCGGCACAGTCAGCAGGCCGACGTGACGTGCCTGAGTCATAGTTGTGGCCCATGTGCGTCTGGCCCGTGCTGGACCGATGTTTGGCCATCTATATATGTGCAACGGATTAATTTGAAATATGTGTGATGAGTTATTTGTAAAAAGATGACGCATGAC…
LIS145	Chen99-2	Yuling Li Laboratory	corn	31.6675	ZmKW1 promoter	qKW1N	ACAATTTCACACAGTGTCTCTCGTCCTTTTTCCATCAGGGCATGGATTCGAACCTCACCTACTGCACCATTTTTTAACATTTTACACTGATTTAATCAAATGGGACTACGGGCTAGCCCGACACAGTCAGCAGGTCGACATGACGTGCATGGGCCATAGTTGTGGCCCACATGCGTCTAGCCCGTGCTGGGCCAACGTTTACACTGATTTAATCAAATGGGCCGACGGGCTAATGGGCTGACTCGGCACAGTCAGCAGGCCGACGTGACGTGCCTGAGTCATAGTTGTGGCCCATGTGCGTCTGGCCCGTGCTGGACCGATGTTTGACCATCTATATATGTGCAACGGATTAATTTGAAATATGTGTGATGAGTTATTTGTAAAAAGATGACGCATGAC…
LIS130	HL5311	Yuling Li Laboratory	corn	29.5117	ZmKW1 promoter	qKW1N	ACAATTTCACACAGTGTCTCTCGTCCTTTTTCCATCAGGGCATGGATTCGAACCTCACCTACTGCACCATTTTTTAACATTTTACACTGATTTAATCAAATGGGACTACGGGCTAGCCCGACACAGTCAGCAGGTCGACATGACGTGCATGGGCCATAGTTGTGGCCCACATGCGTCTAGCCCGTGCTAGGCCAACGTTTACACTGATTTAATCAAATGGGCCGACGGGCTAATGGGCTGACTCGGCACAGTCAGCAGGCCGACGTGACGTGCCTGAGTCATAGTTGTGGCCCATGTGCGTCTGGCCCGTGCTGGACCGATGTTTGGCCATCTATATATGTGCAACGGATTAATTTGAAATATGTGTGATGAGTTATTTGTAAAAAGATGACGCATGAC…
LIS129	ZQ6	Yuling Li Laboratory	corn	17.4025	ZmKW1 promoter	qKW1N	CAATTTCACACAGTGTCTCTCGTCCTTTTTCCATCAGGGCATGGATTCGAACCTCACCTACTGCACCATTTTTTAACATTTTACACTGATTTAATCAAATGGGACTACGGGCTAGCCCGACACAGTCAGCAGGTCGACATGACGTGCATGGGCCATAGTTGTGGCCCACATGCGTCTAGCCCGTGCTGGGCCAACGTTTACACTGATTTAATCAAATGGGCCGACGGGCTAATGGGCTGACTCGGCACAGTCAGCAGGCCGACGTGACGTGCCTGAGTCATAGTTGTGGCCCATGTGCGTCTGGCCCGTGCTGGACCGATGTTTGACCATCTATATATGTGCAACGGATTAATTTGAAATATGTGTGATGAGTTATTTGTAAAAAGATGACGCATGACG…
LIS102	Mo17	Yuling Li Laboratory	corn	22.6525	ZmKW1 promoter	qKW1N	ACAATTTCACACAGTGTCTCTCGTCCTTTTTCCATCAGGGCATGGATTCGAACCTCACCTACTGCACCATTTTTTAACATTTTACACTGATTTAATCAAATGGGACTACGGGCTAGCCCGACACAGTCAGCAGGTCGACATGACGTGCATGGGCCATAGTTGTGGCCCACATGCGTCTAGCCCGTGCTGGGCCAACGTTTACACTGATTTAATCAAATGGGCCGACGGGCTAATGGGCTGACTCGGCACAGTCAGCAGGCCGACGTGACGTGCCTGAGTCATAGTTGTGGCCCATGTGCGTCTGGCCCGTGCTGGACCGATGTTTGGCCATCTATATATGTGCAACGGATTAATTTGAAATATGTGTGATGAGTTATTTGTAAAAAGATGACGCATGAC…
LIS98	LY88f	Yuling Li Laboratory	corn	18.2375	ZmKW1 promoter	qKW1N	ACAATTTCACACAGTGTCTCTCGTCCTTTTTCCATCAGGGCATGGATTCGAACCTCACCTACTGCACCATTTTTTAACATTTTACACTGATTTAATCAAATGGGACTACGGGCTAGCCCGACACAGTCAGCAGGTCGACATGACGTGCATGGGCCATAGTTGTGGCCCACATGCGTCTAGCCCGTGCTGGGCCAACGTTTACACTGATTTAATCAAATGGGCCGACGGGCTAATGGGCTGACTCGGCACAGTCAGCAGGCCGACGTGACGTGCCTGAGTCATAGTTGTGGCCCATGTGCGTCTGGCCCGTGCTGGACCGATGTTTGGCCATCTATATATGTGCAACGGATTAATTTGAAATATGTGTGATGAGTTATTTGTAAAAAGATGACGCATGAC…
LIS94	KW7M031	Yuling Li Laboratory	corn	18.2825	ZmKW1 promoter	qKW1N	ACAATTTCACACAGTGTCTCTCGTCCTTTTTCCATCAGGGCATGGATTCGAACCTCACCTACTGCACCATTTTTTAACATTTTACACTGATTTAATCAAATGGGACTACGGGCTAGCCCGACACAGTCAGCAGGTCGACATGACGTGCATGGGCCATAGTTGTGGCCCACATGCGTCTAGCCCGTGCTGGGCCAACGTTTACACTGATTTAATCAAATGGGCCGACGGGCTAATGGGCTGACTCGGCACAGTCAGCAGGCCGACGTGACGTGCCTGAGTCATAGTTGTGGCCCATGTGCGTCTGGCCCGTGCTGGACCGATGTTTGGCCATCTATATATGTGCAACGGATTAATTTGAAATATGTGTGATGAGTTATTTGTAAAAAGATGACGCATGAC…
LIS88	KWS5m	Yuling Li Laboratory	corn	20.125	ZmKW1 promoter	qKW1N	ACAATTTCACACAGTGTCTCTCGTCCTTTTTCCATCAGGGCATAGATTCGAACCTCACCTACTGCACCATTTTTTAACATTTTACACTGATTTAATCAAATGGGACTACGGGCTAGCCCGACACAGTCAGCAGGTCGACATGACGTGCATGGGCCATAGTTGTGGCCCACATGCGTCTAGCCCGTGCTGGGCCAACGTTTACACTGATTTAATCAAATGGGCCGACGGGCTAATGGGCTGACTCGGCACAGTCAGCAGGCCGACGTGACGTGCCTGAGTCATAGTTGTGGCCCATGTGCGTCTGGCCCGTGCTGGACCGATGTTTGGCCATCTATATATGTGCAACGGATTAATTTGAAATATGTGTGATGAGTTATTTGTAAAAAGATGACGCATGAC…
LIS79	HL02	Yuling Li Laboratory	corn	14.9838	ZmKW1 promoter	qKW1N	ACAATTTCACACAGTGTCTCTCGTCCTTTTTCCATCAGGGCATGGATTCGAACCTCACCTACTGCACCATTTTTTAACATTTTACACTGATTTAATCAAATGGGACTACGGGCTAGCCCGACACAGTCAGCAGGTCGACATGACGTGCATGGGCCATAGTTGTGGCCCACATGCGTCTAGCCCGTGCTGGGCCAACGTTTACACTGATTTAATCAAATGGGCCGACGGGCTAATGGGCTGACTCGGCACAGTCAGCAGGCCGACGTGACGTGCCTGAGTCATAGTTGTGGCCCATGTGCGTCTGGCCCGTGCTGGACCGATGTTTGACCATCTATATATGTGCAACGGATTAATTTGAAATATGTGTGATGAGTTATTTGTAAAAAGATGACGCATGAC…
LIS77	GY923	Yuling Li Laboratory	corn	17.9983	ZmKW1 promoter	qKW1N	ACAATTTCACACAGTGTCTCTCGTCCTTTTTCCATCAGGGCATGGATTCGAACCTCACCTACTGCACCATTTTTTAACATTTTACACTGATTTAATCAAATGGGACTACGGGCTAGCCCGACACAGTCAGCAGGTCGACATGACGTGCATGGGCCATAGTTGTGGCCCACATGCGTCTAGCCCGTGCTGGGCCAACGTTTACACTGATTTAATCAAATGGGCCGACGGGCTAATGGGCTGACTCGGCACAGTCAGCAGGCCGACGTGACGTGCCTGAGTCATAGTTGTGGCCCATGTGCGTCTGGCCCGTGCTGGACCGATGTTTGGCCATCTATATATGTGCAACGGATTAATTTGAAATATGTGTGATGAGTTATTTGTAAAAAGATGACGCATGAC…
LIS76	GY-4 (543)	Yuling Li Laboratory	corn	20.7563	ZmKW1 promoter	qKW1N	ACAATTTCACACAGTGTCTCTCGTCCTTTTTCCATCAGGGCATGGATTCGAACCTCACCTACTGCACCATTTTTTAACATTTTACACTGATTTAATCAAATGGGACTACGGGCTAGCCCGACACAGTCAGCAGGTCGACATGACGTGCATGGGCCATAGTTGTGGCCCACATGCGTCTAGCCCGTGCTGGGCCAACGTTTACACTGATTTAATCAAATGGGCCGACGGGCTAATGGGCTGACTCGGCACAGTCAGCAGGCCGACGTGACGTGCCTGAGTCATAGTTGTGGCCCATGTGCGTCTGGCCCGTGCTGGACCGATGTTTGGCCATCTATATATGTGCAACGGATTAATTTGAAATATGTGTGATGAGTTATTTGTAAAAAGATGACGCATGAC…
LIS75	GY-1	Yuling Li Laboratory	corn	18.63	ZmKW1 promoter	qKW1N	ACAATTTCACACAGTGTCTCTCGTCCTTTTTCCATCAGGGCATGGATTCGAACCTCACCTACTGCACCATTTTTTAACATTTTACACTGATTTAATCAAATGGGACTACGGGCTAGCCCGACACAGTCAGCAGGTCGACATGACGTGCATGGGCCATAGTTGTGGCCCACATGCGTCTAGCCCGTGCTAGGCCAACGTTTACACTGATTTAATCAAATGGGCCGACGGGCTAATGGGCTGACTCGGCACAGTCAGCAGGCCGACGTGACGTGCCTGAGTCATAGTTGTGGCCCATGTGCGTCTGGCCCGTGCTGGACCGATGTTTGGCCATCTATATATGTGCAACGGATTAATTTGAAATATGTGTGATGAGTTATTTGTAAAAAGATGACGCATGAC…
LIS65	BT	Yuling Li Laboratory	corn	27.5725	ZmKW1 promoter	qKW1N	ACAATTTCACACAGTGTCTCCCGTCCTTTTTCCATCAGGGCATGGATTCGAACCTCACCTACTGCACCATTTTTTAACATTTTACACTGATTTAATTAAATGGGACTACGGGCTAACGGGCTAGCCCGGCACAGTCAGCAGGCCGACATGACGTGCCTGGGCCATAGTTGTGGCCCACGTGCGTCTGGCCCGTGCTGGGCCAACGTTTACACTGATTTAATCAAATGGGCCGACGGGCTAATGGGCTGACTCGACACAGTCAGCAGGCCGATGTGACGTGCCTGGGTCATAGTTGTGGCCCATGTGCGTCTGGCCCGTGCTGGACCGACGTTTGGCCATCTATAGATGTGCAACGGATTAATTTGAAATATGTGTGATGAGTTATTTGTAAAAAGATGA…
LIS58	HDZheng58	Yuling Li Laboratory	corn	17.5667	ZmKW1 promoter	qKW1N	ACAATTTCACACAGTGTCTCTCGTCCTTTTTCCATCAGGGCATGGATTCGAACCTCACCTACTGCACCATTTTTTAACATTTTACACTGATTTAATCAAATGGGACTACGGGCTAGCCCGACACAGTCAGCAGGTCGACATGACGTGCATGGGCCATAGTTGTGGCCCACATGCGTCTAGCCCGTGCTGGGCCAACGTTTACACTGATTTAATCAAATGGGCCGACGGGCTAATGGGCTGACTCGGCACAGTCAGCAGGCCGACGTGACGTGCCTGAGTCATAGTTGTGGCCCATGTGCGTCTGGCCCGTGCTGGACCGATGTTTGACCATCTATATATGTGCAACGGATTAATTTGAAATATGTGTGATGAGTTATTTGTAAAAAGATGACGCATGAC…
LIS54	77H	Yuling Li Laboratory	corn	15.6725	ZmKW1 promoter	qKW1N	ACAATTTCACACAGTGTCTCTCGTCCTTTTTCCATCAGGGCATGGATTCGAACCTCACCTACTGCACCATTTTTTAACATTTTACACTGATTTAATCAAATGGGACTACGGGCTAGCCCGACACAGTCAGCAGGTCGACATGACGTGCATGGGCCATAGTTGTGGCCCACATGCGTCTAGCCCGTGCTGGGCCAACGTTTACACTGATTTAATCAAATGGGCCGACGGGCTAATGGGCTGACTCGGCACAGTCAGCAGGCCGACGTGACGTGCCTGAGTCATAGTTGTGGCCCATGTGCGTCTGGCCCGTGCTGGACCGATGTTTGACCATCTATATATGTGCAACGGATTAATTTGAAATATGTGTGATGAGTTATTTGTAAAAAGATGACGCATGAC…
LIS52	540	Yuling Li Laboratory	corn	21.4325	ZmKW1 promoter	qKW1N	ACAATTTCACACAGTGTCTCTCGTCCTTTTTCCATCAGGGCATGGATTCGAACCTCACCTACTGCACCATTTTTTAACATTTTACACTGATTTAATTAAATGGGACTACGGGCTAACGGGCTAGCCCGGCACAGTCAGCAGGCCGACATGACGTGCCTGGGCCATAGTTGTGGCCCACGTGCGTCTGGCCCGTGCTGGGCCAACGTTTACACTGATTTAATCAAATGGGCCGACGGGCTAATGGGCTGACTCGACACAGTCAGCAGGCCGATGTGACGTGCCTGGGTCATAGTTGTGGCCCATGTGCGTCTGGCCCGTGCTGGACCGACGTTTGGCCATCTATAGATGTGCAACGGATTAATTTGAAATATGTGTGATGAGTTATTTGTAAAAAGATGA…
LIS51	Yu53-1	Yuling Li Laboratory	corn	17.7717	ZmKW1 promoter	qKW1N	ACAATTTCACACAGTGTCTCTCGTCCTTTTTCCATCAGGGCATGGATTCGACCTCACCTACTGCACCATTTTTTAACATTTTACACTGATTTAATCAAATGGGACTACGGGCTAGCCCGACACAGTCAGCAGGTCGACATGACGTGCATGGGCCATAGTTGTGGCCCACATGCGTCTAGCCCGTGCTAGGCCAACGTTTACACTGATTTAATCAAATGGGCCGACGGGCTAATGGGCTGACTCGGCACAGTCAGCAGGCCGACGTGACGTGCCTGAGTCATAGTTGTGGCCCATGTGCGTCTGGCCCGTGCTGGACCGATGTTTGGCCATCTATATATGTGCAACGGATTAATTTGAAATATGTGTGATGAGTTATTTGTAAAAAGATGACGCATGACG…
LIS49	A3566	Yuling Li Laboratory	corn	17.5925	ZmKW1 promoter	qKW1N	ACAATTTCACACAGTGTCTCTCGTCCTTTTTCCATCAGGGCATGGATTCGAACCTCACCTACTGCACCATTTTTTAACATTTTACACTGATTTAATCAAATGGGACTACGGGCTAGCCCGACACAGTCAGCAGGTCGACATGACGTGCATGGGCCATAGTTGTGGCCCACATGCGTCTAGCCCGTGCTGGGCCAACGTTTACACTGATTTAATCAAATGGGCCGACGGGCTAATGGGCTGACTCGGCACAGTCAGCAGGCCGACGTGACGTGCCTGAGTCATAGTTGTGGCCCATGTGCGTCTGGCCCGTGCTGGACCGATGTTTGACCATCTATATATGTGCAACGGATTAATTTGAAATATGTGTGATGAGTTATTTGTAAAAAGATGACGCATGAC…
LIS43	208f	Yuling Li Laboratory	corn	20.0917	ZmKW1 promoter	qKW1N	ACAATTTCACACAGTGTCTCTCGTCCTTTTTCCATCAGGGCATGGATTCGACCTCACCTACTGCACCATTTTTTAACATTTTACACTGATTTAATCAAATGGGACTACGGGCTAGCCCGACACAGTCAGCAGGTCGACATGACGTGCATGGGCCATAGTTGTGGCCCACATGCGTCTAGCCCGTGCTGGGCCAACGTTTACACTGATTTAATCAAATGGGCCGACGGGCTAATGGGCTGACTCGGCACAGTCAGCAGGCCGACGTGACGTGCCTGAGTCATAGTTGTGGCCCATGTGCGTCTGGCCCGTGCTGGACCGATGTTTGGCCATCTATATATGTGCAACGGATTAATTTGAAATATGTGTGATGAGTTATTTGTAAAAAGATGACGCATGACG…
LIS33	11Zm3	Yuling Li Laboratory	corn	15.9537	ZmKW1 promoter	qKW1N	ACAATTTCACACAGTGTCTCTCGTCCTTTTTCCATCAGGGCATGGATTCGAACCTCACCTACTGCACCATTTTTTAACATTTTACACTGATTTAATCAAATGGGACTACGGGCTAGCCCGACACAGTCAGCAGGTCGACATGACGTGCATGGGCCATAGTTGTGGCCCACATGCGTCTAGCCCGTGCTGGGCCAACGTTTACACTGATTTAATCAAATGGGCCGACGGGCTAATGGGCTGACTCGGCACAGTCAGCAGGCCGACGTGACGTGCCTGAGTCATAGTTGTGGCCCATGTGCGTCTGGCCCGTGCTGGACCGATGTTTGACCATCTATATATGTGCAACGGATTAATTTGAAATATGTGTGATGAGTTATTTGTAAAAAGATGACGCATGAC…
				T-TEST
				4.39725e-05

## Sheet: Table S4
Table S4. ZmKW1 genotypes in a collection of 138 popcorn lines.
Serial number	Inbreds	Source	type	ZmKW1 genetype
21A495	SPL10	Hongjian Zheng Laboratory	popcorn	qKW1N
21A496	SPL11	Hongjian Zheng Laboratory	popcorn	qKW1N
21A497	SPL08	Hongjian Zheng Laboratory	popcorn	qKW1N
21A498	SAM1307	Hongjian Zheng Laboratory	popcorn	qKW1N
21A499	SPL06	Hongjian Zheng Laboratory	popcorn	qKW1N
21A500	SAM1315	Hongjian Zheng Laboratory	popcorn	qKW1N
21A501	SAM1317	Hongjian Zheng Laboratory	popcorn	qKW1N
21A502	SAM1318	Hongjian Zheng Laboratory	popcorn	qKW1N
21A503	CNG1307	Hongjian Zheng Laboratory	popcorn	qKW1N
21A504	SAM1203	Hongjian Zheng Laboratory	popcorn	qKW1N
21A505	SAM1216	Hongjian Zheng Laboratory	popcorn	qKW1N
21A506	SAM1305	Hongjian Zheng Laboratory	popcorn	qKW1N
21A507	SAM1330	Hongjian Zheng Laboratory	popcorn	qKW1N
21A508	SAM1335	Hongjian Zheng Laboratory	popcorn	qKW1N
21A509	CNG1327	Hongjian Zheng Laboratory	popcorn	qKW1N
21A510	SAM1334	Hongjian Zheng Laboratory	popcorn	qKW1N
21A511	SAM1403	Hongjian Zheng Laboratory	popcorn	qKW1N
21A512	SAM1404	Hongjian Zheng Laboratory	popcorn	qKW1N
21A513	SAM1405	Hongjian Zheng Laboratory	popcorn	qKW1N
21A514	SAM1206	Hongjian Zheng Laboratory	popcorn	qKW1N
21A515	SPL07	Hongjian Zheng Laboratory	popcorn	qKW1N
21A516	SAM1209	Hongjian Zheng Laboratory	popcorn	qKW1N
21A517	SAM1210	Hongjian Zheng Laboratory	popcorn	qKW1N
21A518	SAM1211	Hongjian Zheng Laboratory	popcorn	qKW1N
21A519	SAM1212	Hongjian Zheng Laboratory	popcorn	qKW1N
21A520	SAM1222	Hongjian Zheng Laboratory	popcorn	qKW1N
21A521	SAM1224	Hongjian Zheng Laboratory	popcorn	qKW1N
21A522	SPL03	Hongjian Zheng Laboratory	popcorn	qKW1N
21A523	SAM1239	Hongjian Zheng Laboratory	popcorn	qKW1N
21A524	SAM1411	Hongjian Zheng Laboratory	popcorn	qKW1N
21A525	CNG1326	Hongjian Zheng Laboratory	popcorn	qKW1N
21A526	SAM1207	Hongjian Zheng Laboratory	popcorn	qKW1N
21A527	SAM1223	Hongjian Zheng Laboratory	popcorn	qKW1N
21A528	SAM1812	Hongjian Zheng Laboratory	popcorn	qKW1N
21A529	CNG1321	Hongjian Zheng Laboratory	popcorn	qKW1N
21A530	SAM1225	Hongjian Zheng Laboratory	popcorn	qKW1N
21A531	SAM1235	Hongjian Zheng Laboratory	popcorn	qKW1N
21A532	CMG1207	Hongjian Zheng Laboratory	popcorn	qKW1N
21A533	SAM0901	Hongjian Zheng Laboratory	popcorn	qKW1N
21A534	SAM1402	Hongjian Zheng Laboratory	popcorn	qKW1N
21A535	SAM1801	Hongjian Zheng Laboratory	popcorn	qKW1N
21A536	SAM1802	Hongjian Zheng Laboratory	popcorn	qKW1N
21A537	SAM1809	Hongjian Zheng Laboratory	popcorn	qKW1N
21A538	SPL23	Hongjian Zheng Laboratory	popcorn	qKW1N
21A548	SPL21	Hongjian Zheng Laboratory	popcorn	qKW1N
21A579	WPC001	Hongjian Zheng Laboratory	popcorn	qKW1N
21A580	WPC002	Hongjian Zheng Laboratory	popcorn	qKW1N
21A581	WPC003	Hongjian Zheng Laboratory	popcorn	qKW1N
21A582	WPC004	Hongjian Zheng Laboratory	popcorn	qKW1N
21A583	WPC005	Hongjian Zheng Laboratory	popcorn	qKW1N
21A584	WPC006	Hongjian Zheng Laboratory	popcorn	qKW1N
21A585	WPC007	Hongjian Zheng Laboratory	popcorn	qKW1N
21A586	WPC008	Hongjian Zheng Laboratory	popcorn	qKW1N
21A587	WPC009	Hongjian Zheng Laboratory	popcorn	qKW1N
21A588	WPC010	Hongjian Zheng Laboratory	popcorn	qKW1N
21A589	WPC011	Hongjian Zheng Laboratory	popcorn	qKW1N
21A590	WPC012	Hongjian Zheng Laboratory	popcorn	qKW1N
21A591	Teyijia001	Hongjian Zheng Laboratory	popcorn	qKW1N
21A592	Teyijia002	Hongjian Zheng Laboratory	popcorn	qKW1N
21A593	Teyijia003	Hongjian Zheng Laboratory	popcorn	qKW1N
21A594	Teyijia004	Hongjian Zheng Laboratory	popcorn	qKW1N
21A595	Teyijia005	Hongjian Zheng Laboratory	popcorn	qKW1N
21A596	Teyijia006	Hongjian Zheng Laboratory	popcorn	qKW1N
21A597	Teyijia007	Hongjian Zheng Laboratory	popcorn	qKW1N
21A598	Teyijia008	Hongjian Zheng Laboratory	popcorn	qKW1N
21A601	Teyijia009	Hongjian Zheng Laboratory	popcorn	qKW1N
21A602	South Africa BUF02	Hongjian Zheng Laboratory	popcorn	qKW1N
21A603	Crookham001	Hongjian Zheng Laboratory	popcorn	qKW1N
21A604	Crookham002	Hongjian Zheng Laboratory	popcorn	qKW1N
21A605	Crookham003	Hongjian Zheng Laboratory	popcorn	qKW1N
21A606	Crookham004	Hongjian Zheng Laboratory	popcorn	qKW1N
21A607	Crookham005	Hongjian Zheng Laboratory	popcorn	qKW1N
21A608	Crookham006	Hongjian Zheng Laboratory	popcorn	qKW1N
21A609	Crookham007	Hongjian Zheng Laboratory	popcorn	qKW1N
21A610	Crookham008	Hongjian Zheng Laboratory	popcorn	qKW1N
21A611	Purple BUF01	Hongjian Zheng Laboratory	popcorn	qKW1N
21A612	Purple BUF02	Hongjian Zheng Laboratory	popcorn	qKW1N
21A613	CZ240_01	Hongjian Zheng Laboratory	popcorn	qKW1N
21A614	CZ240_02	Hongjian Zheng Laboratory	popcorn	qKW1N
21A615	CZ240_03	Hongjian Zheng Laboratory	popcorn	qKW1N
21A616	CZ240_04	Hongjian Zheng Laboratory	popcorn	qKW1N
21A617	CZ240_05	Hongjian Zheng Laboratory	popcorn	qKW1N
21A618	CZ240_06	Hongjian Zheng Laboratory	popcorn	qKW1N
21A619	CZ240_07	Hongjian Zheng Laboratory	popcorn	qKW1N
21A620	CZ240_08	Hongjian Zheng Laboratory	popcorn	qKW1N
21A621	CZ240_09	Hongjian Zheng Laboratory	popcorn	qKW1N
21A622	CZ240_10	Hongjian Zheng Laboratory	popcorn	qKW1N
21A623	Gelin001	Hongjian Zheng Laboratory	popcorn	qKW1N
21A624	Gelin002	Hongjian Zheng Laboratory	popcorn	qKW1N
21A625	Gelin003	Hongjian Zheng Laboratory	popcorn	qKW1N
21A626	Gelin004	Hongjian Zheng Laboratory	popcorn	qKW1N
21A627	Gelin005	Hongjian Zheng Laboratory	popcorn	qKW1N
21A628	Gelin006	Hongjian Zheng Laboratory	popcorn	qKW1N
21A629	Gelin007	Hongjian Zheng Laboratory	popcorn	qKW1N
21A630	Gelin008	Hongjian Zheng Laboratory	popcorn	qKW1N
21A631	Gelin009	Hongjian Zheng Laboratory	popcorn	qKW1N
21A632	Gelin010	Hongjian Zheng Laboratory	popcorn	qKW1N
21A633	Gelin011	Hongjian Zheng Laboratory	popcorn	qKW1N
21A634	Gelin012	Hongjian Zheng Laboratory	popcorn	qKW1N
21A635	Gelin013	Hongjian Zheng Laboratory	popcorn	qKW1N
20hn3416	RED0142	Hongjian Zheng Laboratory	popcorn	qKW1N
20hn3417	Yang0152	Hongjian Zheng Laboratory	popcorn	qKW1N
20hn3418	Qi0965	Hongjian Zheng Laboratory	popcorn	qKW1N
20hn3420	Bai0009	Hongjian Zheng Laboratory	popcorn	qKW1N
20hn3422	B0282	Hongjian Zheng Laboratory	popcorn	qKW1N
20hn3423	Local0417	Hongjian Zheng Laboratory	popcorn	qKW1N
20hn3424	Bai0478	Hongjian Zheng Laboratory	popcorn	qKW1N
20hn3425	mi0529	Hongjian Zheng Laboratory	popcorn	qKW1N
20hn3427	RED0584	Hongjian Zheng Laboratory	popcorn	qKW1N
20hn3428	NY 569	Hongjian Zheng Laboratory	popcorn	qKW1N
20hn3429	mi645	Hongjian Zheng Laboratory	popcorn	qKW1N
20hn3433	Popcorn Seed I	Hongjian Zheng Laboratory	popcorn	qKW1N
20hn3434	Popcorn Seed II	Hongjian Zheng Laboratory	popcorn	qKW1N
20hn3435	Yellow pearl pop	Hongjian Zheng Laboratory	popcorn	qKW1N
20hn3436	Bai2140	Hongjian Zheng Laboratory	popcorn	qKW1N
20hn3438	Pop cotn NP87	Hongjian Zheng Laboratory	popcorn	qKW1N
20hn3439	mei0096	Hongjian Zheng Laboratory	popcorn	qKW1N
20hn3452	CIMMYTMA 2233	Hongjian Zheng Laboratory	popcorn	qKW1N
20hn3454	CIMMYTMA 8020	Hongjian Zheng Laboratory	popcorn	qKW1N
20hn3455	CIMMYTMA 13864	Hongjian Zheng Laboratory	popcorn	qKW1N
19X3288	BMP801	Yuling Li Laboratory	popcorn	qKW1N
19X3289	J-29	Yuling Li Laboratory	popcorn	qKW1N
19X3291	Jin03	Yuling Li Laboratory	popcorn	qKW1N
19X3292	Jiaqiu26	Yuling Li Laboratory	popcorn	qKW1N
19X3293	J314	Yuling Li Laboratory	popcorn	qKW1N
19X3294	J4291	Yuling Li Laboratory	popcorn	qKW1N
19X3295	Jia310	Yuling Li Laboratory	popcorn	qKW1N
19X3296	SDB06	Yuling Li Laboratory	popcorn	qKW1N
19X3297	shen03	Yuling Li Laboratory	popcorn	qKW1N
19X3298	shen12	Yuling Li Laboratory	popcorn	qKW1N
19X3300	SKB06	Yuling Li Laboratory	popcorn	qKW1N
19X3302	SDB04	Yuling Li Laboratory	popcorn	qKW1N
19X3304	J212	Yuling Li Laboratory	popcorn	qKW1N
19X3306	shen14	Yuling Li Laboratory	popcorn	qKW1N
19X3308	Ji19	Yuling Li Laboratory	popcorn	qKW1N
19W6815	N04	Yuling Li Laboratory	popcorn	qKW1N
19W6813	N10	Yuling Li Laboratory	popcorn	qKW1N
19W2445	HP301	Yongrui Wu Laboratory	popcorn	qKW1N

## Sheet: Table S5
Table S5. ZmKW1 genotypes in a collection of 512 inbred lines.
Serial number	Inbreds	Source	type	KW1 genetype	100-kernel weight/g			corn	popcorn	% in corn	% in popcorn
7S0879	HP301	Yongrui Wu Laboratory	popcorn	qKW1N	10.53		qKW1N	366	138	71.4844	100
7S0910	M3736	Yongrui Wu Laboratory	corn	qKW1N	12.774		qKW1D	146	0	28.5156	0
7S0990	MP704	Yongrui Wu Laboratory	corn	qKW1N	13.883		Total	512	138
7S1091	LH215	Yongrui Wu Laboratory	corn	qKW1N	15.493		T-test	0.000127647
7S1121	2MA22	Yongrui Wu Laboratory	corn	qKW1N	15.833
7S0872	Co109	Yongrui Wu Laboratory	corn	qKW1N	15.847
7S0923	fusheA	Yongrui Wu Laboratory	corn	qKW1N	16.296
7S0992	CML125-2（pianma）	Yongrui Wu Laboratory	corn	qKW1N	17.651
7S0857	1121	Yongrui Wu Laboratory	corn	qKW1N	17.925
7S1029	78004	Yongrui Wu Laboratory	corn	qKW1N	18.345
7S1129	1538	Yongrui Wu Laboratory	corn	qKW1N	18.431
7S0966	chang7daxian1	Yongrui Wu Laboratory	corn	qKW1N	18.889
7S1003	LH52	Yongrui Wu Laboratory	corn	qKW1N	18.889
7S0739	hu803	Yongrui Wu Laboratory	corn	qKW1N	18.974
7S0997	luosu3	Yongrui Wu Laboratory	corn	qKW1N	19.03
7S0870	B37	Yongrui Wu Laboratory	corn	qKW1N	19.211
7S1022	795	Yongrui Wu Laboratory	corn	qKW1N	19.231
7S0912	yi49	Yongrui Wu Laboratory	corn	qKW1N	19.542
7S0738	zheng653	Yongrui Wu Laboratory	corn	qKW1N	20.374
7S0801	chengzi2142	Yongrui Wu Laboratory	corn	qKW1N	20.612
7S1089	MBSJ	Yongrui Wu Laboratory	corn	qKW1N	20.71
7S0755	D886	Yongrui Wu Laboratory	corn	qKW1N	21.111
7S1077	RS710	Yongrui Wu Laboratory	corn	qKW1N	21.429
7S1093	LIBC4	Yongrui Wu Laboratory	corn	qKW1N	22.034
7S0841	3189	Yongrui Wu Laboratory	corn	qKW1N	22.105
7S1113	4676A	Yongrui Wu Laboratory	corn	qKW1N	22.143
7S1010	DJ7	Yongrui Wu Laboratory	corn	qKW1N	22.182
7S0947	2005	Yongrui Wu Laboratory	corn	qKW1N	22.336
7S0935	B12	Yongrui Wu Laboratory	corn	qKW1N	22.589
7S1005	F42	Yongrui Wu Laboratory	corn	qKW1N	22.761
7S1139	PHK35	Yongrui Wu Laboratory	corn	qKW1N	22.786
7S0909	guangyou5	Yongrui Wu Laboratory	corn	qKW1N	22.979
7S0839	y9961	Yongrui Wu Laboratory	corn	qKW1N	23.171
7S0707	T24	Yongrui Wu Laboratory	corn	qKW1N	23.19
7S0885	jiao51	Yongrui Wu Laboratory	corn	qKW1N	23.233
7S0963	baiU8112	Yongrui Wu Laboratory	corn	qKW1N	23.302
7S0723	huangyesi3	Yongrui Wu Laboratory	corn	qKW1N	23.333
7S0766	suwan1611	Yongrui Wu Laboratory	corn	qKW1N	23.333
7S0845	wu126	Yongrui Wu Laboratory	corn	qKW1N	23.333
7S0974	shuangM9B-1	Yongrui Wu Laboratory	corn	qKW1N	23.333
7S1096	PHBA6	Yongrui Wu Laboratory	corn	qKW1N	23.333
7S1116	IBB15	Yongrui Wu Laboratory	corn	qKW1N	23.418
7S0930	91huang5	Yongrui Wu Laboratory	corn	qKW1N	23.44
7S1133	E8501	Yongrui Wu Laboratory	corn	qKW1N	23.445
7S0711	FC-13	Yongrui Wu Laboratory	corn	qKW1N	23.478
7S0855	siyi	Yongrui Wu Laboratory	corn	qKW1N	23.68
7S0988	72-125	Yongrui Wu Laboratory	corn	qKW1N	23.826
7S1009	PHN11	Yongrui Wu Laboratory	corn	qKW1N	23.984
7S0725	ji63	Yongrui Wu Laboratory	corn	qKW1N	24.074
7S0654	N138	Yongrui Wu Laboratory	corn	qKW1N	24.088
7S0979	SZ3	Yongrui Wu Laboratory	corn	qKW1N	24.167
7S0876	W64A	Yongrui Wu Laboratory	corn	qKW1N	24.175
7S1149	2FACC	Yongrui Wu Laboratory	corn	qKW1N	24.369
7S0877	W153R	Yongrui Wu Laboratory	corn	qKW1N	24.38
7S0710	chang7-2	Yongrui Wu Laboratory	corn	qKW1N	24.47
7S1138	W8555	Yongrui Wu Laboratory	corn	qKW1N	24.474
7S1079	BCC03	Yongrui Wu Laboratory	corn	qKW1N	24.492
7S0874	W182bn	Yongrui Wu Laboratory	corn	qKW1N	24.661
7S1041	LH123HT	Yongrui Wu Laboratory	corn	qKW1N	24.696
7S1032	PB80	Yongrui Wu Laboratory	corn	qKW1N	24.722
7S0744	chang72	Yongrui Wu Laboratory	corn	qKW1N	24.803
7S0946	longkang1	Yongrui Wu Laboratory	corn	qKW1N	24.86
7S0709	D20	Yongrui Wu Laboratory	corn	qKW1N	24.876
7S1045	Seagu1117	Yongrui Wu Laboratory	corn	qKW1N	24.962
7S0929	91huang15	Yongrui Wu Laboratory	corn	qKW1N	25.034
7S0931	91huang10	Yongrui Wu Laboratory	corn	qKW1N	25.041
7S1031	PHG71	Yongrui Wu Laboratory	corn	qKW1N	25.299
7S0732	xi502	Yongrui Wu Laboratory	corn	qKW1N	25.437
7S0779	619	Yongrui Wu Laboratory	corn	qKW1N	25.455
7S1105	LH119	Yongrui Wu Laboratory	corn	qKW1N	25.493
7S1006	LH93	Yongrui Wu Laboratory	corn	qKW1N	25.565
7S0792	chong72	Yongrui Wu Laboratory	corn	qKW1N	25.579
7S1135	L127	Yongrui Wu Laboratory	corn	qKW1N	25.667
7S1118	W8304	Yongrui Wu Laboratory	corn	qKW1N	25.714
7S1074	LH202	Yongrui Wu Laboratory	corn	qKW1N	25.818
7S1068	PHT77	Yongrui Wu Laboratory	corn	qKW1N	25.827
7S1004	78002A	Yongrui Wu Laboratory	corn	qKW1N	25.872
7S0767	dan599	Yongrui Wu Laboratory	corn	qKW1N	25.882
7S0906	zhonghuang64	Yongrui Wu Laboratory	corn	qKW1N	26.195
7S1008	807	Yongrui Wu Laboratory	corn	qKW1N	26.228
7S0914	song1145	Yongrui Wu Laboratory	corn	qKW1N	26.261
7S1037	PH207	Yongrui Wu Laboratory	corn	qKW1N	26.303
7S1057	IBB14	Yongrui Wu Laboratory	corn	qKW1N	26.303
7S0903	E28	Yongrui Wu Laboratory	corn	qKW1N	26.309
7S0949	yan38	Yongrui Wu Laboratory	corn	qKW1N	26.356
7S0913	yi67	Yongrui Wu Laboratory	corn	qKW1N	26.443
7S1128	S8326	Yongrui Wu Laboratory	corn	qKW1N	26.639
7S0722	ji444	Yongrui Wu Laboratory	corn	qKW1N	26.667
7S1078	PHP76	Yongrui Wu Laboratory	corn	qKW1N	26.774
7S0934	chaoxianbai	Yongrui Wu Laboratory	corn	qKW1N	26.884
7S0938	liao2204	Yongrui Wu Laboratory	corn	qKW1N	26.891
7S0731	MO113	Yongrui Wu Laboratory	corn	qKW1N	26.957
7S0647	757	Yongrui Wu Laboratory	corn	qKW1N	27.021
7S1081	LH208	Yongrui Wu Laboratory	corn	qKW1N	27.143
7S0781	3335	Yongrui Wu Laboratory	corn	qKW1N	27.25
7S0763	Q1261	Yongrui Wu Laboratory	corn	qKW1N	27.5
7S0819	8982	Yongrui Wu Laboratory	corn	qKW1N	27.5
7S0843	196	Yongrui Wu Laboratory	corn	qKW1N	27.524
7S0664	DM07	Yongrui Wu Laboratory	corn	qKW1N	27.586
7S0758	D1051 2930	Yongrui Wu Laboratory	corn	qKW1N	27.717
7S1033	FAPW	Yongrui Wu Laboratory	corn	qKW1N	27.805
7S0850	yi36	Yongrui Wu Laboratory	corn	qKW1N	27.857
7S0794	P25 2954	Yongrui Wu Laboratory	corn	qKW1N	27.895
7S0864	Ms71	Yongrui Wu Laboratory	corn	qKW1N	27.913
7S1088	29MIBZ2	Yongrui Wu Laboratory	corn	qKW1N	28.145
7S0942	96201	Yongrui Wu Laboratory	corn	qKW1N	28.162
7S0945	fu8701	Yongrui Wu Laboratory	corn	qKW1N	28.198
7S0898	xun92-8	Yongrui Wu Laboratory	corn	qKW1N	28.359
7S1072	LH196	Yongrui Wu Laboratory	corn	qKW1N	28.364
7S1127	S8324	Yongrui Wu Laboratory	corn	qKW1N	28.462
7S0977	17564	Yongrui Wu Laboratory	corn	qKW1N	28.519
7S0888	zhen367	Yongrui Wu Laboratory	corn	qKW1N	28.584
7S1095	NQ508	Yongrui Wu Laboratory	corn	qKW1N	28.595
7S0798	W9706	Yongrui Wu Laboratory	corn	qKW1N	28.611
7S0987	ZPON7	Yongrui Wu Laboratory	corn	qKW1N	28.673
7S0849	shan89	Yongrui Wu Laboratory	corn	qKW1N	28.75
7S0678	KP3130	Yongrui Wu Laboratory	corn	qKW1N	28.762
7S1084	PHN66	Yongrui Wu Laboratory	corn	qKW1N	28.762
7S0730	ji4112	Yongrui Wu Laboratory	corn	qKW1N	28.776
7S0911	daMO	Yongrui Wu Laboratory	corn	qKW1N	28.839
7S1064	PHG24	Yongrui Wu Laboratory	corn	qKW1N	28.879
7S1109	IB014	Yongrui Wu Laboratory	corn	qKW1N	28.879
7S0759	yu87-1	Yongrui Wu Laboratory	corn	qKW1N	28.889
7S0895	140	Yongrui Wu Laboratory	corn	qKW1N	28.899
7S0697	W499	Yongrui Wu Laboratory	corn	qKW1N	28.974
7S1080	LH128	Yongrui Wu Laboratory	corn	qKW1N	29.1
7S1061	PHR47	Yongrui Wu Laboratory	corn	qKW1N	29.149
7S0777	N68a	Yongrui Wu Laboratory	corn	qKW1N	29.167
7S0922	H2	Yongrui Wu Laboratory	corn	qKW1N	29.211
7S0805	Los-6	Yongrui Wu Laboratory	corn	qKW1N	29.237
7S0836	9702	Yongrui Wu Laboratory	corn	qKW1N	29.273
7S0797	d140	Yongrui Wu Laboratory	corn	qKW1N	29.318
7S0663	D15	Yongrui Wu Laboratory	corn	qKW1N	29.464
7S1051	PHG50	Yongrui Wu Laboratory	corn	qKW1N	29.478
7S0976	15-14gao	Yongrui Wu Laboratory	corn	qKW1N	29.496
7S1132	WIL901	Yongrui Wu Laboratory	corn	qKW1N	29.542
7S1023	LH190	Yongrui Wu Laboratory	corn	qKW1N	29.561
7S0952	yan172	Yongrui Wu Laboratory	corn	qKW1N	29.6
7S0694	huangchanga	Yongrui Wu Laboratory	corn	qKW1N	29.683
7S1011	PHG72	Yongrui Wu Laboratory	corn	qKW1N	29.695
7S0991	H114	Yongrui Wu Laboratory	corn	qKW1N	29.739
7S1099	PHR30	Yongrui Wu Laboratory	corn	qKW1N	29.746
7S0650	B4	Yongrui Wu Laboratory	corn	qKW1N	29.821
7S0924	jinsui54	Yongrui Wu Laboratory	corn	qKW1N	29.908
7S1012	B09	Yongrui Wu Laboratory	corn	qKW1N	30
7S0764	ye52106	Yongrui Wu Laboratory	corn	qKW1N	30.096
7S1102	PHNV9	Yongrui Wu Laboratory	corn	qKW1N	30.141
7S1120	2369	Yongrui Wu Laboratory	corn	qKW1N	30.165
7S1086	PHR58	Yongrui Wu Laboratory	corn	qKW1N	30.167
7S0657	L061M	Yongrui Wu Laboratory	corn	qKW1N	30.194
7S0878	W117	Yongrui Wu Laboratory	corn	qKW1N	30.204
7S0811	SC14	Yongrui Wu Laboratory	corn	qKW1N	30.348
7S0736	ye8112	Yongrui Wu Laboratory	corn	qKW1N	30.367
7S0653	1145	Yongrui Wu Laboratory	corn	qKW1N	30.388
7S0978	030-1	Yongrui Wu Laboratory	corn	qKW1N	30.488
7S0696	huangchangb	Yongrui Wu Laboratory	corn	qKW1N	30.696
7S1016	PHW52	Yongrui Wu Laboratory	corn	qKW1N	30.804
7S0670	C521	Yongrui Wu Laboratory	corn	qKW1N	30.811
7S0768	D892	Yongrui Wu Laboratory	corn	qKW1N	30.847
7S0704	R1656	Yongrui Wu Laboratory	corn	qKW1N	30.887
7S0905	zhong451	Yongrui Wu Laboratory	corn	qKW1N	31.009
7S1094	83IBI3	Yongrui Wu Laboratory	corn	qKW1N	31.028
7S0825	7236	Yongrui Wu Laboratory	corn	qKW1N	31.029
7S1136	L135	Yongrui Wu Laboratory	corn	qKW1N	31.14
7S1058	PHH93	Yongrui Wu Laboratory	corn	qKW1N	31.261
7S0926	xinlun5-9	Yongrui Wu Laboratory	corn	qKW1N	31.27
7S1020	PHN29	Yongrui Wu Laboratory	corn	qKW1N	31.282
7S0812	9058	Yongrui Wu Laboratory	corn	qKW1N	31.316
7S0936	fu96	Yongrui Wu Laboratory	corn	qKW1N	31.389
7S0980	wu125	Yongrui Wu Laboratory	corn	qKW1N	31.463
7S1034	LH61	Yongrui Wu Laboratory	corn	qKW1N	31.533
7S1043	LH74	Yongrui Wu Laboratory	corn	qKW1N	31.589
7S0950	yan156	Yongrui Wu Laboratory	corn	qKW1N	31.6
7S0688	M101	Yongrui Wu Laboratory	corn	qKW1N	31.667
7S0859	dan598	Yongrui Wu Laboratory	corn	qKW1N	31.69
7S1117	787	Yongrui Wu Laboratory	corn	qKW1N	31.736
7S0679	L-1	Yongrui Wu Laboratory	corn	qKW1N	31.831
7S1090	MBUB	Yongrui Wu Laboratory	corn	qKW1N	31.88
7S1110	MBNA	Yongrui Wu Laboratory	corn	qKW1N	31.986
7S0939	liao7794	Yongrui Wu Laboratory	corn	qKW1N	32
7S0815	hai9-21	Yongrui Wu Laboratory	corn	qKW1N	32.143
7S0748	D854	Yongrui Wu Laboratory	corn	qKW1N	32.178
7S1119	11430	Yongrui Wu Laboratory	corn	qKW1N	32.2
7S1024	IBC2	Yongrui Wu Laboratory	corn	qKW1N	32.427
7S1049	LH65	Yongrui Wu Laboratory	corn	qKW1N	32.5
7S0915	Lo1125	Yongrui Wu Laboratory	corn	qKW1N	32.517
7S1027	PHR25	Yongrui Wu Laboratory	corn	qKW1N	32.621
7S1044	LH132	Yongrui Wu Laboratory	corn	qKW1N	32.787
7S0889	daqing133	Yongrui Wu Laboratory	corn	qKW1N	32.83
7S0717	18-599	Yongrui Wu Laboratory	corn	qKW1N	32.845
7S0712	L05-6	Yongrui Wu Laboratory	corn	qKW1N	32.87
7S0813	PH6WC	Yongrui Wu Laboratory	corn	qKW1N	32.87
7S0970	75-24	Yongrui Wu Laboratory	corn	qKW1N	32.87
7S1066	LH149	Yongrui Wu Laboratory	corn	qKW1N	32.925
7S0837	9710	Yongrui Wu Laboratory	corn	qKW1N	32.97
7S0789	DF32	Yongrui Wu Laboratory	corn	qKW1N	33.1
7S0698	SC30-1	Yongrui Wu Laboratory	corn	qKW1N	33.148
7S0780	shen137	Yongrui Wu Laboratory	corn	qKW1N	33.175
7S1056	HB8229	Yongrui Wu Laboratory	corn	qKW1N	33.256
7S0658	L061F	Yongrui Wu Laboratory	corn	qKW1N	33.509
7S1131	WIL900	Yongrui Wu Laboratory	corn	qKW1N	33.571
7S1123	87916W	Yongrui Wu Laboratory	corn	qKW1N	34.5
7S0904	zhong128	Yongrui Wu Laboratory	corn	qKW1N	34.623
7S0901	yu82	Yongrui Wu Laboratory	corn	qKW1N	34.766
7S1147	PHV37	Yongrui Wu Laboratory	corn	qKW1N	34.808
7S0687	1614	Yongrui Wu Laboratory	corn	qKW1N	34.857
7S0897	9101-7	Yongrui Wu Laboratory	corn	qKW1N	34.894
7S0733	luyuan92	Yongrui Wu Laboratory	corn	qKW1N	34.911
7S0724	zaC546	Yongrui Wu Laboratory	corn	qKW1N	35.14
7S1038	Mo17	Yongrui Wu Laboratory	corn	qKW1N	35.143
7S1046	PHK42	Yongrui Wu Laboratory	corn	qKW1N	35.217
7S1146	PHT22	Yongrui Wu Laboratory	corn	qKW1N	35.496
7S1144	PHP55	Yongrui Wu Laboratory	corn	qKW1N	36.179
7S0680	W172	Yongrui Wu Laboratory	corn	qKW1N	36.239
7S0958	guan17-1	Yongrui Wu Laboratory	corn	qKW1N	36.346
7S1014	PHZ51	Yongrui Wu Laboratory	corn	qKW1N	36.373
7S0753	D881	Yongrui Wu Laboratory	corn	qKW1N	36.406
7S0702	M131-5	Yongrui Wu Laboratory	corn	qKW1N	36.449
7S1087	PHW30	Yongrui Wu Laboratory	corn	qKW1N	36.574
7S0852	ji853	Yongrui Wu Laboratory	corn	qKW1N	36.635
7S0858	xun971	Yongrui Wu Laboratory	corn	qKW1N	36.733
7S0799	R25	Yongrui Wu Laboratory	corn	qKW1N	37.115
7S0842	Yd6	Yongrui Wu Laboratory	corn	qKW1N	37.182
7S0941	ji833	Yongrui Wu Laboratory	corn	qKW1N	37.757
7S0677	PN2-8	Yongrui Wu Laboratory	corn	qKW1N	38
7S0701	XF134	Yongrui Wu Laboratory	corn	qKW1N	38.019
7S0683	W668	Yongrui Wu Laboratory	corn	qKW1N	38.037
7S0800	R150	Yongrui Wu Laboratory	corn	qKW1N	38.624
7S0692	B394	Yongrui Wu Laboratory	corn	qKW1N	38.87
7S0726	ji846	Yongrui Wu Laboratory	corn	qKW1N	40
7S0734	S22	Yongrui Wu Laboratory	corn	qKW1N	40.521
7S0682	W238	Yongrui Wu Laboratory	corn	qKW1N	41.165
7S0900	CT109	Yongrui Wu Laboratory	corn	qKW1N	41.333
LIS559	N04	Yuling Li Laboratory	popcorn	qKW1N	9.15
LIS561	N10	Yuling Li Laboratory	popcorn	qKW1N	11.6687
LIS621	SY999	Yuling Li Laboratory	corn	qKW1N	11.6717
LIS526	XY738-15-2111	Yuling Li Laboratory	corn	qKW1N	11.875
LIS202	ZK02-2	Yuling Li Laboratory	corn	qKW1N	13.1212
LIS309	Nan9806	Yuling Li Laboratory	corn	qKW1N	13.14
LIS118	W32	Yuling Li Laboratory	corn	qKW1N	13.495
LIS542	ADC6061-332	Yuling Li Laboratory	corn	qKW1N	14.0437
LIS79	HL02	Yuling Li Laboratory	corn	qKW1N	14.9838
LIS281	GY220	Yuling Li Laboratory	corn	qKW1N	15.25
LIS54	77H	Yuling Li Laboratory	corn	qKW1N	15.6725
LIS33	11Zm3	Yuling Li Laboratory	corn	qKW1N	15.9537
LIS631	RedC7-2	Yuling Li Laboratory	corn	qKW1N	16.2213
LIS530	XY718-174-111	Yuling Li Laboratory	corn	qKW1N	16.3875
LIS338	Yu737	Yuling Li Laboratory	corn	qKW1N	16.4438
LIS169	Xun248	Yuling Li Laboratory	corn	qKW1N	16.4475
LIS14	Z001m	Yuling Li Laboratory	corn	qKW1N	16.545
LIS502	XY738-65-1111	Yuling Li Laboratory	corn	qKW1N	16.7983
LIS166	Jiu341	Yuling Li Laboratory	corn	qKW1N	16.9013
LIS545	11BXF2-613	Yuling Li Laboratory	corn	qKW1N	17.01
LIS66/365	B73	Yuling Li Laboratory	corn	qKW1N	17.0587
LIS239	Xin77	Yuling Li Laboratory	corn	qKW1N	17.3975
LIS129	ZQ6	Yuling Li Laboratory	corn	qKW1N	17.4025
LIS608	Z58	Yuling Li Laboratory	corn	qKW1N	17.4275
LIS26	CML307	Yuling Li Laboratory	corn	qKW1N	17.5
LIS313	HD568	Yuling Li Laboratory	corn	qKW1N	17.5125
LIS58	HDZheng58	Yuling Li Laboratory	corn	qKW1N	17.5667
LIS49	A3566	Yuling Li Laboratory	corn	qKW1N	17.5925
LIS3	Yu53	Yuling Li Laboratory	corn	qKW1N	17.61
LIS519	ADV6061-611	Yuling Li Laboratory	corn	qKW1N	17.665
LIS574	14TA4	Yuling Li Laboratory	corn	qKW1N	17.6683
LIS612	PH6WC	Yuling Li Laboratory	corn	qKW1N	17.7675
LIS51	Yu53-1	Yuling Li Laboratory	corn	qKW1N	17.7717
LIS329	Zong31	Yuling Li Laboratory	corn	qKW1N	17.79
LIS632	Lu95	Yuling Li Laboratory	corn	qKW1N	17.8867
LIS610	09CWM1	Yuling Li Laboratory	corn	qKW1N	17.915
LIS611	9801	Yuling Li Laboratory	corn	qKW1N	17.9537
LIS255	Zhengdannuo-m	Yuling Li Laboratory	corn	qKW1N	17.9667
LIS77	GY923	Yuling Li Laboratory	corn	qKW1N	17.9983
LIS295	ZhengT22	Yuling Li Laboratory	corn	qKW1N	18.03
LIS383	09BF1C518-25	Yuling Li Laboratory	corn	qKW1N	18.0413
LIS533	ADV6037-4322	Yuling Li Laboratory	corn	qKW1N	18.1083
LIS443	8C10220f	Yuling Li Laboratory	corn	qKW1N	18.1233
LIS234	C101	Yuling Li Laboratory	corn	qKW1N	18.1337
LIS245	Xinqihong	Yuling Li Laboratory	corn	qKW1N	18.1625
LIS98	LY88f	Yuling Li Laboratory	corn	qKW1N	18.2375
LIS94	KW7M031	Yuling Li Laboratory	corn	qKW1N	18.2825
LIS643	X92-8	Yuling Li Laboratory	corn	qKW1N	18.33
LIS244	Lx9801	Yuling Li Laboratory	corn	qKW1N	18.3538
LIS471	20fZP10	Yuling Li Laboratory	corn	qKW1N	18.375
LIS298	Chang1-1223	Yuling Li Laboratory	corn	qKW1N	18.4312
LIS258	CT201	Yuling Li Laboratory	corn	qKW1N	18.5362
LIS517	ADV6036-2111	Yuling Li Laboratory	corn	qKW1N	18.5437
LIS75	GY-1	Yuling Li Laboratory	corn	qKW1N	18.63
LIS170	Xun92-6	Yuling Li Laboratory	corn	qKW1N	18.6412
LIS233	Wuke2m	Yuling Li Laboratory	corn	qKW1N	18.705
LIS534	XY738-66-2111	Yuling Li Laboratory	corn	qKW1N	18.79
LIS476	99DZ12	Yuling Li Laboratory	corn	qKW1N	18.8
LIS514	ADV6015-2211	Yuling Li Laboratory	corn	qKW1N	18.8217
LIS12	06NY3	Yuling Li Laboratory	corn	qKW1N	18.8263
LIS589	12Z6	Yuling Li Laboratory	corn	qKW1N	18.9037
LIS284	873	Yuling Li Laboratory	corn	qKW1N	19.0933
LIS199	L427	Yuling Li Laboratory	corn	qKW1N	19.185
LIS362	DK683	Yuling Li Laboratory	corn	qKW1N	19.1938
LIS83	KW7M010	Yuling Li Laboratory	corn	qKW1N	19.2162
LIS341	1255m	Yuling Li Laboratory	corn	qKW1N	19.3475
LIS382	09FXFZ27-74111	Yuling Li Laboratory	corn	qKW1N	19.4017
LIS96	LX9311	Yuling Li Laboratory	corn	qKW1N	19.5688
LIS330	12Y2	Yuling Li Laboratory	corn	qKW1N	19.8375
LIS633	L236m	Yuling Li Laboratory	corn	qKW1N	19.9425
LIS43	208f	Yuling Li Laboratory	corn	qKW1N	20.0917
LIS236	X-3m	Yuling Li Laboratory	corn	qKW1N	20.1017
LIS88	KWS5m	Yuling Li Laboratory	corn	qKW1N	20.125
LIS386	8C10320f	Yuling Li Laboratory	corn	qKW1N	20.1863
LIS485	XY336f	Yuling Li Laboratory	corn	qKW1N	20.3683
LIS286	A1707	Yuling Li Laboratory	corn	qKW1N	20.5712
LIS587	DK517f	Yuling Li Laboratory	corn	qKW1N	20.6038
LIS220	H201	Yuling Li Laboratory	corn	qKW1N	20.7063
LIS76	GY-4 (543)	Yuling Li Laboratory	corn	qKW1N	20.7563
LIS516	ADV6034-10-111	Yuling Li Laboratory	corn	qKW1N	20.8087
LIS224	sheng62	Yuling Li Laboratory	corn	qKW1N	20.935
LIS404	09BF1C518-41	Yuling Li Laboratory	corn	qKW1N	21.265
LIS267	ZFm1	Yuling Li Laboratory	corn	qKW1N	21.265
LIS570	PH4CV	Yuling Li Laboratory	corn	qKW1N	21.2875
LIS293	HA03	Yuling Li Laboratory	corn	qKW1N	21.3817
LIS52	540	Yuling Li Laboratory	corn	qKW1N	21.4325
LIS24	11ZWM3	Yuling Li Laboratory	corn	qKW1N	21.6713
LIS274	Ye478f	Yuling Li Laboratory	corn	qKW1N	21.995
LIS102	Mo17	Yuling Li Laboratory	corn	qKW1N	22.6525
LIS207	NL278	Yuling Li Laboratory	corn	qKW1N	22.835
LIS644	Zeyu10f	Yuling Li Laboratory	corn	qKW1N	24.515
LIS425	18fShan531132-14	Yuling Li Laboratory	corn	qKW1N	24.5763
LIS497	XY718-74-2121	Yuling Li Laboratory	corn	qKW1N	24.6038
LIS439	ZP10-26f	Yuling Li Laboratory	corn	qKW1N	24.6667
LIS217	Shanfan1	Yuling Li Laboratory	corn	qKW1N	25.0463
LIS176	H259	Yuling Li Laboratory	corn	qKW1N	25.2013
LIS107	SJ-10	Yuling Li Laboratory	corn	qKW1N	25.2933
LIS294	Zheng63	Yuling Li Laboratory	corn	qKW1N	25.5067
LIS219	Shandan138E	Yuling Li Laboratory	corn	qKW1N	25.5325
LIS552	20fD205	Yuling Li Laboratory	corn	qKW1N	25.9333
LIS584	14Y5	Yuling Li Laboratory	corn	qKW1N	26.075
LIS218	Shanf	Yuling Li Laboratory	corn	qKW1N	26.1062
LIS165	81162	Yuling Li Laboratory	corn	qKW1N	26.1913
LIS372	09FXFZ8-522-3	Yuling Li Laboratory	corn	qKW1N	26.9333
LIS466	XX8C104	Yuling Li Laboratory	corn	qKW1N	27.1917
LIS573	14TA3	Yuling Li Laboratory	corn	qKW1N	27.3567
LIS68	BSm (huangzaosi)	Yuling Li Laboratory	corn	qKW1N	27.84
LIS312	A41m	Yuling Li Laboratory	corn	qKW1N	28.0362
LIS407	09B20f	Yuling Li Laboratory	corn	qKW1N	28.0512
LIS487	XY718-55-1211	Yuling Li Laboratory	corn	qKW1N	28.11
LIS452	09FXFZ7-2112	Yuling Li Laboratory	corn	qKW1N	28.6833
LIS492	XY718-175-1121	Yuling Li Laboratory	corn	qKW1N	29.0125
LIS385	20f8C102	Yuling Li Laboratory	corn	qKW1N	29.365
LIS130	HL5311	Yuling Li Laboratory	corn	qKW1N	29.5117
LIS499	XY738-14-1111	Yuling Li Laboratory	corn	qKW1N	29.5583
LIS175	WF221	Yuling Li Laboratory	corn	qKW1N	29.6525
LIS458	GY-1-5132	Yuling Li Laboratory	corn	qKW1N	29.8087
LIS337	Nongda178	Yuling Li Laboratory	corn	qKW1N	29.8467
LIS144	Chen832	Yuling Li Laboratory	corn	qKW1N	29.99
LIS546	11C3-10-4	Yuling Li Laboratory	corn	qKW1N	30.225
LIS449	99DZ4-7212-1	Yuling Li Laboratory	corn	qKW1N	30.36
LIS19	W22	Yuling Li Laboratory	corn	qKW1N	30.82
LIS591	Hu-WY1	Yuling Li Laboratory	corn	qKW1N	31.0237
LIS484	489h22Z	Yuling Li Laboratory	corn	qKW1N	31.3038
LIS592	Hu-WY2	Yuling Li Laboratory	corn	qKW1N	31.4025
LIS371	18fShan531132-22	Yuling Li Laboratory	corn	qKW1N	31.5538
LIS145	Chen99-2	Yuling Li Laboratory	corn	qKW1N	31.6675
LIS401	09FXFZ14-82121	Yuling Li Laboratory	corn	qKW1N	31.8425
LIS434	18fD-184211211	Yuling Li Laboratory	corn	qKW1N	31.915
LIS84	KWS1f	Yuling Li Laboratory	corn	qKW1N	32.17
LIS157	Ji233	Yuling Li Laboratory	corn	qKW1N	32.3225
LIS315	Z15f	Yuling Li Laboratory	corn	qKW1N	32.36
LIS379	09FXFZ9-92111	Yuling Li Laboratory	corn	qKW1N	32.83
LIS322	W274	Yuling Li Laboratory	corn	qKW1N	32.905
LIS387	XY738-135-21	Yuling Li Laboratory	corn	qKW1N	33.2737
LIS599	Hu-WY9	Yuling Li Laboratory	corn	qKW1N	33.7933
7S0957	ernan24	Yongrui Wu Laboratory	corn	qKW1D	17.902
7S0747	qi205	Yongrui Wu Laboratory	corn	qKW1D	19.818
7S1042	LH38	Yongrui Wu Laboratory	corn	qKW1D	20.278
7S1082	Lp215D	Yongrui Wu Laboratory	corn	qKW1D	20.636
7S0774	3489a	Yongrui Wu Laboratory	corn	qKW1D	20.901
7S0967	da255	Yongrui Wu Laboratory	corn	qKW1D	21.746
7S0973	M9	Yongrui Wu Laboratory	corn	qKW1D	22.016
7S0890	yun147	Yongrui Wu Laboratory	corn	qKW1D	22.364
7S0887	7327	Yongrui Wu Laboratory	corn	qKW1D	22.586
7S0863	A554	Yongrui Wu Laboratory	corn	qKW1D	23.305
7S1015	PHW43	Yongrui Wu Laboratory	corn	qKW1D	24.014
7S0848	M22	Yongrui Wu Laboratory	corn	qKW1D	24.035
7S0948	lu65	Yongrui Wu Laboratory	corn	qKW1D	24.825
7S1021	PHW03	Yongrui Wu Laboratory	corn	qKW1D	25.594
7S0919	cheng435	Yongrui Wu Laboratory	corn	qKW1D	26
7S0684	W969	Yongrui Wu Laboratory	corn	qKW1D	26.032
7S0806	XF27	Yongrui Wu Laboratory	corn	qKW1D	26.094
7S0690	E601	Yongrui Wu Laboratory	corn	qKW1D	26.207
7S1126	OQ603	Yongrui Wu Laboratory	corn	qKW1D	26.316
7S0681	SW153	Yongrui Wu Laboratory	corn	qKW1D	26.462
7S1070	PHG47	Yongrui Wu Laboratory	corn	qKW1D	26.508
7S0838	9711	Yongrui Wu Laboratory	corn	qKW1D	26.825
7S1050	HBAI	Yongrui Wu Laboratory	corn	qKW1D	26.961
7S0762	cheng698-3	Yongrui Wu Laboratory	corn	qKW1D	27.282
7S1137	L139	Yongrui Wu Laboratory	corn	qKW1D	27.313
7S0829	niu2-1	Yongrui Wu Laboratory	corn	qKW1D	27.353
7S0943	gan41	Yongrui Wu Laboratory	corn	qKW1D	27.447
7S0741	tie7922	Yongrui Wu Laboratory	corn	qKW1D	27.603
7S1073	LH162	Yongrui Wu Laboratory	corn	qKW1D	27.652
7S0907	han49	Yongrui Wu Laboratory	corn	qKW1D	27.658
7S1106	MDF-13D	Yongrui Wu Laboratory	corn	qKW1D	27.797
7S0826	433-7	Yongrui Wu Laboratory	corn	qKW1D	28.182
7S1035	PHG35	Yongrui Wu Laboratory	corn	qKW1D	28.393
7S0728	shuang741	Yongrui Wu Laboratory	corn	qKW1D	28.655
7S1124	MBST	Yongrui Wu Laboratory	corn	qKW1D	28.814
7S1100	PHT69	Yongrui Wu Laboratory	corn	qKW1D	29
7S1098	PHPR5	Yongrui Wu Laboratory	corn	qKW1D	29.043
7S1036	PHJ40	Yongrui Wu Laboratory	corn	qKW1D	29.052
7S0875	Va26	Yongrui Wu Laboratory	corn	qKW1D	29.082
7S1048	OH43	Yongrui Wu Laboratory	corn	qKW1D	29.225
7S0790	7903E	Yongrui Wu Laboratory	corn	qKW1D	29.431
7S0807	huotanghuang	Yongrui Wu Laboratory	corn	qKW1D	29.449
7S0784	fangyin	Yongrui Wu Laboratory	corn	qKW1D	29.576
7S0828	K22	Yongrui Wu Laboratory	corn	qKW1D	29.587
7S0994	Lo1067	Yongrui Wu Laboratory	corn	qKW1D	29.901
7S0703	XOP2	Yongrui Wu Laboratory	corn	qKW1D	30
7S0998	huobai	Yongrui Wu Laboratory	corn	qKW1D	30.177
7S1101	PHV53	Yongrui Wu Laboratory	corn	qKW1D	30.261
7S0925	84-126-15-1	Yongrui Wu Laboratory	corn	qKW1D	30.66
7S0676	4003	Yongrui Wu Laboratory	corn	qKW1D	30.667
7S1104	ML606	Yongrui Wu Laboratory	corn	qKW1D	31.161
7S0775	Z31B	Yongrui Wu Laboratory	corn	qKW1D	31.414
7S1055	78371A	Yongrui Wu Laboratory	corn	qKW1D	31.696
7S0760	nan21-3	Yongrui Wu Laboratory	corn	qKW1D	32.727
7S1085	PHR55	Yongrui Wu Laboratory	corn	qKW1D	32.87
7S0669	GN4095	Yongrui Wu Laboratory	corn	qKW1D	33.556
7S0818	A801	Yongrui Wu Laboratory	corn	qKW1D	33.883
7S0824	P167	Yongrui Wu Laboratory	corn	qKW1D	34
7S0814	PH4CV	Yongrui Wu Laboratory	corn	qKW1D	34.054
7S0933	785	Yongrui Wu Laboratory	corn	qKW1D	34.351
7S0700	XF223	Yongrui Wu Laboratory	corn	qKW1D	34.365
7S0668	Y223	Yongrui Wu Laboratory	corn	qKW1D	34.495
7S1013	LH156	Yongrui Wu Laboratory	corn	qKW1D	34.602
7S0834	P007	Yongrui Wu Laboratory	corn	qKW1D	35.385
7S1150	478	Yongrui Wu Laboratory	corn	qKW1D	35.926
7S0661	D88	Yongrui Wu Laboratory	corn	qKW1D	36.017
7S1083	PHK93	Yongrui Wu Laboratory	corn	qKW1D	37.364
7S0757	D1049	Yongrui Wu Laboratory	corn	qKW1D	37.905
7S1019	PHM57	Yongrui Wu Laboratory	corn	qKW1D	37.941
7S0770	su75	Yongrui Wu Laboratory	corn	qKW1D	38.739
7S1145	PHP60	Yongrui Wu Laboratory	corn	qKW1D	39.135
7S0808	huo17	Yongrui Wu Laboratory	corn	qKW1D	40.556
7S0686	18	Yongrui Wu Laboratory	corn	qKW1D	40.667
7S0769	1205A	Yongrui Wu Laboratory	corn	qKW1D	41.458
7S0817	JI533	Yongrui Wu Laboratory	corn	qKW1D	41.9
LIS620	WM	Yuling Li Laboratory	corn	qKW1D	15.6913
LIS287	Xun50X	Yuling Li Laboratory	corn	qKW1D	15.8788
LIS478	4898C203	Yuling Li Laboratory	corn	qKW1D	15.8938
LIS214	Pudan7m	Yuling Li Laboratory	corn	qKW1D	16.6633
LIS97	CH05	Yuling Li Laboratory	corn	qKW1D	16.885
LIS558	11C16-2221	Yuling Li Laboratory	corn	qKW1D	17.0033
LIS32	11Zm2	Yuling Li Laboratory	corn	qKW1D	17.1112
LIS528	XY718-115-21	Yuling Li Laboratory	corn	qKW1D	17.4387
LIS531	XY718-172-111	Yuling Li Laboratory	corn	qKW1D	17.5775
LIS133	Gaichang7-2	Yuling Li Laboratory	corn	qKW1D	17.8163
LIS317	Beijiao65f	Yuling Li Laboratory	corn	qKW1D	18.1887
LIS121	Y17	Yuling Li Laboratory	corn	qKW1D	18.2733
LIS547	XY718-187-2121	Yuling Li Laboratory	corn	qKW1D	18.4125
LIS188	136-87	Yuling Li Laboratory	corn	qKW1D	19.1617
LIS78	HC7	Yuling Li Laboratory	corn	qKW1D	19.2867
LIS132	Chang7-2	Yuling Li Laboratory	corn	qKW1D	19.3938
LIS270	Yu32	Yuling Li Laboratory	corn	qKW1D	19.5688
LIS318	Beijiao65m	Yuling Li Laboratory	corn	qKW1D	20.2512
LIS532	ADV6024-3132	Yuling Li Laboratory	corn	qKW1D	20.53
LISDan232	Dan232	Yuling Li Laboratory	corn	qKW1D	21.4
LIS163	BX144	Yuling Li Laboratory	corn	qKW1D	26.0375
LIS464	D8C105	Yuling Li Laboratory	corn	qKW1D	26.7
LIS257	CT03zheng58	Yuling Li Laboratory	corn	qKW1D	26.9413
LIS39	13Am	Yuling Li Laboratory	corn	qKW1D	27.0263
LIS349	JQMX03	Yuling Li Laboratory	corn	qKW1D	27.0712
LIS106	SD	Yuling Li Laboratory	corn	qKW1D	27.1125
LIS324	zhong106	Yuling Li Laboratory	corn	qKW1D	27.2737
LIS350	Liyuan	Yuling Li Laboratory	corn	qKW1D	27.2875
LIS645	D340	Yuling Li Laboratory	corn	qKW1D	27.4013
LIS65	BT	Yuling Li Laboratory	corn	qKW1D	27.5725
LIS64	B21	Yuling Li Laboratory	corn	qKW1D	27.6975
LIS25	B11	Yuling Li Laboratory	corn	qKW1D	27.7283
LIS491	XY718-168-2111	Yuling Li Laboratory	corn	qKW1D	27.8987
LIS28	11Zf2	Yuling Li Laboratory	corn	qKW1D	27.96
LIS463	13m	Yuling Li Laboratory	corn	qKW1D	28.1938
LIS509	11C9-121	Yuling Li Laboratory	corn	qKW1D	28.3062
LIS351	TianlongjiuH	Yuling Li Laboratory	corn	qKW1D	28.33
LIS30	11Zf5	Yuling Li Laboratory	corn	qKW1D	28.3313
LIS469	G478	Yuling Li Laboratory	corn	qKW1D	28.8137
LIS232	Wuke2f	Yuling Li Laboratory	corn	qKW1D	28.945
LIS242	Xin328	Yuling Li Laboratory	corn	qKW1D	29.3433
LIS162	JH78-2	Yuling Li Laboratory	corn	qKW1D	29.5287
LIS328	CT03	Yuling Li Laboratory	corn	qKW1D	29.6588
LIS501	XY738-34-2111	Yuling Li Laboratory	corn	qKW1D	29.7787
LIS179	ISA09	Yuling Li Laboratory	corn	qKW1D	29.845
LIS429	18fShan531132-33	Yuling Li Laboratory	corn	qKW1D	30.2017
LIS203	LZ06-1	Yuling Li Laboratory	corn	qKW1D	30.3425
LIS21	11Zf3	Yuling Li Laboratory	corn	qKW1D	30.395
LIS35	11Zm6	Yuling Li Laboratory	corn	qKW1D	30.3975
LIS95	L-1	Yuling Li Laboratory	corn	qKW1D	30.42
LIS635	Ningxia01	Yuling Li Laboratory	corn	qKW1D	30.5338
LIS331	12Y7	Yuling Li Laboratory	corn	qKW1D	30.6475
LIS187	543	Yuling Li Laboratory	corn	qKW1D	30.8362
LIS253	Zheng58	Yuling Li Laboratory	corn	qKW1D	30.9337
LIS352	Y01	Yuling Li Laboratory	corn	qKW1D	31.0083
LIS193	Hai9-21	Yuling Li Laboratory	corn	qKW1D	31.4433
LIS282	Luo16	Yuling Li Laboratory	corn	qKW1D	31.55
LIS55	Yu87-1	Yuling Li Laboratory	corn	qKW1D	31.62
LIS192	Ludan9002f	Yuling Li Laboratory	corn	qKW1D	32.1213
LIS460	602f	Yuling Li Laboratory	corn	qKW1D	32.2888
LIS288	Xun7258	Yuling Li Laboratory	corn	qKW1D	32.5425
LIS283	Luo17	Yuling Li Laboratory	corn	qKW1D	32.6433
LIS290	L9111	Yuling Li Laboratory	corn	qKW1D	32.6625
LIS195	ZK03-1	Yuling Li Laboratory	corn	qKW1D	33.1463
LIS198	L9951	Yuling Li Laboratory	corn	qKW1D	33.545
LIS197	Luodan236f	Yuling Li Laboratory	corn	qKW1D	33.6088
LIS424	L1fShan5311144	Yuling Li Laboratory	corn	qKW1D	33.685
LIS67	BC	Yuling Li Laboratory	corn	qKW1D	33.7737
LIS380	09FXFZ9-9213	Yuling Li Laboratory	corn	qKW1D	34.2437
LIS225	Songhuajiang-f	Yuling Li Laboratory	corn	qKW1D	34.7025
LIS462	916Fb	Yuling Li Laboratory	corn	qKW1D	34.8767

## Sheet: Table S6
Table S6	Description
peptides	Ubiquitinated peptides in qKW1N and qKW1D kernels ubiquitinated proteomics.
peptides
Header	Description
Protein	Identifier of the protein this peptide is associated with.
Protein Name	Names of proteins this peptide is associated with.
Gene Name	Names of genes this peptide is associated with.
Mol weight / kDa	Molecular weight of the leading protein sequence contained in the protein group.
Sequence length	The length of the protein this peptide is associated with.
Proteins	Identifiers of the proteins this site is associated with.
Positions within proteins	For each protein identifier in the 'Proteins' column you find here the position of the site in the respective protein sequence.
Fasta headers	Descriptions of proteins this peptide is associated with.
Leading proteins	Leading proteins.
Positions within Leading proteins	Positions within Leading proteins.
Position	The positions of the modifications in the protein amino acid sequence.
Amino acid	Modified amino acid.
Sequence window	Upstream and downstream protein sequence of peptide sequence in the protein.
Score	The andromeda score of the best identified modified peptide containing this site.
Score for localization	The andromeda score of the MS/MS spectrum used for calculating the cocalization score for this site.
GlyGly (K) Probabilities	The possibility of modification of the modification site, the possibility of modification in 0.75 and above is relatively credible.
GlyGly (K) Score diffs	Sequence representation for each of the possible PTM positions in each possible canfiguration, the difference is calculated between the identification score with the PTM added to that position and the best scoring identification where no PTM is added to that position. When this value is negative, it is unlikely that the particular modification is located at this position.
Position in peptide	The positions of the modification site in the peptide.
Charge	Charge state of the precursor ion.
Mass error / ppm	Mass error of the recalibrated mass-over-charge value of the precursor ion in comparison to the predicted monoisotopic mass of the identified. peptide sequence
Intensity X	Peptide strength value in the sample.
Protein	Protein Name	Gene Name	Mol weight / kDa	Sequence length	Proteins	Positions within proteins	Fasta headers	Leading proteins	Positions within Leading proteins	Position	Amino acid	Sequence window	Score	Score for localization	GlyGly (K) Probabilities	GlyGly (K) Score diffs	Position in peptide	Charge	Mass error / ppm	Intensity D-1	Intensity D-2	Intensity D-3	Intensity N-1	Intensity N-2	Intensity N-3
A0A076YMH6	Maternally expressed protein 8 (Fragment)	Meg8	6.2921	60	A0A076YMH6;Q6JB12;A0A076YHT4;Q6JB14;A0A076YKT8;A0A076YG33;Q6JB10;A0A3L6E4R5	33;49;60;61;61;16;34;61	A0A076YMH6_MAIZE Maternally expressed protein 8 (Fragment) OS=Zea mays OX=4577 GN=Meg8 PE=2 SV=1;MEG4_MAIZE Protein MATERNALLY EXPRESSED GENE 4 OS=Zea mays OX=4577 GN=MEG4 PE=2 SV=1;A0A076YHT4_MAIZE Maternally expressed protein 9 (Fragment) OS=Zea mays OX=	A0A076YMH6	33	33	K	MQGNGARCVVGFPPCKDNKCYCCIGGRTHAR	83.775	67.548	CVVGFPPCK(0.962)DNK(0.038)	CVVGFPPCK(13.98)DNK(-13.98)	9	3	-0.27344	44728000	40099000	23922000	16302000	18050000	21893000
A0A076YMH6	Maternally expressed protein 8 (Fragment)	Meg8	6.2921	60	A0A076YMH6;Q6JB12;A0A076YHT4;Q6JB14;A0A076YKT8;A0A076YG33;Q6JB10;A0A3L6E4R5	36;52;63;64;64;19;37;64	A0A076YMH6_MAIZE Maternally expressed protein 8 (Fragment) OS=Zea mays OX=4577 GN=Meg8 PE=2 SV=1;MEG4_MAIZE Protein MATERNALLY EXPRESSED GENE 4 OS=Zea mays OX=4577 GN=MEG4 PE=2 SV=1;A0A076YHT4_MAIZE Maternally expressed protein 9 (Fragment) OS=Zea mays OX=	A0A076YMH6	36	36	K	NGARCVVGFPPCKDNKCYCCIGGRTHARYST	84.658	69.672	CVVGFPPCK(0.293)DNK(0.707)	CVVGFPPCK(-3.83)DNK(3.83)	12	3	-2.3871	37643000	35028000	29312000	17043000	19294000	21809000
A0A1D6DU23	Plant UBX domain-containing protein 7	ZEAMMB73_Zm00001d001895	23.44	210	A0A1D6DU23;A0A1D6DU16;A0A1D6DU21;A0A1D6DU18;A0A1D6DU20;A0A3L6FYU6;A0A1D6DU17;A0A1D6DU24;A0A1D6DU25	65;108;231;293;296;316;316;316;316	A0A1D6DU23_MAIZE Plant UBX domain-containing protein 7 OS=Zea mays OX=4577 GN=ZEAMMB73_Zm00001d001895 PE=4 SV=1;A0A1D6DU16_MAIZE Plant UBX domain-containing protein 7 OS=Zea mays OX=4577 GN=ZEAMMB73_Zm00001d001895 PE=4 SV=1;A0A1D6DU21_MAIZE Plant UBX domai	A0A1D6DU23	65	65	K	RPRKVDPEASTGKQGKIAVEDEDEELARAVA	129.84	43.604	QGK(1)IAVEDEDEELAR	QGK(43.6)IAVEDEDEELAR	3	2	-0.083035	149760000	176410000	146550000	209200000	253510000	177480000
A0A1D6DU23	Plant UBX domain-containing protein 7	ZEAMMB73_Zm00001d001895	23.44	210	A0A1D6DU23;A0A1D6DU16;A0A1D6DU21;A0A1D6DU18;A0A1D6DU20;A0A3L6FYU6;A0A1D6DU17;A0A1D6DU24;A0A1D6DU25	62;105;228;290;293;313;313;313;313	A0A1D6DU23_MAIZE Plant UBX domain-containing protein 7 OS=Zea mays OX=4577 GN=ZEAMMB73_Zm00001d001895 PE=4 SV=1;A0A1D6DU16_MAIZE Plant UBX domain-containing protein 7 OS=Zea mays OX=4577 GN=ZEAMMB73_Zm00001d001895 PE=4 SV=1;A0A1D6DU21_MAIZE Plant UBX domai	A0A1D6DU23	62	62	K	PQKRPRKVDPEASTGKQGKIAVEDEDEELAR	143.22	143.22	KVDPEASTGK(1)QGK	K(-134.24)VDPEASTGK(34.69)QGK(-34.69)	10	2	0.010593	214180000	232290000	168230000		218320000	23982000
A0A1D6DV96	MAP3K epsilon protein kinase 1	100274088	99.56	896	A0A1D6DV96	11	A0A1D6DV96_MAIZE MAP3K epsilon protein kinase 1 OS=Zea mays OX=4577 GN=100274088 PE=4 SV=1	A0A1D6DV96	11	11	K	_____MVEPSVVEGPKQLSRFSDKPEDASLE	44.753	40.882	VEPSVVEGPK(1)	VEPSVVEGPK(40.88)	10	2	-0.36387	333360000	406540000	321460000
A0A1D6DXG8	Eukaryotic translation initiation factor 3 subunit C	100272475	104.59	915	A0A1D6DXC1;A0A3L6G6T3;A0A1D6DXB0;A0A1D6DXD3;A0A1D6DXC2;A0A1D6E3X4;A0A1D6E3X7;A0A1D6E3X5;A0A3L6FWL3;A0A3L6G0G1;A0A1D6E3Y2;A0A3L6E178;A0A1D6I6Y8;A0A1D6I6Y7;A0A1D6DXG8;A0A3L6G221;A0A1D6DXF6;A0A1D6DXG3;A0A1D6DXH3;A0A1D6DXG9	392;392;392;392;392;391;433;445;391;445;391;393;393;321;392;392;392;392;392;392	A0A1D6DXC1_MAIZE Eukaryotic translation initiation factor 3 subunit C OS=Zea mays OX=4577 GN=100272475 PE=3 SV=1;A0A3L6G6T3_MAIZE Eukaryotic translation initiation factor 3 subunit C OS=Zea mays OX=4577 GN=TIF3C1_2 PE=3 SV=1;A0A1D6DXB0_MAIZE Eukaryotic tra	A0A1D6DXC1;A0A1D6DXG8	392;392	392	K	DSEFLKTLQCTDPYTKDYVQRLREEPLFLVV	69.92	45.33	TLQCTDPYTK(1)DYVQR	TLQCTDPYTK(45.33)DYVQR	10	3	-0.37378	32580000	38325000	31430000		35947000	20128000
A0A1D6DXG8	Eukaryotic translation initiation factor 3 subunit C	100272475	104.59	915	A0A1D6DXC1;A0A3L6G6T3;A0A1D6DXB0;A0A1D6DXD3;A0A1D6DXC2;A0A1D6DXG8;A0A3L6G221;A0A1D6DXF6;A0A1D6DXG3;A0A1D6DXH3;A0A1D6DXG9	448;448;448;448;448;448;448;448;448;448;448	A0A1D6DXC1_MAIZE Eukaryotic translation initiation factor 3 subunit C OS=Zea mays OX=4577 GN=100272475 PE=3 SV=1;A0A3L6G6T3_MAIZE Eukaryotic translation initiation factor 3 subunit C OS=Zea mays OX=4577 GN=TIF3C1_2 PE=3 SV=1;A0A1D6DXB0_MAIZE Eukaryotic tra	A0A1D6DXC1;A0A1D6DXG8	448;448	448	K	ELVYYKPQEVYDAMRKLAEQPEDCVDDDDAE	76.492	76.492	K(1)LAEQPEDCVDDDDAEAGDEHK	K(76.49)LAEQPEDCVDDDDAEAGDEHK(-76.49)	1	3	-0.097389	23576000	28602000	34770000		27079000	20178000
A0A1D6DXG8	Eukaryotic translation initiation factor 3 subunit C	100272475	104.59	915	A0A1D6DXC1;A0A3L6G6T3;A0A1D6DXB0;A0A1D6DXD3;A0A1D6DXC2;A0A1D6E3X4;A0A1D6E3X7;A0A1D6E3X5;A0A3L6FWL3;A0A3L6G0G1;A0A1D6E3Y2;A0A1D6DXG8;A0A3L6G221;A0A1D6DXF6;A0A1D6DXG3;A0A1D6DXH3;A0A1D6DXG9	490;490;490;490;490;489;531;543;489;543;489;490;490;490;490;490;490	A0A1D6DXC1_MAIZE Eukaryotic translation initiation factor 3 subunit C OS=Zea mays OX=4577 GN=100272475 PE=3 SV=1;A0A3L6G6T3_MAIZE Eukaryotic translation initiation factor 3 subunit C OS=Zea mays OX=4577 GN=TIF3C1_2 PE=3 SV=1;A0A1D6DXB0_MAIZE Eukaryotic tra	A0A1D6DXC1;A0A1D6DXG8	490;490	490	K	RGPSPFVVIPEAVHRKPTFPESGRTLMDGLM	87.476	54.419	K(1)PTFPESGR	K(54.42)PTFPESGR	1	3	-0.51243	12337000	20568000	17210000	6829600		8221800
A0A1D6DZK4	Uncharacterized protein	ZEAMMB73_Zm00001d002325	208.73	1843	A0A1D6DZK4;A0A3L6G370;A0A3L6GDC8	980;980;1137	A0A1D6DZK4_MAIZE Uncharacterized protein OS=Zea mays OX=4577 GN=ZEAMMB73_Zm00001d002325 PE=4 SV=1;A0A3L6G370_MAIZE Uncharacterized protein OS=Zea mays OX=4577 GN=Zm00014a_028720 PE=4 SV=1;A0A3L6GDC8_MAIZE L-type lectin-domain containing receptor kinase IV.	A0A1D6DZK4	980	980	K	SVLDKLKSAEEQLEHKGRALEHATSKTLDLE	57.019	57.019	SAEEQLEHK(1)GR	SAEEQLEHK(57.02)GR	9	3	0.18274				4013500	8843300	12147000
A0A1D6DZK4	Uncharacterized protein	ZEAMMB73_Zm00001d002325	208.73	1843	A0A1D6DZK4;A0A3L6G370	488;488	A0A1D6DZK4_MAIZE Uncharacterized protein OS=Zea mays OX=4577 GN=ZEAMMB73_Zm00001d002325 PE=4 SV=1;A0A3L6G370_MAIZE Uncharacterized protein OS=Zea mays OX=4577 GN=Zm00014a_028720 PE=4 SV=1	A0A1D6DZK4	488	488	K	IQAMRAAEEALNLELKEAEASVKAAEKKGSD	77.468	47.754	AAEEALNLELK(0.999)EAEASVK(0.001)	AAEEALNLELK(28.68)EAEASVK(-28.68)	11	3	-3.1843	9899500					20910000
A0A1D6E0G6	Thaumatin-like protein 1	ZEAMMB73_Zm00001d002414	21.358	209	A0A1D6E0G6	113	A0A1D6E0G6_MAIZE Thaumatin-like protein 1 OS=Zea mays OX=4577 GN=ZEAMMB73_Zm00001d002414 PE=4 SV=1	A0A1D6E0G6	113	113	K	GRFWGRSDCTFDASGKGSYTTGDCGSGEVEC	34.179	34.179	FWGRSDCTFDASGK(1)	FWGRSDCTFDASGK(34.18)	14	3	-0.93241	72084000	65897000	66200000	119370000	84976000	72590000
A0A1D6E355	Transducin/WD40 repeat-like superfamily protein	ZEAMMB73_Zm00001d002658	112.58	1023	A0A1D6E355;A0A1D6E351;A0A1D6E352;A0A1D6E348;A0A1D6E350;A0A3L6FNW5	112;112;112;112;138;180	A0A1D6E355_MAIZE Transducin/WD40 repeat-like superfamily protein OS=Zea mays OX=4577 GN=ZEAMMB73_Zm00001d002658 PE=4 SV=1;A0A1D6E351_MAIZE Transducin/WD40 repeat-like superfamily protein OS=Zea mays OX=4577 GN=ZEAMMB73_Zm00001d002658 PE=4 SV=1;A0A1D6E352_M	A0A1D6E355	112	112	K	VNTQNQIEVWDIDAKKLCYLHPAEKAITAFS	45.368	45.368	K(1)LCYLHPAEK	K(45.37)LCYLHPAEK(-45.37)	1	3	-1.3731
A0A1D6E3H9	Plasma membrane intrinsic protein1	542434	10.957	102	A0A1D6E3H9;A0A1D6HFH0;A0A1D6HFG9;A0A1D6E3H6;C4JBG0;A0A1D6E3H4;C0P892;A0A1D6E3H5;A0A1D6E3H7;A0A1D6HFH1;B6TRG6;Q41870;Q9AR14;Q84RL8;B4F7S3;A0A3L6G2K3;A0A3L6F1A4;Q9XF59;B7ZXI0;B4FQW8;A0A3L6ETF3;Q9AQU5;B4FUM4;A0A3L6EX03	4;4;4;4;4;4;4;4;4;4;4;4;4;4;4;4;4;4;4;4;4;4;4;4	A0A1D6E3H9_MAIZE Plasma membrane intrinsic protein1 OS=Zea mays OX=4577 GN=542434 PE=3 SV=1;A0A1D6HFH0_MAIZE Aquaporin PIP1-2 OS=Zea mays OX=4577 GN=ZEAMMB73_Zm00001d017526 PE=3 SV=1;A0A1D6HFG9_MAIZE Aquaporin PIP1-2 OS=Zea mays OX=4577 GN=ZEAMMB73_Zm00001	A0A1D6E3H9	4	4	K	____________MEGKEEDVRLGANKFSERQ	90.657	71.692	MEGK(1)EEDVR	MEGK(71.69)EEDVR	4	2	0.059768	4994600	5408400	5128000
A0A1D6E4R6	Remorin family protein	100304007	13.202	119	A0A1D6E4R6;A0A1D6E4R7;A0A1D6E4R4;B4G1B0;A0A3L6FVU1	93;93;93;93;99	A0A1D6E4R6_MAIZE Remorin family protein OS=Zea mays OX=4577 GN=100304007 PE=4 SV=1;A0A1D6E4R7_MAIZE Remorin family protein OS=Zea mays OX=4577 GN=100304007 PE=4 SV=1;A0A1D6E4R4_MAIZE Remorin family protein OS=Zea mays OX=4577 GN=100304007 PE=4 SV=1;B4G1B0_	A0A1D6E4R6	93	93	K	LALARVETEKRNSLIKAWEENEKTKAENKNN	72.815	72.815	NSLIK(1)AWEENEKTK	NSLIK(55.56)AWEENEK(-55.56)TK(-62.03)	5	3	-0.76279	17390000	27559000			29320000
A0A1D6E4R6	Remorin family protein	100304007	13.202	119	A0A1D6E4R6;A0A1D6E4R7;A0A1D6E4R4;B4G1B0;A0A3L6FVU1	55;55;55;55;61	A0A1D6E4R6_MAIZE Remorin family protein OS=Zea mays OX=4577 GN=100304007 PE=4 SV=1;A0A1D6E4R7_MAIZE Remorin family protein OS=Zea mays OX=4577 GN=100304007 PE=4 SV=1;A0A1D6E4R4_MAIZE Remorin family protein OS=Zea mays OX=4577 GN=100304007 PE=4 SV=1;B4G1B0_	A0A1D6E4R6	55	55	K	PPPPADDSKALAIVEKVADEPAPEKPAPAKQ	75.55	75.55	ALAIVEK(1)VADEPAPEKPAPAK	ALAIVEK(53.75)VADEPAPEK(-53.75)PAPAK(-67.46)	7	3	0.39483			20689000		19817000	19604000
A0A1D6E4R6	Remorin family protein	100304007	13.202	119	A0A1D6E4R6;A0A1D6E4R7;A0A1D6E4R4;B4G1B0;A0A3L6FVU1	64;64;64;64;70	A0A1D6E4R6_MAIZE Remorin family protein OS=Zea mays OX=4577 GN=100304007 PE=4 SV=1;A0A1D6E4R7_MAIZE Remorin family protein OS=Zea mays OX=4577 GN=100304007 PE=4 SV=1;A0A1D6E4R4_MAIZE Remorin family protein OS=Zea mays OX=4577 GN=100304007 PE=4 SV=1;B4G1B0_	A0A1D6E4R6	64	64	K	ALAIVEKVADEPAPEKPAPAKQGGSNDRDLA	44.311	39.961	VADEPAPEK(0.952)PAPAK(0.048)	VADEPAPEK(13.02)PAPAK(-13.02)	9	3	0.26234	12431000	23455000	26451000			10193000
A0A1D6E5I6	Putative 1-phosphatidylinositol-3-phosphate 5-kinase FAB1D	103646184	151.56	1351	A0A1D6E5I6;A0A3L6G2T3;A0A1D6E5I4;A0A1D6E5I2	364;379;381;381	A0A1D6E5I6_MAIZE Putative 1-phosphatidylinositol-3-phosphate 5-kinase FAB1D OS=Zea mays OX=4577 GN=103646184 PE=4 SV=1;A0A3L6G2T3_MAIZE Putative 1-phosphatidylinositol-3-phosphate 5-kinase FAB1D OS=Zea mays OX=4577 GN=FAB1D PE=4 SV=1;A0A1D6E5I4_MAIZE Putat	A0A1D6E5I6	364	364	K	LETSFFEDQRLILNNKDSSKEEVSVARKAGP	27.85	27.85	LVLETSFFEDQRLILNNK(1)	LVLETSFFEDQRLILNNK(27.85)	18	3	4.0682					34129000
A0A1D6E6L0	Polyadenylate-binding protein	ZEAMMB73_Zm00001d003106	67.896	618	A0A1D6E6L0;A0A1D6E6K9;A0A1D6E6L1;B6U4M0;A0A3L6FSM0	135;155;169;177;177	A0A1D6E6L0_MAIZE Polyadenylate-binding protein OS=Zea mays OX=4577 GN=ZEAMMB73_Zm00001d003106 PE=3 SV=1;A0A1D6E6K9_MAIZE Polyadenylate-binding protein OS=Zea mays OX=4577 GN=ZEAMMB73_Zm00001d003106 PE=3 SV=1;A0A1D6E6L1_MAIZE Polyadenylate-binding protein O	A0A1D6E6L0	135	135	K	DEGGQSKGFGFVQYEKEEAAQNAIKSLNGML	63.681	63.681	GFGFVQYEK(1)EEAAQNAIK	GFGFVQYEK(43.03)EEAAQNAIK(-43.03)	9	3	0.13587	19887000		19956000	33962000		41943000
A0A1D6E6L0	Polyadenylate-binding protein	ZEAMMB73_Zm00001d003106	67.896	618	A0A1D6E6L0;A0A1D6E6K9;A0A1D6E6L1;B6U4M0;A0A3L6FSM0;A0A1D6J9Q4;A0A1D6J9Q7;A0A1D6J9R3;A0A1D6J9R4	173;193;207;215;215;102;171;187;209	A0A1D6E6L0_MAIZE Polyadenylate-binding protein OS=Zea mays OX=4577 GN=ZEAMMB73_Zm00001d003106 PE=3 SV=1;A0A1D6E6K9_MAIZE Polyadenylate-binding protein OS=Zea mays OX=4577 GN=ZEAMMB73_Zm00001d003106 PE=3 SV=1;A0A1D6E6L1_MAIZE Polyadenylate-binding protein O	A0A1D6E6L0;A0A1D6J9Q4	173;102	173	K	VGPFLRKQERDHSFDKTKFNNVFVKNLSEST;VGPFVRKQERDHSFDKTKFNNVFVKNLSEST	73.208	62.573	DHSFDK(0.998)TK(0.002)	DHSFDK(26.45)TK(-26.45)	6	3	-0.23354	47606000	58561000	48045000	38717000	49186000	29928000
A0A1D6E6L0	Polyadenylate-binding protein	ZEAMMB73_Zm00001d003106	67.896	618	A0A1D6E6L0;A0A1D6E6K9;A0A1D6E6L1;B6U4M0;A0A3L6FSM0	305;325;339;347;347	A0A1D6E6L0_MAIZE Polyadenylate-binding protein OS=Zea mays OX=4577 GN=ZEAMMB73_Zm00001d003106 PE=3 SV=1;A0A1D6E6K9_MAIZE Polyadenylate-binding protein OS=Zea mays OX=4577 GN=ZEAMMB73_Zm00001d003106 PE=3 SV=1;A0A1D6E6L1_MAIZE Polyadenylate-binding protein O	A0A1D6E6L0	305	305	K	SIGDDQLRELFSNFGKITSCKVMRDQNGLSK	45.79	45.79	ELFSNFGK(0.999)ITSCK(0.001)	ELFSNFGK(32.67)ITSCK(-32.67)	8	3	-0.54491	26564000			19005000	13435000	17083000
A0A1D6E6L0	Polyadenylate-binding protein	ZEAMMB73_Zm00001d003106	67.896	618	A0A1D6E6L0;A0A1D6E6K9;A0A1D6E6L1;B6U4M0;A0A3L6FSM0;A0A1D6J9Q4;A0A1D6J9Q7;A0A1D6J9R3;A0A1D6J9R4	190;210;224;232;232;119;188;204;226	A0A1D6E6L0_MAIZE Polyadenylate-binding protein OS=Zea mays OX=4577 GN=ZEAMMB73_Zm00001d003106 PE=3 SV=1;A0A1D6E6K9_MAIZE Polyadenylate-binding protein OS=Zea mays OX=4577 GN=ZEAMMB73_Zm00001d003106 PE=3 SV=1;A0A1D6E6L1_MAIZE Polyadenylate-binding protein O	A0A1D6E6L0;A0A1D6J9Q4	190;119	190	K	KFNNVFVKNLSESTTKEDLLKIFGEYGDITS;KFNNVFVKNLSESTTKEDLLKIFGEYGNITS	37.998	37.998	NLSESTTK(0.998)EDLLK(0.002)	NLSESTTK(27.64)EDLLK(-27.64)	8	3	2.4195					9883700	10522000
A0A1D6E8G3	Actin-7	ZEAMMB73_Zm00001d003298	29.136	263	A0A1D6E8G3	63	A0A1D6E8G3_MAIZE Actin-7 OS=Zea mays OX=4577 GN=ZEAMMB73_Zm00001d003298 PE=3 SV=1	A0A1D6E8G3	63	63	K	EMGQKDAYVGDEAQSKRGIRTLKYPIEHGIV	172.59	71.614	DAYVGDEAQSK(1)R	DAYVGDEAQSK(71.61)R	11	2	-0.43805	14443000	16426000	11031000	13330000	9117000	14562000
A0A1D6E8V6	ARM repeat superfamily protein	103646346	46.941	422	A0A1D6E8V6;A0A1D6E8V4;A0A1D6E8V3	364;834;849	A0A1D6E8V6_MAIZE ARM repeat superfamily protein OS=Zea mays OX=4577 GN=103646346 PE=4 SV=1;A0A1D6E8V4_MAIZE ARM repeat superfamily protein OS=Zea mays OX=4577 GN=103646346 PE=4 SV=1;A0A1D6E8V3_MAIZE ARM repeat superfamily protein OS=Zea mays OX=4577 GN=103	A0A1D6E8V6	364	364	K	FLCNDRKLHRNLSLGKLVIKGILEYIRHQLD	50.473	50.473	NLSLGK(0.56)LVIK(0.44)	NLSLGK(1.05)LVIK(-1.05)	6	3	0.033991				15013000	5328900
A0A1D6EAS2	Nicotinate phosphoribosyltransferase 2	ZEAMMB73_Zm00001d003674	30.533	270	A0A1D6EAS2;A0A3L6FPF0;A0A3L6FYA0;A0A1D6J6Z4;B6UET1;A0A3L6G8A4;A0A1D6J6Z3	219;271;292;485;517;593;593	A0A1D6EAS2_MAIZE Nicotinate phosphoribosyltransferase 2 OS=Zea mays OX=4577 GN=ZEAMMB73_Zm00001d003674 PE=4 SV=1;A0A3L6FPF0_MAIZE Nicotinate phosphoribosyltransferase 2 OS=Zea mays OX=4577 GN=NAPRT2_2 PE=4 SV=1;A0A3L6FYA0_MAIZE Nicotinate phosphoribosyltra	A0A1D6EAS2	219	219	K	PGTSDKPRAELPSLEKIRSRCMQQLEKLRPD	57.532	57.532	AELPSLEK(1)IR	AELPSLEK(57.53)IR	8	3	-1.1916						10189000
A0A1D6EAX0	Histone-lysine N-methyltransferase ASHH1	542678	34.699	315	A0A1D6EAX0;A0A1D6EAW5	18;18	A0A1D6EAX0_MAIZE Histone-lysine N-methyltransferase ASHH1 OS=Zea mays OX=4577 GN=542678 PE=4 SV=1;A0A1D6EAW5_MAIZE Histone-lysine N-methyltransferase ASHH1 OS=Zea mays OX=4577 GN=542678 PE=4 SV=1	A0A1D6EAX0	18	18	K	ISFTSMLMSQLMQQEKGTLRDSSTIHAYSQP	33.301	33.301	PISFTSMLMSQLMQQEK(1)	PISFTSMLMSQLMQQEK(33.3)	17	3	-2.158	23274000	11999000	32319000		11009000
A0A1D6EBH4	OTU-like cysteine protease family protein	ZEAMMB73_Zm00001d003773	44.644	403	A0A1D6EBH4;A0A1D6EBG9;B6U4Q4;B6SY69;A0A3L6FNL0	254;336;387;387;387	A0A1D6EBH4_MAIZE OTU-like cysteine protease family protein OS=Zea mays OX=4577 GN=ZEAMMB73_Zm00001d003773 PE=4 SV=1;A0A1D6EBG9_MAIZE OTU-like cysteine protease family protein OS=Zea mays OX=4577 GN=ZEAMMB73_Zm00001d003773 PE=4 SV=1;B6U4Q4_MAIZE Cysteine-ty	A0A1D6EBH4	254	254	K	GFSSFRGTNVDRDQVKAAIKAQQDQQIDNAL	76.759	76.759	GTNVDRDQVK(1)AAIK	GTNVDRDQVK(37.13)AAIK(-37.13)	10	3	0.2521	65735000		35158000	82789000	108600000	160490000
A0A1D6EBH4	OTU-like cysteine protease family protein	ZEAMMB73_Zm00001d003773	44.644	403	A0A1D6EBH4;A0A1D6EBG9;B6U4Q4;B6SY69;A0A3L6FNL0;A0A1D6EBH0	258;340;391;391;391;290	A0A1D6EBH4_MAIZE OTU-like cysteine protease family protein OS=Zea mays OX=4577 GN=ZEAMMB73_Zm00001d003773 PE=4 SV=1;A0A1D6EBG9_MAIZE OTU-like cysteine protease family protein OS=Zea mays OX=4577 GN=ZEAMMB73_Zm00001d003773 PE=4 SV=1;B6U4Q4_MAIZE Cysteine-ty	A0A1D6EBH4	258	258	K	FRGTNVDRDQVKAAIKAQQDQQIDNALMAEG	56.9	40.952	AAIK(1)AQQDQQIDNALMAEGR	AAIK(40.95)AQQDQQIDNALMAEGR	4	3	-1.5951		17024000			13860000	10361000
A0A1D6EE64	E3 ubiquitin-protein ligase UPL3	103646651	111.55	1020	A0A1D6EE64;A0A1D6EE56;A0A1D6EE61;A0A1D6EE57;A0A1D6EE62;A0A1D6EE63;A0A1D6EE55;A0A1D6EE59;A0A1D6EE67;A0A3L6G1A0;A0A1D6EE65;A0A1D6EE58;A0A1D6EE52;A0A3L6G1L4;A0A096QLF3	170;555;695;709;719;742;747;821;1027;965;965;970;990;1027;1027	A0A1D6EE64_MAIZE E3 ubiquitin-protein ligase UPL3 OS=Zea mays OX=4577 GN=103646651 PE=4 SV=1;A0A1D6EE56_MAIZE E3 ubiquitin-protein ligase UPL3 OS=Zea mays OX=4577 GN=103646651 PE=4 SV=1;A0A1D6EE61_MAIZE E3 ubiquitin-protein ligase UPL3 OS=Zea mays OX=4577	A0A1D6EE64	170	170	K	KGKGKAVLKLSLDEPKGPHTRNAARRKATSE	39.73	39.73	LSLDEPK(1)GPHTR	LSLDEPK(39.73)GPHTR	7	4	0.99699	9313500	8923400	6281600	5210300	8604100	6692200
A0A1D6EFZ8	Rhomboid-like protein 19	100216993	26.085	234	A0A1D6EFZ8;A0A1D6J2U1;B4FJZ9;B4FAA8;A0A3L6FY68;B4FKV2	196;246;283;283;283;283	A0A1D6EFZ8_MAIZE Rhomboid-like protein 19 OS=Zea mays OX=4577 GN=100216993 PE=4 SV=1;A0A1D6J2U1_MAIZE Rhomboid-like protein 19 OS=Zea mays OX=4577 GN=100192037 PE=4 SV=1;B4FJZ9_MAIZE Uncharacterized protein OS=Zea mays OX=4577 PE=2 SV=1;B4FAA8_MAIZE Rhombo	A0A1D6EFZ8	196	196	K	RSRPLEVALPISDPTKASRRRERGERVLEER	37.112	35.036	SRPLEVALPISDPTK(1)ASR	SRPLEVALPISDPTK(35.04)ASR	15	3	-0.58316	19468000	14910000	14636000		15440000
A0A1D6EGC6	60 kDa jasmonate-induced protein	ZEAMMB73_Zm00001d004568	21.291	198	A0A1D6EGC6;A0A1D6EGC9;A0A1D6EGD0	88;295;446	A0A1D6EGC6_MAIZE 60 kDa jasmonate-induced protein OS=Zea mays OX=4577 GN=ZEAMMB73_Zm00001d004568 PE=4 SV=1;A0A1D6EGC9_MAIZE ATP-dependent DNA helicase OS=Zea mays OX=4577 GN=ZEAMMB73_Zm00001d004573 PE=3 SV=1;A0A1D6EGD0_MAIZE ATP-dependent DNA helicase OS=Z	A0A1D6EGC6	88	88	K	VQGRVAVKLARLPVSKAGEEDATAILGRIVA	40.493	40.493	LPVSK(1)AGEEDATAILGR	LPVSK(40.49)AGEEDATAILGR	5	3	1.1575
A0A1D6EGE5	rRNA N-glycosidase	103643115	33.801	316	A0A1D6EGE5;K7USD0	211;252	A0A1D6EGE5_MAIZE rRNA N-glycosidase OS=Zea mays OX=4577 GN=103643115 PE=3 SV=1;K7USD0_MAIZE rRNA N-glycosidase OS=Zea mays OX=4577 GN=ZEAMMB73_985971 PE=3 SV=1	A0A1D6EGE5	211	211	K	ICEAARFVPVSTVIGKGWGEQRVSVTAKEVS	52.453	41.202	FVPVSTVIGK(1)GWGEQR	FVPVSTVIGK(41.2)GWGEQR	10	3	0.30322	33029000	91590000	63201000		18927000	27051000
A0A1D6EGE5	rRNA N-glycosidase	103643115	33.801	316	A0A1D6EGE5;K7USD0	45;86	A0A1D6EGE5_MAIZE rRNA N-glycosidase OS=Zea mays OX=4577 GN=103643115 PE=3 SV=1;K7USD0_MAIZE rRNA N-glycosidase OS=Zea mays OX=4577 GN=ZEAMMB73_985971 PE=3 SV=1	A0A1D6EGE5	45	45	K	RVALAGAKPDTVVGPKSKVSRPVLAKEASSS	51.888	27.526	VALAGAK(0.011)PDTVVGPK(0.866)SK(0.124)	VALAGAK(-19.03)PDTVVGPK(8.45)SK(-8.45)	15	4	-0.78043	16071000	9141400	11235000	8265700	12270000	4841000
A0A1D6ELH6	Polyadenylate-binding protein 2	ZEAMMB73_Zm00001d005276	50.396	461	A0A1D6ELH6;A0A1D6ELH3;A0A1D6ELH5;A0A1D6ELH2;A0A1D6ELH1;A0A1D6ELG3;A0A1D6ELG8;A0A1D6ELH0;A0A1D6ELG4;A0A1D6ELG7;A0A1D6ELH4;A0A1D6ELG6;A0A3L6G0H0	305;305;305;305;305;197;305;305;288;305;305;305;143	A0A1D6ELH6_MAIZE Polyadenylate-binding protein 2 OS=Zea mays OX=4577 GN=ZEAMMB73_Zm00001d005276 PE=4 SV=1;A0A1D6ELH3_MAIZE Polyadenylate-binding protein 2 OS=Zea mays OX=4577 GN=ZEAMMB73_Zm00001d005276 PE=4 SV=1;A0A1D6ELH5_MAIZE Polyadenylate-binding prote	A0A1D6ELH6	305	305	K	QKKSEREMELKEKFEKNVQEVAEKFQNTNLY	54.524	54.524	EK(0.035)FEK(0.965)NVQEVAEK	EK(-14.46)FEK(14.46)NVQEVAEK(-43.88)	5	3	-0.084483	17852000	17900000	17942000	10683000	11253000	17248000
A0A1D6ELH6	Polyadenylate-binding protein 2	ZEAMMB73_Zm00001d005276	50.396	461	A0A1D6ELH6;A0A1D6ELH3;A0A1D6ELH5;A0A1D6ELH2;A0A1D6ELH1;A0A1D6ELG3;A0A1D6ELG8;A0A1D6ELH0;A0A1D6ELG4;A0A1D6ELG7;A0A1D6ELH4;A0A1D6ELG6;A0A3L6G0H0;A0A1D6ELG5	332;332;332;332;332;224;332;332;315;332;332;332;170;138	A0A1D6ELH6_MAIZE Polyadenylate-binding protein 2 OS=Zea mays OX=4577 GN=ZEAMMB73_Zm00001d005276 PE=4 SV=1;A0A1D6ELH3_MAIZE Polyadenylate-binding protein 2 OS=Zea mays OX=4577 GN=ZEAMMB73_Zm00001d005276 PE=4 SV=1;A0A1D6ELH5_MAIZE Polyadenylate-binding prote	A0A1D6ELH6	332	332	K	TNLYLKNLEENIDDEKLRELFAEYGNITSCK	76.326	60.628	NLEENIDDEK(1)LR	NLEENIDDEK(60.63)LR	10	3	-0.27894	19131000			10410000	12144000	12598000
A0A1D6ELH6	Polyadenylate-binding protein 2	ZEAMMB73_Zm00001d005276	50.396	461	A0A1D6ELH6;A0A1D6ELH3;A0A1D6ELH5;A0A1D6ELH2;A0A1D6ELH1;A0A1D6ELG3;A0A1D6ELG8;A0A1D6ELH0;A0A1D6ELG4;A0A1D6ELG7;A0A1D6ELH4;A0A1D6ELG6;A0A3L6G0H0;A0A1D6ELG5;C4J333	119;119;119;119;119;11;119;119;102;119;119;119;119;119;11	A0A1D6ELH6_MAIZE Polyadenylate-binding protein 2 OS=Zea mays OX=4577 GN=ZEAMMB73_Zm00001d005276 PE=4 SV=1;A0A1D6ELH3_MAIZE Polyadenylate-binding protein 2 OS=Zea mays OX=4577 GN=ZEAMMB73_Zm00001d005276 PE=4 SV=1;A0A1D6ELH5_MAIZE Polyadenylate-binding prote	A0A1D6ELH6	119	119	K	KPIRIMYSNRDPSSRKSGTGNIFIKNLDKSI	107.95	107.95	K(1)SGTGNIFIK	K(85.31)SGTGNIFIK(-85.31)	1	2	0.80653		43284000	32376000	86044000	65636000
A0A1D6EPK7	SURF1-like protein	ZEAMMB73_Zm00001d005712	19.226	166	A0A1D6EPK7	25	A0A1D6EPK7_MAIZE SURF1-like protein OS=Zea mays OX=4577 GN=ZEAMMB73_Zm00001d005712 PE=3 SV=2	A0A1D6EPK7	25	25	K	SWMKLQSPQKLLSHTKKVRGGSFGLTSLNRL	50.149	50.149	LQSPQKLLSHTK(1)	LQSPQK(-50.15)LLSHTK(50.15)	12	3	0.48017	87828000	87652000	111680000
A0A1D6ES21	Heat shock protein 90-2	103647533	77.391	674	A0A1D6ES21;A0A3L6FZE4;A0A1D6ES19;A0A3L6E486;A0A1D6I6T5;A0A1D6I6T8;A0A1D6I6S9;A0A1D6I6T7;A0A1D6I6T0;A0A3L6G9N9;C0P4Q3	57;57;57;32;57;57;59;57;67;20;66	A0A1D6ES21_MAIZE Heat shock protein 90-2 OS=Zea mays OX=4577 GN=103647533 PE=3 SV=1;A0A3L6FZE4_MAIZE Heat shock protein 81-3 OS=Zea mays OX=4577 GN=HSP81-3 PE=3 SV=1;A0A1D6ES19_MAIZE Heat shock protein 90-2 OS=Zea mays OX=4577 GN=103647533 PE=3 SV=1;A0A3L6	A0A1D6ES21	57	57	K	EALDKIRFESLTDKSKLDAQPELFIHLVPDK	90.657	83.265	FESLTDK(0.243)SK(0.757)	FESLTDK(-4.93)SK(4.93)	9	2	0.13075	10196000	14192000			15824000	10185000
A0A1D6EXC9	60S ribosomal protein L44	103633242	11.953	104	A0A1D6EXC9;B6SIY6;A0A3L6FQV2;B6SHJ5	85;86;86;91	A0A1D6EXC9_MAIZE 60S ribosomal protein L44 OS=Zea mays OX=4577 GN=103633242 PE=3 SV=1;B6SIY6_MAIZE 60S ribosomal protein L36a OS=Zea mays OX=4577 GN=103633242 PE=2 SV=1;A0A3L6FQV2_MAIZE 60S ribosomal protein L36a OS=Zea mays OX=4577 GN=RPL36AA_1 PE=3 SV=1;	A0A1D6EXC9	85	85	K	KLQCQSCKHYSQHAIKRCKHFEIGGDKKGKG	71.349	71.349	HYSQHAIK(1)R	HYSQHAIK(71.35)R	8	3	-0.39646	37012000	31661000	53311000
A0A1D6F2U1	Protein transport protein SEC31 homolog B	100279874	111.19	1024	A0A1D6F2U1;A0A1D6F2V6;A0A1D6F2S4;A0A1D6F2S3;B8A0F1;A0A1D6F2W4;A0A1D6F2T8;A0A1D6F2R6;A0A1D6F2S1;A0A1D6F2V5;A0A1D6F2Z2;A0A1D6F2W3;A0A1D6F2Y7;A0A1D6F2V1;A0A1D6F2Y5;A0A1D6F2X9;A0A1D6F2T4;A0A1D6F2Z1;C4J1A9	933;1003;1034;1037;1038;1040;1040;1049;1108;695;710;716;765;767;768;841;585;589;191	A0A1D6F2U1_MAIZE Protein transport protein SEC31 homolog B OS=Zea mays OX=4577 GN=100279874 PE=4 SV=1;A0A1D6F2V6_MAIZE Protein transport protein SEC31 homolog B OS=Zea mays OX=4577 GN=100279874 PE=4 SV=1;A0A1D6F2S4_MAIZE Protein transport protein SEC31 hom	A0A1D6F2U1	933	933	K	RPVIGTLTRLFDETTKALGGSQATQAKKREI	54.368	54.368	LFDETTK(1)ALGGSQATQAK	LFDETTK(45.44)ALGGSQATQAK(-45.44)	7	3	-0.056783	7259500			14952000	11218000	14740000
A0A1D6F4L6	Calmodulin-7	ZEAMMB73_Zm00001d007194	11.225	98	A0A1D6F4L6;K7VGX4;A0A3L6DR95;A0A1D6FBD8;A0A3L6DM99;A0A3L6EBL3;A0A3L6DH77;A0A1D6PBR7;Q7DLR7;P41040;B4FBW7;A0A317YD59;A0A1D6M749;B6SLW1;A0A1D6K120;A0A3L6E419;A0A3L6FQC9;A0A1D6INZ6;B4FBY6;A0A3L6FCG5;A0A1D6MQ76;D0F042;Q43698;O22641;Q43699;B6T376;B6T1V6;B6T148;B4FQS6	36;51;51;65;67;85;85;85;87;87;87;87;87;107;135;51;36;51;87;51;51;53;87;87;87;87;87;87;87	A0A1D6F4L6_MAIZE Calmodulin-7 OS=Zea mays OX=4577 GN=ZEAMMB73_Zm00001d007194 PE=3 SV=1;K7VGX4_MAIZE Calmodulin OS=Zea mays OX=4577 GN=ZEAMMB73_Zm00001d010650 PE=3 SV=1;A0A3L6DR95_MAIZE Calmodulin OS=Zea mays OX=4577 GN=CAL1_2 PE=3 SV=1;A0A1D6FBD8_MAIZE Cal	A0A1D6F4L6	36	36	K	LMARKMKDTDSEEELKEAFRVFDKDQNGFIS	71.241	59.871	DTDSEEELK(1)EAFR	DTDSEEELK(59.87)EAFR	9	3	0.030293	12942000	12094000	18388000	11897000	24846000	8131300
A0A1D6F4L6	Calmodulin-7	ZEAMMB73_Zm00001d007194	11.225	98	A0A1D6F4L6;K7VGX4;A0A3L6DR95;A0A1D6FBD8;A0A3L6DM99;A0A3L6EBL3;A0A3L6DH77;A0A1D6PBR7;Q7DLR7;P41040;B4FBW7;A0A317YD59;A0A1D6M749;B6SLW1;A0A1D6K120;A0A3L6E419;A0A3L6FQC9;A0A1D6INZ6;B4FBY6;A0A3L6FCG5;A0A1D6MQ76;Q43699;B6T376;B6T1V6;B6T148;B4FQS6	44;59;59;73;75;93;93;93;95;95;95;95;95;115;143;59;44;59;95;59;59;95;95;95;95;95	A0A1D6F4L6_MAIZE Calmodulin-7 OS=Zea mays OX=4577 GN=ZEAMMB73_Zm00001d007194 PE=3 SV=1;K7VGX4_MAIZE Calmodulin OS=Zea mays OX=4577 GN=ZEAMMB73_Zm00001d010650 PE=3 SV=1;A0A3L6DR95_MAIZE Calmodulin OS=Zea mays OX=4577 GN=CAL1_2 PE=3 SV=1;A0A1D6FBD8_MAIZE Cal	A0A1D6F4L6	44	44	K	TDSEEELKEAFRVFDKDQNGFISAAELRHVM	118.87	54.7	VFDK(1)DQNGFISAAELR	VFDK(54.7)DQNGFISAAELR	4	2	0.25201	175000000	191730000	238880000	189790000	228940000	193920000
A0A1D6F6I5	14-3-3-like protein	542285	27.821	253	A0A1D6F6I5;A0A1D6F6I7;B4FRG1;A0A3L6G2K2;A0A1D6F6I4;A0A1D6F6I6;B6TJV4	3;16;16;16;16;16;17	A0A1D6F6I5_MAIZE 14-3-3-like protein OS=Zea mays OX=4577 GN=542285 PE=3 SV=1;A0A1D6F6I7_MAIZE 14-3-3-like protein OS=Zea mays OX=4577 GN=542285 PE=3 SV=1;B4FRG1_MAIZE 14-3-3-like protein OS=Zea mays OX=4577 GN=542285 PE=2 SV=1;A0A3L6G2K2_MAIZE 14-3-3-like	A0A1D6F6I5	3	3	K	_____________MAKLAEQAERYEEMVEFM	99.788	64.82	MAK(1)LAEQAER	MAK(64.82)LAEQAER	3	3	0.17849	10685000	25403000		11514000	17834000	12086000
A0A1D6F7R6	Leucine Rich Repeat family protein expressed	ZEAMMB73_Zm00001d007642	55.537	498	A0A1D6F7R6;A0A3L6FQ06	331;362	A0A1D6F7R6_MAIZE Leucine Rich Repeat family protein expressed OS=Zea mays OX=4577 GN=ZEAMMB73_Zm00001d007642 PE=4 SV=1;A0A3L6FQ06_MAIZE Putative disease resistance protein RGA1 OS=Zea mays OX=4577 GN=RGA1_4 PE=4 SV=1	A0A1D6F7R6	331	331	K	SSSSDIDGLKLLSSLKKLEISGCDELESLPS	100.07	100.07	LLSSLK(1)K(1)	LLSSLK(100.07)K(100.07)	6	2	0.36271	9888500	13841000	11785000	17811000	16529000	19459000
A0A1D6F7R6	Leucine Rich Repeat family protein expressed	ZEAMMB73_Zm00001d007642	55.537	498	A0A1D6F7R6;A0A3L6FQ06	332;363	A0A1D6F7R6_MAIZE Leucine Rich Repeat family protein expressed OS=Zea mays OX=4577 GN=ZEAMMB73_Zm00001d007642 PE=4 SV=1;A0A3L6FQ06_MAIZE Putative disease resistance protein RGA1 OS=Zea mays OX=4577 GN=RGA1_4 PE=4 SV=1	A0A1D6F7R6	332	332	K	SSSDIDGLKLLSSLKKLEISGCDELESLPSG	100.07	100.07	LLSSLK(1)K(1)	LLSSLK(100.07)K(100.07)	7	2	0.36271	9888500	13841000	11785000	17811000	16529000	19459000
A0A1D6F9K0	ATP binding protein	100285738	64.618	573	A0A1D6F9K0;A0A1D6HT87;A0A1D6F9J8;A0A1D6F9K4;C4J6K3;C0PLU2;B6UEF8;B6U8U2;A0A1D6HT83;A0A1D6DWM0;A0A1R3PDY7;A0A3L6FBB9;A0A3L6DZ11	534;552;636;646;665;665;665;665;688;129;380;495;677	A0A1D6F9K0_MAIZE ATP binding protein OS=Zea mays OX=4577 GN=100285738 PE=4 SV=1;A0A1D6HT87_MAIZE Protein kinase-related OS=Zea mays OX=4577 GN=100286103 PE=4 SV=1;A0A1D6F9J8_MAIZE ATP binding protein OS=Zea mays OX=4577 GN=100285738 PE=4 SV=1;A0A1D6F9K4_MA	A0A1D6F9K0	534	534	K	ATNDQAAFILSMPKRKPMDETQETLRTSAFP	107.09	107.09	RK(1)PMDETQETLR	RK(107.09)PMDETQETLR	2	3	0.14473					10520000
A0A1D6F9K0	ATP binding protein	100285738	64.618	573	A0A1D6F9K0;A0A1D6HT87;A0A1D6F9J8;A0A1D6F9K4;C4J6K3;C0PLU2;B6UEF8;B6U8U2;A0A1D6HT83;A0A1D6DWM0;A0A1R3PDY7;A0A3L6FBB9	554;572;656;666;685;685;685;685;708;149;400;515	A0A1D6F9K0_MAIZE ATP binding protein OS=Zea mays OX=4577 GN=100285738 PE=4 SV=1;A0A1D6HT87_MAIZE Protein kinase-related OS=Zea mays OX=4577 GN=100286103 PE=4 SV=1;A0A1D6F9J8_MAIZE ATP binding protein OS=Zea mays OX=4577 GN=100285738 PE=4 SV=1;A0A1D6F9K4_MA	A0A1D6F9K0	554	554	K	TQETLRTSAFPSSHVKEKWAKNLYIASICFG	39.016	39.016	TSAFPSSHVK(0.5)EK(0.5)	TSAFPSSHVK(0)EK(0)	10	3	0.97075				15324000
A0A1D6F9K0	ATP binding protein	100285738	64.618	573	A0A1D6F9K0;A0A1D6HT87;A0A1D6F9J8;A0A1D6F9K4;C4J6K3;C0PLU2;B6UEF8;B6U8U2;A0A1D6HT83;A0A1D6DWM0;A0A1R3PDY7;A0A3L6FBB9	556;574;658;668;687;687;687;687;710;151;402;517	A0A1D6F9K0_MAIZE ATP binding protein OS=Zea mays OX=4577 GN=100285738 PE=4 SV=1;A0A1D6HT87_MAIZE Protein kinase-related OS=Zea mays OX=4577 GN=100286103 PE=4 SV=1;A0A1D6F9J8_MAIZE ATP binding protein OS=Zea mays OX=4577 GN=100285738 PE=4 SV=1;A0A1D6F9K4_MA	A0A1D6F9K0	556	556	K	ETLRTSAFPSSHVKEKWAKNLYIASICFGRT	39.016	34.179	TSAFPSSHVK(0.472)EK(0.528)	TSAFPSSHVK(-0.49)EK(0.49)	12	3	0.10714				15324000	10088000
A0A1D6F9P5	Syntaxin 132	100283000	28.641	251	A0A1D6F9P5;B6TDM3;A0A3L6G183	105;105;115	A0A1D6F9P5_MAIZE Syntaxin 132 OS=Zea mays OX=4577 GN=100283000 PE=4 SV=1;B6TDM3_MAIZE Syntaxin 132 OS=Zea mays OX=4577 GN=100283000 PE=2 SV=1;A0A3L6G183_MAIZE Syntaxin-132 OS=Zea mays OX=4577 GN=Zm00014a_035740 PE=3 SV=1	A0A1D6F9P5	105	105	K	GKIARQAKTKVDELEKDNLSNRQKPGCGKGS	128.67	128.67	TKVDELEK(1)DNLSNR	TK(-89.53)VDELEK(89.53)DNLSNR	8	2	0.64376	23257000	25570000	28475000	54344000	37300000	37995000
A0A1D6F9P5	Syntaxin 132	100283000	28.641	251	A0A1D6F9P5;B6TDM3;A0A3L6G183	99;99;109	A0A1D6F9P5_MAIZE Syntaxin 132 OS=Zea mays OX=4577 GN=100283000 PE=4 SV=1;B6TDM3_MAIZE Syntaxin 132 OS=Zea mays OX=4577 GN=100283000 PE=2 SV=1;A0A3L6G183_MAIZE Syntaxin-132 OS=Zea mays OX=4577 GN=Zm00014a_035740 PE=3 SV=1	A0A1D6F9P5	99	99	K	KDIDEVGKIARQAKTKVDELEKDNLSNRQKP	83.633	83.633	TK(1)VDELEKDNLSNR	TK(61.03)VDELEK(-61.03)DNLSNR	2	3	-1.311	9691800	8636600		14154000	13556000	22942000
A0A1D6F9P5	Syntaxin 132	100283000	28.641	251	A0A1D6F9P5;B6TDM3;A0A3L6G183;A0A1D6HSW3;A0A1D6HSW6;B6U7P5;A0A3L6DWX7;A0A1D6HSW5;A0A1D6HSW4	91;91;101;68;91;91;100;165;165	A0A1D6F9P5_MAIZE Syntaxin 132 OS=Zea mays OX=4577 GN=100283000 PE=4 SV=1;B6TDM3_MAIZE Syntaxin 132 OS=Zea mays OX=4577 GN=100283000 PE=2 SV=1;A0A3L6G183_MAIZE Syntaxin-132 OS=Zea mays OX=4577 GN=Zm00014a_035740 PE=3 SV=1;A0A1D6HSW3_MAIZE Syntaxin 132 OS=Ze	A0A1D6F9P5;A0A1D6HSW3	91;68	91	K	KAIKQRMEKDIDEVGKIARQAKTKVDELEKD;KAIKQRMEKDIDEVGKIARQAKTKVDELERD	163.99	163.99	DIDEVGK(1)IAR	DIDEVGK(163.99)IAR	7	2	-0.20729	12463000	12832000	8263400	15342000	20087000	18218000
A0A1D6FAZ0	Coatomer subunit beta	ZEAMMB73_Zm00001d008218	88.712	801	A0A1D6FAZ0;A0A1D6FAY8;K7USP8;A0A3L6FMR6;A0A1D6FAY4;A0A3L6DUN4;A0A1D6FAZ2;A0A1D6MR44;A0A1D6MR42;A0A1D6MR41;A0A1D6MR35;A0A1D6MR40;A0A1D6MR46;C0PG24;A0A1D6FAZ4;A0A1D6FAZ3	715;715;715;715;715;790;522;715;715;715;401;408;622;30;401;408	A0A1D6FAZ0_MAIZE Coatomer subunit beta OS=Zea mays OX=4577 GN=ZEAMMB73_Zm00001d008218 PE=4 SV=1;A0A1D6FAY8_MAIZE Coatomer subunit beta OS=Zea mays OX=4577 GN=ZEAMMB73_Zm00001d008218 PE=4 SV=1;K7USP8_MAIZE Coatomer subunit beta OS=Zea mays OX=4577 GN=ZEAMMB	A0A1D6FAZ0;A0A1D6MR44	715;715	715	K	KAATGGFTKDADDANKLNRILQLTGFSDPVY	43.512	43.512	DADDANK(1)LNR	DADDANK(43.51)LNR	7	3	0.35756	8859300		13843000
A0A1D6FLC6	Cytochrome c oxidase subunit 5b-2 mitochondrial	ZEAMMB73_Zm00001d009727	10.556	98	A0A1D6FLC6;B4FIN0;B6UFK8;B8A265;A0A1D6FLC8;A0A1D6FLC0;K7V763;A0A3L6DKH5;A0A1D6FLB9;B6U4H2;A0A1D6FLC4;C0PG03	78;19;78;19;78;78;80;80;78;78;78;78	A0A1D6FLC6_MAIZE Cytochrome c oxidase subunit 5b-2 mitochondrial OS=Zea mays OX=4577 GN=ZEAMMB73_Zm00001d009727 PE=4 SV=1;B4FIN0_MAIZE Uncharacterized protein OS=Zea mays OX=4577 PE=2 SV=1;B6UFK8_MAIZE Cytochrome c oxidase polypeptide Vb OS=Zea mays OX=457	A0A1D6FLC6	78	78	K	ATGLEREELEAELQGKKRFDMDPAVGPFGTK	73.248	73.248	EELEAELQGK(0.888)K(0.112)	EELEAELQGK(8.98)K(-8.98)	10	2	1.7116
A0A1D6FLY1	Calcium permeable stress-gated cation channel 1	ZEAMMB73_Zm00001d009771	70.171	608	A0A1D6FLY1;A0A1D6FLX8;K7V1X1;B6SS81;A0A3L6DS61;A0A1D6FLX9	131;303;291;291;291;313	A0A1D6FLY1_MAIZE Calcium permeable stress-gated cation channel 1 OS=Zea mays OX=4577 GN=ZEAMMB73_Zm00001d009771 PE=4 SV=1;A0A1D6FLX8_MAIZE Calcium permeable stress-gated cation channel 1 OS=Zea mays OX=4577 GN=ZEAMMB73_Zm00001d009771 PE=4 SV=1;K7V1X1_MAIZE	A0A1D6FLY1	131	131	K	FLGCFGSKVDAIDYYKSEIEKIGKQEAEERK	47.532	47.532	VDAIDYYK(0.993)SEIEK(0.007)	VDAIDYYK(21.81)SEIEK(-21.81)	8	3	0.67495					15825000	6822100
A0A1D6FM39	Cellulose synthase1	ZEAMMB73_Zm00001d009795	55.685	486	A0A1D6FM39;A0A1D6LZJ3;A0A1D6FM37;A0A1D6EQ21;A0A1D6MK32;A0A1D6EQ29;A0A1D6EQ23;A0A1D6I4J7;Q9LLI7;A0A1D6I4J8;A0A1D6LZJ2;A0A1D6FM36;A0A1D6LZJ5;A0A1D6LZJ4;A0A1D6FM38;A0A1D6FM33;A0A1D6LZJ0;A0A1D6MK28;A0A1D6FM34;Q67BC7;A0A3L6FT15;A0A3L6E223;A0A077D360;A0A1D6MK23;A0A1D6LZJ1;A0A1D6FM32;Q9LLI8;A0A3L6E6N0;Q9LLI9;K7V1Z8;A0A3L6DJF4;A0A3L6FJ25	313;55;55;527;532;139;527;527;279;304;291;291;312;532;533;533;434;501;447;527;527;527;527;532;530;531;532;532;533;533;533;543	A0A1D6FM39_MAIZE Cellulose synthase1 OS=Zea mays OX=4577 GN=ZEAMMB73_Zm00001d009795 PE=3 SV=1;A0A1D6LZJ3_MAIZE Cellulose synthase-2 OS=Zea mays OX=4577 GN=542564 PE=3 SV=1;A0A1D6FM37_MAIZE Cellulose synthase1 OS=Zea mays OX=4577 GN=ZEAMMB73_Zm00001d009795	A0A1D6FM39	313	313	K	VYVSREKRPGFQHHKKAGAMNALIRVSAVLT	53.166	51.43	K(1)AGAMNALIR	K(51.43)AGAMNALIR	1	2	0.31647	8057300	7292900	6676200		4555700
A0A1D6FME6	Trans-cinnamate 4-monooxygenase	100272801	12.422	100	A0A1D6FME6;A0A1D6FME4;A0A1D6FME5;B6TBC9;B4FQS9;A0A3L6DW03	27;207;207;207;207;207	A0A1D6FME6_MAIZE Trans-cinnamate 4-monooxygenase OS=Zea mays OX=4577 GN=100272801 PE=4 SV=1;A0A1D6FME4_MAIZE Trans-cinnamate 4-monooxygenase OS=Zea mays OX=4577 GN=100272801 PE=4 SV=1;A0A1D6FME5_MAIZE Trans-cinnamate 4-monooxygenase OS=Zea mays OX=4577 GN=	A0A1D6FME6	27	27	K	DRRFDSEHDPLFNKLKALNAERSRLSQSFEY	35.891	35.891	RFDSEHDPLFNK(0.439)LK(0.561)	RFDSEHDPLFNK(-1.07)LK(1.07)	14	4	-0.11782			11960000			7219200
A0A1D6FME6	Trans-cinnamate 4-monooxygenase	100272801	12.422	100	A0A1D6FME6;A0A1D6FME4;A0A1D6FME5;B6TBC9;B4FQS9;A0A3L6DW03	25;205;205;205;205;205	A0A1D6FME6_MAIZE Trans-cinnamate 4-monooxygenase OS=Zea mays OX=4577 GN=100272801 PE=4 SV=1;A0A1D6FME4_MAIZE Trans-cinnamate 4-monooxygenase OS=Zea mays OX=4577 GN=100272801 PE=4 SV=1;A0A1D6FME5_MAIZE Trans-cinnamate 4-monooxygenase OS=Zea mays OX=4577 GN=	A0A1D6FME6	25	25	K	MFDRRFDSEHDPLFNKLKALNAERSRLSQSF	36.77	35.118	RFDSEHDPLFNK(0.93)LK(0.07)	RFDSEHDPLFNK(11.24)LK(-11.24)	12	4	-0.40311	9204400			15662000	8353500
A0A1D6FNA7	Heat shock 70 kDa protein 14	ZEAMMB73_Zm00001d009948	86.994	786	A0A1D6FNA7;A0A1D6FNA9;A0A3L6DTE9;A0A1D6FN98;A0A3L6E730;A0A1D6FNB5;B6SV64;A0A1D6LZY4;A0A1D6FNA8;A0A1D6LZX9;A0A1D6LZY0;A0A1D6LZY1;A0A1D6LZY7;A0A1D6LZZ2;A0A1D6M010;A0A3L6E6E6;A0A1D6M007;A0A1D6FNA5;A0A1D6FNA3;A0A1D6FNB3;A0A1D6FNA2;B4FLU9;A0A1D6P0X5;A0A1D6NZR2;A0A3L6FH65;A0A1D6P0X6;A0A1D6NZR0;A0A3L6FP43;A0A1D6LZY2;A0A1D6LZY3;C0PEJ8;B6U237;A0A3L6DUQ6;A0A1D6FNB8;A0A1D6FNC1;A0A1D6FNC6;B7ZZJ4	544;560;591;591;599;591;591;592;472;545;561;592;599;473;591;598;598;202;207;210;220;237;132;132;245;313;313;313;226;233;597;597;597;608;597;106;106	A0A1D6FNA7_MAIZE Heat shock 70 kDa protein 14 OS=Zea mays OX=4577 GN=ZEAMMB73_Zm00001d009948 PE=4 SV=1;A0A1D6FNA9_MAIZE Heat shock 70 kDa protein 14 OS=Zea mays OX=4577 GN=ZEAMMB73_Zm00001d009948 PE=4 SV=1;A0A3L6DTE9_MAIZE Heat shock protein 15 OS=Zea mays	A0A1D6FNA7;C0PEJ8	544;597	544	K	VYGALAAADLQKAVEKEYEMALQDRVMEETK	102.62	46.3	AVEK(1)EYEMALQDR	AVEK(46.3)EYEMALQDR	4	3	0.54921	7220300	10692000	8418700		14010000	14998000
A0A1D6FNA7	Heat shock 70 kDa protein 14	ZEAMMB73_Zm00001d009948	86.994	786	A0A1D6FNA7;A0A1D6FNA9;A0A3L6DTE9;A0A1D6FN98;A0A3L6E730;A0A1D6FNB5;B6SV64;A0A1D6FNA4;A0A1D6FN97;A0A1D6FN99;A0A1D6FNA0;A0A1D6LZY4;A0A1D6FNA8;A0A1D6LZX9;A0A1D6LZY0;A0A1D6LZY1;A0A1D6LZY7;A0A1D6LZX6;A0A1D6LZX8;A0A1D6LZY6;A0A1D6FNA1;A0A1D6FNA6;A0A1D6LZZ2;A0A1D6LZZ1;A0A1D6LZZ0;B4FLU9;C0PEJ8;B6U237;A0A3L6DUQ6;A0A1D6FNB8;A0A1D6FNC1;A0A1D6FNC0;A0A1D6FNB9;A0A1D6FNC3;A0A1D6PKR8;A0A1D6PKR9;A0A1D6J4I6	338;354;385;385;385;385;385;385;385;385;385;385;266;338;354;385;385;385;385;385;328;328;266;328;328;23;385;385;385;385;385;385;385;112;166;166;166	A0A1D6FNA7_MAIZE Heat shock 70 kDa protein 14 OS=Zea mays OX=4577 GN=ZEAMMB73_Zm00001d009948 PE=4 SV=1;A0A1D6FNA9_MAIZE Heat shock 70 kDa protein 14 OS=Zea mays OX=4577 GN=ZEAMMB73_Zm00001d009948 PE=4 SV=1;A0A3L6DTE9_MAIZE Heat shock protein 15 OS=Zea mays	A0A1D6FNA7;C0PEJ8	338;385	338	K	ARGCALQCAILSPTFKVREFQVNDGFPFSIA	37.177	28.956	GCALQCAILSPTFK(1)VR	GCALQCAILSPTFK(28.96)VR	14	3	-2.3499		15550000
A0A1D6FNK4	60S ribosomal protein L11-1	100193878	14.062	124	A0A1D6FNK4;B6T3F4;B4FGL9;A0A3L6DTL4;B6T2I0;B4FCG9;A0A3L6FNK2;A0A3L6DC45;A0A1D6MTG0;A0A3L6FLG6	51;51;51;51;51;51;456;123;253;337	A0A1D6FNK4_MAIZE 60S ribosomal protein L11-1 OS=Zea mays OX=4577 GN=100193878 PE=4 SV=1;B6T3F4_MAIZE 60S ribosomal protein L11-1 OS=Zea mays OX=4577 PE=2 SV=1;B4FGL9_MAIZE 60S ribosomal protein L11-1 OS=Zea mays OX=4577 GN=100193878 PE=2 SV=1;A0A3L6DTL4_MA	A0A1D6FNK4	51	51	K	AKVLEQLSGQSPVFSKARYTVRSFGIRRNEK	43.297	43.297	VLEQLSGQSPVFSK(1)AR	VLEQLSGQSPVFSK(43.3)AR	14	3	-0.41264				12971000	13946000
A0A1D6FSD2	40S ribosomal protein S26	100284808	12.427	105	A0A1D6FSD2;B6T198;B6SIA2;A0A3L6DMB4;A0A1D6FSD1;B6TXN6;A0A1D6FSD4;B6T1S7;B6T188;B6SYW0;B6SIP4;B4FEE7;A0A1D6L9A0;A0A1D6L998;A0A1D6L996	70;70;70;70;84;70;25;70;70;70;70;70;70;70;106	A0A1D6FSD2_MAIZE 40S ribosomal protein S26 OS=Zea mays OX=4577 GN=100284808 PE=3 SV=1;B6T198_MAIZE 40S ribosomal protein S26 OS=Zea mays OX=4577 PE=2 SV=1;B6SIA2_MAIZE 40S ribosomal protein S26 OS=Zea mays OX=4577 GN=100284808 PE=2 SV=1;A0A3L6DMB4_MAIZE 40	A0A1D6FSD2;B6T1S7	70;70	70	K	EACVHDGYVLPKLYAKVHHCVSCAIHAHIVR;EACVYDGYVLPKLYAKVHHCVSCAIHAHIVR	80.638	27.271	LYAK(1)VHHCVSCAIHAHIVR	LYAK(27.27)VHHCVSCAIHAHIVR	4	4	0.37025	34466000	28481000	38504000	33961000		26192000
A0A1D6G0W8	Putative DUF1296 domain containing family protein	103636139	41.057	388	A0A1D6G0W8;A0A1D6G0X6;K7V0B9;A0A3L6DL97	70;70;70;70	A0A1D6G0W8_MAIZE Putative DUF1296 domain containing family protein OS=Zea mays OX=4577 GN=103636139 PE=4 SV=1;A0A1D6G0X6_MAIZE Putative DUF1296 domain containing family protein OS=Zea mays OX=4577 GN=103636139 PE=4 SV=1;K7V0B9_MAIZE Putative DUF1296 domain	A0A1D6G0W8	70	70	K	EAVSRLLCQDTFQEVKSKRDKKKEVKETLDP	37.013	33.685	LLCQDTFQEVK(0.838)SK(0.162)	LLCQDTFQEVK(7.14)SK(-7.14)	11	3	0.15036	8294300	12130000	9566000	12158000	11899000	17036000
A0A1D6G406	40S ribosomal protein S10-1	100273505	14.586	134	A0A1D6G406;B4FW06;A0A3L6DJM9	100;145;145	A0A1D6G406_MAIZE 40S ribosomal protein S10-1 OS=Zea mays OX=4577 GN=100273505 PE=4 SV=1;B4FW06_MAIZE 40S ribosomal protein S10-1 OS=Zea mays OX=4577 GN=100273505 PE=2 SV=1;A0A3L6DJM9_MAIZE 40S ribosomal protein S10-2 OS=Zea mays OX=4577 GN=Zm00014a_006957	A0A1D6G406	100	100	K	YRGGPRGAPGDFGGDKGGAPADFQPSFRGSR	64.422	22.409	GAPGDFGGDK(1)GGAPADFQPSFR	GAPGDFGGDK(22.41)GGAPADFQPSFR	10	3	-0.23192	69290000	41871000	61626000	63386000	48459000	45252000
A0A1D6G8F3	Delta 1-pyrroline-5-carboxylate synthetase isoform 1	ZEAMMB73_Zm00001d012391	56.257	523	A0A1D6G8F3;A0A1D6G8F6;A0A1D6G8F1;A0A1D6G8F4;A0A1D6G8E6;K7W3B1;A0A3L6DJ14;A0A1D6G8E8;B6SKV1;A0A1D6G8F5	118;279;283;326;326;326;326;326;326;224	A0A1D6G8F3_MAIZE Delta 1-pyrroline-5-carboxylate synthetase isoform 1 OS=Zea mays OX=4577 GN=ZEAMMB73_Zm00001d012391 PE=3 SV=1;A0A1D6G8F6_MAIZE Delta-1-pyrroline-5-carboxylate synthase OS=Zea mays OX=4577 GN=ZEAMMB73_Zm00001d012391 PE=3 SV=1;A0A1D6G8F1_MAI	A0A1D6G8F3	118	118	K	REMAVAARDCSRRLQKLSSEERKQILLDIAD	64.39	64.39	RLQK(1)LSSEER	RLQK(64.39)LSSEER	4	3	0.4494	37716000	66452000	36384000	25225000	39188000	32729000
A0A1D6GE11	Protein kinase protein with tetratricopeptide repeat domain	100192584	25.702	229	A0A1D6GE11;A0A1D6LA30;A0A1D6GE10;A0A1D6LA40;A0A1D6LA38;A0A317Y0P2;B6UD08;B4FBW3;A0A3L6EY73	64;64;64;64;64;64;64;64;64	A0A1D6GE11_MAIZE Protein kinase protein with tetratricopeptide repeat domain OS=Zea mays OX=4577 GN=100192584 PE=4 SV=1;A0A1D6LA30_MAIZE TPR-containing protein kinase OS=Zea mays OX=4577 GN=100286004 PE=4 SV=1;A0A1D6GE10_MAIZE Protein kinase protein with t	A0A1D6GE11	64	64	K	TDGFATDRIVSEHGEKAPNVVYRGTLFSSGR	30.483	30.483	IVSEHGEK(1)APNVVYR	IVSEHGEK(30.48)APNVVYR	8	4	-1.4736					4415300
A0A1D6GEK0	40S ribosomal protein S23-2	ZEAMMB73_Zm00001d012978	12.527	113	A0A1D6GEK0;B4FMD3;A0A3L6DLS4;B4FBY5;A0A3L6DPH1;B6TI93;B6T6W0;A0A1D6LL85	53;53;53;59;59;75;59;98	A0A1D6GEK0_MAIZE 40S ribosomal protein S23-2 OS=Zea mays OX=4577 GN=ZEAMMB73_Zm00001d012978 PE=3 SV=1;B4FMD3_MAIZE 40S ribosomal protein S23-2 OS=Zea mays OX=4577 GN=103644248 PE=2 SV=1;A0A3L6DLS4_MAIZE Uncharacterized protein OS=Zea mays OX=4577 GN=Zm0001	A0A1D6GEK0	53	53	K	SHAKGIVLEKIGIEAKQPNSAIRKCARVQLD	55.899	52.495	IGIEAK(1)QPNSAIR	IGIEAK(52.5)QPNSAIR	6	3	-0.64414			13972000	26055000		19076000
A0A1D6GEK0	40S ribosomal protein S23-2	ZEAMMB73_Zm00001d012978	12.527	113	A0A1D6GEK0;B4FMD3;A0A3L6DLS4;B4FBY5;A0A3L6DPH1;B6TI93;B6T6W0;Q8H6J0	78;101;101;107;107;123;107;234	A0A1D6GEK0_MAIZE 40S ribosomal protein S23-2 OS=Zea mays OX=4577 GN=ZEAMMB73_Zm00001d012978 PE=3 SV=1;B4FMD3_MAIZE 40S ribosomal protein S23-2 OS=Zea mays OX=4577 GN=103644248 PE=2 SV=1;A0A3L6DLS4_MAIZE Uncharacterized protein OS=Zea mays OX=4577 GN=Zm0001	A0A1D6GEK0	78	78	K	ARVQLDEVLIAGFGRKGHAVGDIPGVRFKVV	45.28	45.28	K(1)GHAVGDIPGVR	K(45.28)GHAVGDIPGVR	1	3	-0.29079				13801000	5850300
A0A1D6GEZ5	Mitochondrial Rho GTPase	ZEAMMB73_Zm00001d013019	70.911	640	A0A1D6GEZ5;A0A3L6EMW6;A0A1D6GEY0;A0A1D6GEZ0;B6U4D3;A0A1D6GEY5;A0A1D6GEY4;A0A317YAN9;A0A1D6L924;A0A1D6L913;A0A1D6L934;A0A1D6L914;A0A1D6L916;A0A1D6L915;A0A1D6L933	570;577;577;578;577;529;433;619;570;577;578;489;517;445;433	A0A1D6GEZ5_MAIZE Mitochondrial Rho GTPase OS=Zea mays OX=4577 GN=ZEAMMB73_Zm00001d013019 PE=3 SV=1;A0A3L6EMW6_MAIZE Mitochondrial Rho GTPase OS=Zea mays OX=4577 GN=Zm00014a_034294 PE=3 SV=1;A0A1D6GEY0_MAIZE Mitochondrial Rho GTPase OS=Zea mays OX=4577 GN=Z	A0A1D6GEZ5;A0A317YAN9	570;619	570	K	VSQDMGIETPIPISVKLRDLNNIFCRIVHAA	64.83	38.578	VSQDMGIETPIPISVK(1)LR	VSQDMGIETPIPISVK(38.58)LR	16	3	-0.26864	33304000	49308000	56289000	79354000	52703000	61660000
A0A1D6GEZ5	Mitochondrial Rho GTPase	ZEAMMB73_Zm00001d013019	70.911	640	A0A1D6GEZ5;A0A3L6EMW6;A0A1D6GEY0;A0A1D6GEZ0;A0A1D6GEZ3;A0A1D6GEZ2;B6U4D3;A0A1D6GEZ1;A0A1D6GEY5;A0A1D6GEX9;A0A1D6GEZ4;A0A1D6GEY3;A0A317YAN9;A0A1D6L924;A0A1D6L913;A0A1D6L934;A0A1D6L938;A0A1D6L920;A0A1D6L914;A0A1D6L917;A0A1D6L916;A0A1D6L931;A0A1D6L926;A0A1D6L918;A0A1D6L915	121;121;121;121;121;121;121;121;73;121;121;73;121;121;121;121;121;121;121;121;121;121;121;121;121	A0A1D6GEZ5_MAIZE Mitochondrial Rho GTPase OS=Zea mays OX=4577 GN=ZEAMMB73_Zm00001d013019 PE=3 SV=1;A0A3L6EMW6_MAIZE Mitochondrial Rho GTPase OS=Zea mays OX=4577 GN=Zm00014a_034294 PE=3 SV=1;A0A1D6GEY0_MAIZE Mitochondrial Rho GTPase OS=Zea mays OX=4577 GN=Z	A0A1D6GEZ5;A0A317YAN9	121;121	121	K	RLSSFWLPELRRLQLKAPVIVVGCKLDLRDE	80.69	80.69	LQLK(1)APVIVVGCK	LQLK(74)APVIVVGCK(-74)	4	3	-0.45593	11069000	10785000	12355000	11363000	15321000	15125000
A0A1D6GEZ5	Mitochondrial Rho GTPase	ZEAMMB73_Zm00001d013019	70.911	640	A0A1D6GEZ5;A0A3L6EMW6;A0A1D6GEY0;A0A1D6GEZ0;A0A1D6GEZ3;A0A1D6GEZ2;B6U4D3;A0A1D6GEZ1;A0A1D6GEX9;A0A1D6GEZ4	16;16;16;16;16;16;16;16;16;16	A0A1D6GEZ5_MAIZE Mitochondrial Rho GTPase OS=Zea mays OX=4577 GN=ZEAMMB73_Zm00001d013019 PE=3 SV=1;A0A3L6EMW6_MAIZE Mitochondrial Rho GTPase OS=Zea mays OX=4577 GN=Zm00014a_034294 PE=3 SV=1;A0A1D6GEY0_MAIZE Mitochondrial Rho GTPase OS=Zea mays OX=4577 GN=Z	A0A1D6GEZ5	16	16	K	MASATSPAMAANLAGKSGVRVVVIGDPGTGK	141.54	83.204	ASATSPAMAANLAGK(1)SGVR	ASATSPAMAANLAGK(83.2)SGVR	15	2	-0.010336	15384000	17461000	12936000	13928000	22835000	15368000
A0A1D6GFP8	40S ribosomal protein S18	100273341	15.12	130	A0A1D6GFP8;B4FUS2;B4G286;A0A3L6ET84;A0A1D6GFP9;B6SQS0;A0A1D6L7J3;A0A1D6L7J5;A0A317Y251;A0A1D6GFP7	78;78;78;93;93;52;52;33;11;11	A0A1D6GFP8_MAIZE 40S ribosomal protein S18 OS=Zea mays OX=4577 GN=100273341 PE=3 SV=1;B4FUS2_MAIZE 40S ribosomal protein S18 OS=Zea mays OX=4577 GN=100273341 PE=2 SV=1;B4G286_MAIZE 40S ribosomal protein S18 OS=Zea mays OX=4577 PE=2 SV=1;A0A3L6ET84_MAIZE 40	A0A1D6GFP8	78	78	K	ELERLMTVVANPRQFKVPDWFLNRKKDYKDG	107.55	56.043	QFK(1)VPDWFLNR	QFK(56.04)VPDWFLNR	3	3	1.5327						44207000
A0A1D6GFP8	40S ribosomal protein S18	100273341	15.12	130	A0A1D6GFP8;B4FUS2;B4G286;A0A3L6ET84;A0A1D6GFP9;B6SQS0;A0A1D6L7J3;A0A1D6L7J5;A0A317Y251;A0A1D6GFP7;A0A1D6HTB2	106;106;106;121;121;80;80;61;39;39;38	A0A1D6GFP8_MAIZE 40S ribosomal protein S18 OS=Zea mays OX=4577 GN=100273341 PE=3 SV=1;B4FUS2_MAIZE 40S ribosomal protein S18 OS=Zea mays OX=4577 GN=100273341 PE=2 SV=1;B4G286_MAIZE 40S ribosomal protein S18 OS=Zea mays OX=4577 PE=2 SV=1;A0A3L6ET84_MAIZE 40	A0A1D6GFP8	106	106	K	KDGRFSQVVSNALDMKLRDDLERLKKIRFFS	73.156	73.156	FSQVVSNALDMK(1)LR	FSQVVSNALDMK(73.16)LR	12	3	0.10217				16002000
A0A1D6GFP8	40S ribosomal protein S18	100273341	15.12	130	A0A1D6GFP8;B4FUS2;B4G286;A0A3L6ET84;A0A1D6GFP9;B6SQS0;A0A1D6L7J3	47;47;47;47;47;21;21	A0A1D6GFP8_MAIZE 40S ribosomal protein S18 OS=Zea mays OX=4577 GN=100273341 PE=3 SV=1;B4FUS2_MAIZE 40S ribosomal protein S18 OS=Zea mays OX=4577 GN=100273341 PE=2 SV=1;B4G286_MAIZE 40S ribosomal protein S18 OS=Zea mays OX=4577 PE=2 SV=1;A0A3L6ET84_MAIZE 40	A0A1D6GFP8	47	47	K	SIKGVGRRFSNIVCKKADIDMNKRAGELTPD	104.44	104.44	K(1)ADIDMNKR	K(93.75)ADIDMNK(-93.75)R	1	2	0.13442	80895000	101660000	89590000	17452000	43709000
A0A1D6GIE4	Chaperone DnaJ-domain superfamily protein	100283856	17.744	148	A0A1D6GIE4;A0A1D6GIE1;C4JAP8;B6TMG8;B6U2P5;A0A3L6EQQ1	140;189;231;233;236;236	A0A1D6GIE4_MAIZE Chaperone DnaJ-domain superfamily protein OS=Zea mays OX=4577 GN=100283856 PE=4 SV=1;A0A1D6GIE1_MAIZE Chaperone DnaJ-domain superfamily protein OS=Zea mays OX=4577 GN=100283856 PE=4 SV=1;C4JAP8_MAIZE Chaperone DnaJ-domain superfamily prote	A0A1D6GIE4	140	140	K	AEEKFKEVVKSYEAIKSERKNGVS_______	36.982	36.982	FK(1)EVVK(1)SYEAIK(1)	FK(36.98)EVVK(36.98)SYEAIK(36.98)	12	3	3.0687	36137000	48854000	41153000
A0A1D6GIE4	Chaperone DnaJ-domain superfamily protein	100283856	17.744	148	A0A1D6GIE4;A0A1D6GIE1;C4JAP8;B6TMG8;B6U2P5;A0A3L6EQQ1	134;183;225;227;230;230	A0A1D6GIE4_MAIZE Chaperone DnaJ-domain superfamily protein OS=Zea mays OX=4577 GN=100283856 PE=4 SV=1;A0A1D6GIE1_MAIZE Chaperone DnaJ-domain superfamily protein OS=Zea mays OX=4577 GN=100283856 PE=4 SV=1;C4JAP8_MAIZE Chaperone DnaJ-domain superfamily prote	A0A1D6GIE4	134	134	K	QNDRDAAEEKFKEVVKSYEAIKSERKNGVS_	36.982	36.982	FK(1)EVVK(1)SYEAIK(1)	FK(36.98)EVVK(36.98)SYEAIK(36.98)	6	3	3.0687	36137000	48854000	41153000
A0A1D6GIE4	Chaperone DnaJ-domain superfamily protein	100283856	17.744	148	A0A1D6GIE4;A0A1D6GIE1;C4JAP8;B6TMG8;B6U2P5;A0A3L6EQQ1	130;179;221;223;226;226	A0A1D6GIE4_MAIZE Chaperone DnaJ-domain superfamily protein OS=Zea mays OX=4577 GN=100283856 PE=4 SV=1;A0A1D6GIE1_MAIZE Chaperone DnaJ-domain superfamily protein OS=Zea mays OX=4577 GN=100283856 PE=4 SV=1;C4JAP8_MAIZE Chaperone DnaJ-domain superfamily prote	A0A1D6GIE4	130	130	K	PDQNQNDRDAAEEKFKEVVKSYEAIKSERKN	36.982	36.982	FK(1)EVVK(1)SYEAIK(1)	FK(36.98)EVVK(36.98)SYEAIK(36.98)	2	3	3.0687	36137000	48854000	41153000
A0A1D6GJ75	Phosphoglucomutase2	ZEAMMB73_Zm00001d013428	62.952	581	A0A1D6GJ75;P93804;B4FAE5;A0A1D6GJ73;A0A3L6EKW9;A0A1D6GJ74;A0A1D6GJ72;A0A1D6L1Z0;A0A1D6L1Z1;A0A3L6EC17;A0A3L6E986;A0A1D6LQ83;A0A1D6LQ82;A0A3L6EFR0;A0A3L6E132;P93805;C0PHV6;A0A1D6L1Y9;A0A1D6L1Y8;A0A317Y4Q7	311;311;311;378;392;234;358;234;234;234;234;234;290;289;216;311;311;376;376;376	A0A1D6GJ75_MAIZE Phosphoglucomutase2 OS=Zea mays OX=4577 GN=ZEAMMB73_Zm00001d013428 PE=3 SV=1;PGMC1_MAIZE Phosphoglucomutase, cytoplasmic 1 OS=Zea mays OX=4577 PE=2 SV=2;B4FAE5_MAIZE Uncharacterized protein OS=Zea mays OX=4577 PE=2 SV=1;A0A1D6GJ73_MAIZE Ph	A0A1D6GJ75;P93805	311;311	311	K	GAAADGDADRNMILGKRFFVTPSDSVAIIAA	53.262	40.454	SSSNVEPPEFGAAADGDADRNMILGK(1)R	SSSNVEPPEFGAAADGDADRNMILGK(40.45)R	26	4	0.091557	21953000		16479000	22344000
A0A1D6GLB8	C2 calcium/lipid-binding plant phosphoribosyltransferase family protein	100502336	114.32	1046	A0A1D6GLB8	167	A0A1D6GLB8_MAIZE C2 calcium/lipid-binding plant phosphoribosyltransferase family protein OS=Zea mays OX=4577 GN=100502336 PE=4 SV=1	A0A1D6GLB8	167	167	K	AAEEKEAAAAAAGEGKDVKDKAPDAAAAPAA	99.752	48.363	EAAAAAAGEGK(0.986)DVK(0.014)	EAAAAAAGEGK(18.34)DVK(-18.34)	11	3	-0.49897	18369000		22006000	22013000	45627000
A0A1D6GLB8	C2 calcium/lipid-binding plant phosphoribosyltransferase family protein	100502336	114.32	1046	A0A1D6GLB8;A0A3L6ET69	123;123	A0A1D6GLB8_MAIZE C2 calcium/lipid-binding plant phosphoribosyltransferase family protein OS=Zea mays OX=4577 GN=100502336 PE=4 SV=1;A0A3L6ET69_MAIZE Protein QUIRKY OS=Zea mays OX=4577 GN=QKY_2 PE=4 SV=1	A0A1D6GLB8	123	123	K	FAKAGDETLVYYPLEKRSVFSQIKGEIGLKI	50.843	50.843	AGDETLVYYPLEK(1)R	AGDETLVYYPLEK(50.84)R	13	3	0.95414
A0A1D6GLB8	C2 calcium/lipid-binding plant phosphoribosyltransferase family protein	100502336	114.32	1046	A0A1D6GLB8;A0A3L6ET69	717;718	A0A1D6GLB8_MAIZE C2 calcium/lipid-binding plant phosphoribosyltransferase family protein OS=Zea mays OX=4577 GN=100502336 PE=4 SV=1;A0A3L6ET69_MAIZE Protein QUIRKY OS=Zea mays OX=4577 GN=QKY_2 PE=4 SV=1	A0A1D6GLB8	717	717	K	FDNVRYKAAAADDPGKLPRDSRIGKLRIRLS	37.681	37.681	AAAADDPGK(1)LPR	AAAADDPGK(37.68)LPR	9	3	0.51638					8783400	4800100
A0A1D6GLB8	C2 calcium/lipid-binding plant phosphoribosyltransferase family protein	100502336	114.32	1046	A0A1D6GLB8;A0A3L6ET69	172;172	A0A1D6GLB8_MAIZE C2 calcium/lipid-binding plant phosphoribosyltransferase family protein OS=Zea mays OX=4577 GN=100502336 PE=4 SV=1;A0A3L6ET69_MAIZE Protein QUIRKY OS=Zea mays OX=4577 GN=QKY_2 PE=4 SV=1	A0A1D6GLB8	172	172	K	EAAAAAAGEGKDVKDKAPDAAAAPAAEEKKP	41.386	41.386	DK(1)APDAAAAPAAEEK	DK(41.37)APDAAAAPAAEEK(-41.37)	2	3	0.99248	10370000			5855000		10983000
A0A1D6GM27	Dof zinc finger protein DOF5.7	ZEAMMB73_Zm00001d013783	7.7247	73	A0A1D6GM27;A0A1D6GM26	2;2	A0A1D6GM27_MAIZE Dof zinc finger protein DOF5.7 OS=Zea mays OX=4577 GN=ZEAMMB73_Zm00001d013783 PE=4 SV=1;A0A1D6GM26_MAIZE Dof zinc finger protein DOF5.7 OS=Zea mays OX=4577 GN=ZEAMMB73_Zm00001d013783 PE=4 SV=1	A0A1D6GM27	2	2	K	______________MKHGMLVIRNNTPAVAQ	45.952	45.952	K(1)HGMLVIR	K(45.95)HGMLVIR	1	3	-0.042837	14788000		2700200			18146000
A0A1D6GNK3	Membrane steroid-binding protein 1	100282951	11.126	106	A0A1D6GNK3;B6TD62;A0A3L6EXQ5	68;194;194	A0A1D6GNK3_MAIZE Membrane steroid-binding protein 1 OS=Zea mays OX=4577 GN=100282951 PE=4 SV=1;B6TD62_MAIZE Membrane steroid-binding protein 1 OS=Zea mays OX=4577 GN=100282951 PE=2 SV=1;A0A3L6EXQ5_MAIZE Membrane steroid-binding protein 2 OS=Zea mays OX=457	A0A1D6GNK3	68	68	K	ASTAPGTSEAATEAEKAPTTTTTEEKPREVP	28.443	28.443	SSAASTAPGTSEAATEAEK(0.996)APTTTTTEEK(0.004)PR	SSAASTAPGTSEAATEAEK(24.51)APTTTTTEEK(-24.51)PR	19	4	-0.31612	13741000	10287000
A0A1D6GNK3	Membrane steroid-binding protein 1	100282951	11.126	106	A0A1D6GNK3;B6TD62;A0A3L6EXQ5	42;168;168	A0A1D6GNK3_MAIZE Membrane steroid-binding protein 1 OS=Zea mays OX=4577 GN=100282951 PE=4 SV=1;B6TD62_MAIZE Membrane steroid-binding protein 1 OS=Zea mays OX=4577 GN=100282951 PE=2 SV=1;A0A3L6EXQ5_MAIZE Membrane steroid-binding protein 2 OS=Zea mays OX=457	A0A1D6GNK3	42	42	K	EYKFMSKYVKVGTVTKNVTVEDRSSAASTAP	80.763	47.666	VGTVTK(1)NVTVEDR	VGTVTK(47.67)NVTVEDR	6	3	0.058745		28035000	7356400		12191000	11032000
A0A1D6GSM5	Heat shock 70 kDa protein 16	103626279	76.906	695	A0A1D6GSM5;A0A1D6GSN1;A0A1D6GSM3;A0A1D6GSM9;A0A1D6GSM8;A0A1D6GSM6;A0A1D6GSM2;A0A1D6GSN4;A0A1D6GSM1;A0A1D6LPJ6;A0A1D6LPJ7;A0A1D6LPJ5;A0A1D6LPI9;A0A1D6LPJ3;A0A1D6LPJ8;A0A3L6E8K5;A0A1D6LPJ1;A0A1D6LPI6;A0A1D6LPJ4	578;593;602;609;610;619;633;634;515;158;207;595;611;612;636;635;635;636;588	A0A1D6GSM5_MAIZE Heat shock 70 kDa protein 16 OS=Zea mays OX=4577 GN=103626279 PE=4 SV=1;A0A1D6GSN1_MAIZE Heat shock 70 kDa protein 16 OS=Zea mays OX=4577 GN=103626279 PE=4 SV=1;A0A1D6GSM3_MAIZE Heat shock 70 kDa protein 16 OS=Zea mays OX=4577 GN=103626279	A0A1D6GSM5;A0A1D6LPJ5	578;595	578	K	DETEAVYSSKLEELKKLVDPIENRCKDDEVR;DETEVVYSSKLEELKKLVDPIENRCNDDEVR	91.087	66.568	K(1)LVDPIENR	K(66.57)LVDPIENR	1	3	0.22216	10097000	11461000		21901000
A0A1D6GWG9	Plant/F20M13-60 protein	100273416	45.51	394	A0A1D6GWG9;A0A1D6GWH0;B4FVD2;A0A1D6GWG6;A0A3L6EZD6	79;79;159;172;159	A0A1D6GWG9_MAIZE Plant/F20M13-60 protein OS=Zea mays OX=4577 GN=100273416 PE=4 SV=1;A0A1D6GWH0_MAIZE Plant/F20M13-60 protein OS=Zea mays OX=4577 GN=100273416 PE=4 SV=1;B4FVD2_MAIZE Plant/F20M13-60 protein OS=Zea mays OX=4577 GN=100273416 PE=2 SV=1;A0A1D6GW	A0A1D6GWG9	79	79	K	SFKLNSTMKVHCGFMKNSGADMDIIDVKYIQ	23.831	23.831	LNSTMK(1)VHCGFMK(1)NSGADMDIIDVK(1)	LNSTMK(23.83)VHCGFMK(23.83)NSGADMDIIDVK(23.83)	13	2	1.4488					344700000	287210000
A0A1D6GWG9	Plant/F20M13-60 protein	100273416	45.51	394	A0A1D6GWG9;A0A1D6GWH0;B4FVD2;A0A1D6GWG6;A0A3L6EZD6	91;91;171;184;171	A0A1D6GWG9_MAIZE Plant/F20M13-60 protein OS=Zea mays OX=4577 GN=100273416 PE=4 SV=1;A0A1D6GWH0_MAIZE Plant/F20M13-60 protein OS=Zea mays OX=4577 GN=100273416 PE=4 SV=1;B4FVD2_MAIZE Plant/F20M13-60 protein OS=Zea mays OX=4577 GN=100273416 PE=2 SV=1;A0A1D6GW	A0A1D6GWG9	91	91	K	GFMKNSGADMDIIDVKYIQKCKFVVASGIFD	23.831	23.831	LNSTMK(1)VHCGFMK(1)NSGADMDIIDVK(1)	LNSTMK(23.83)VHCGFMK(23.83)NSGADMDIIDVK(23.83)	25	2	1.4488					344700000	287210000
A0A1D6GWG9	Plant/F20M13-60 protein	100273416	45.51	394	A0A1D6GWG9;A0A1D6GWH0;B4FVD2;A0A1D6GWG6;A0A3L6EZD6	72;72;152;165;152	A0A1D6GWG9_MAIZE Plant/F20M13-60 protein OS=Zea mays OX=4577 GN=100273416 PE=4 SV=1;A0A1D6GWH0_MAIZE Plant/F20M13-60 protein OS=Zea mays OX=4577 GN=100273416 PE=4 SV=1;B4FVD2_MAIZE Plant/F20M13-60 protein OS=Zea mays OX=4577 GN=100273416 PE=2 SV=1;A0A1D6GW	A0A1D6GWG9	72	72	K	NWKQREESFKLNSTMKVHCGFMKNSGADMDI	23.831	23.831	LNSTMK(1)VHCGFMK(1)NSGADMDIIDVK(1)	LNSTMK(23.83)VHCGFMK(23.83)NSGADMDIIDVK(23.83)	6	2	1.4488					344700000	287210000
A0A1D6GXA2	Clathrin light chain 2	100277113	21.554	200	A0A1D6GXA2;B4FIZ5;A0A3L6ETD7	94;178;178	A0A1D6GXA2_MAIZE Clathrin light chain 2 OS=Zea mays OX=4577 GN=100277113 PE=4 SV=1;B4FIZ5_MAIZE Clathrin light chain OS=Zea mays OX=4577 GN=100277113 PE=2 SV=1;A0A3L6ETD7_MAIZE Clathrin light chain 2 OS=Zea mays OX=4577 GN=Os06g0731800 PE=4 SV=1	A0A1D6GXA2	94	94	K	KAISELIPHEIANIEKRGARKDKEKKPGIVV	62.861	62.861	AISELIPHEIANIEK(1)R	AISELIPHEIANIEK(62.86)R	15	3	-0.91226				73747000	33382000
A0A1D6H4T5	Putative LRR receptor-like serine/threonine-protein kinase	103626910	63.684	564	A0A1D6H4T5;A0A1D6H4T6;C4J1V0;A0A317YE88;A0A3L6EWM7;A0A1D6H4T4;A0A1D6L153	227;234;268;268;281;281;345	A0A1D6H4T5_MAIZE Putative LRR receptor-like serine/threonine-protein kinase OS=Zea mays OX=4577 GN=103626910 PE=3 SV=1;A0A1D6H4T6_MAIZE Putative LRR receptor-like serine/threonine-protein kinase OS=Zea mays OX=4577 GN=103626910 PE=3 SV=1;C4J1V0_MAIZE Putat	A0A1D6H4T5	227	227	K	VFVSEDDRRIAFGQLKRFAWRELQIATDNFN	92.191	92.191	IAFGQLK(1)R	IAFGQLK(92.19)R	7	2	0.53151	13893000		9232400	9563100	15969000
A0A1D6H6U8	Calcium-binding EF hand family protein	100273434	39.772	353	A0A1D6H6U8;A0A096QYB9;A0A3L6EHD9	9;9;9	A0A1D6H6U8_MAIZE Calcium-binding EF hand family protein OS=Zea mays OX=4577 GN=100273434 PE=4 SV=1;A0A096QYB9_MAIZE Calcium-binding EF hand family protein OS=Zea mays OX=4577 GN=100273434 PE=4 SV=1;A0A3L6EHD9_MAIZE Reticulocalbin-1 OS=Zea mays OX=4577 GN=R	A0A1D6H6U8	9	9	K	_______MNYDLSPVKRKDGQRAGAATDDSS	58.676	58.676	NYDLSPVK(1)R	NYDLSPVK(58.68)R	8	3	-0.8109		100660000	86944000	110230000	55652000
A0A1D6H6Y2	Putative elongation factor 1-gamma 2	100381466	47.045	414	A0A1D6H6Y2;A0A1D6H6Y0;A0A3L6EGY8;A0A1D6H6X6;A0A1D6H6Y1	217;217;224;224;120	A0A1D6H6Y2_MAIZE Putative elongation factor 1-gamma 2 OS=Zea mays OX=4577 GN=100381466 PE=4 SV=1;A0A1D6H6Y0_MAIZE Putative elongation factor 1-gamma 2 OS=Zea mays OX=4577 GN=100381466 PE=4 SV=1;A0A3L6EGY8_MAIZE Elongation factor 1-gamma 2 OS=Zea mays OX=45	A0A1D6H6Y2	217	217	K	VIGDVKQAEAVPLLPKKIAPAKEQKPKEAKK	47.971	47.971	QAEAVPLLPK(0.955)K(0.045)	QAEAVPLLPK(13.28)K(-13.28)	10	3	0.53928	8255300				9149500	9511800
A0A1D6H8V3	Ubiquitin-associated (UBA)/TS-N domain-containing protein	ZEAMMB73_Zm00001d016552	22.531	207	A0A1D6H8V3;A0A1D6H8V4;A0A1D6H8V1;A0A1D6H8U9;B8A0D7;A0A1D6H8V0	63;63;63;63;63;63	A0A1D6H8V3_MAIZE Ubiquitin-associated (UBA)/TS-N domain-containing protein OS=Zea mays OX=4577 GN=ZEAMMB73_Zm00001d016552 PE=4 SV=1;A0A1D6H8V4_MAIZE Ubiquitin-associated (UBA)/TS-N domain-containing protein OS=Zea mays OX=4577 GN=ZEAMMB73_Zm00001d016552 PE	A0A1D6H8V3	63	63	K	CGKPCRSHTEVDLHTKRTGHTEFADKTAEAA	79.82	56.087	SHTEVDLHTK(1)R	SHTEVDLHTK(56.09)R	10	3	0.28896	17327000		20086000		17627000	26388000
A0A1D6HCT9	La protein 1	103627401	48.176	433	A0A1D6HCT9;A0A3L6EMZ2;A0A1D6HCT7;A0A1D6HCT6;A0A1D6HCT8	15;15;15;15;15	A0A1D6HCT9_MAIZE La protein 1 OS=Zea mays OX=4577 GN=103627401 PE=4 SV=1;A0A3L6EMZ2_MAIZE La protein 1 OS=Zea mays OX=4577 GN=LA1_1 PE=4 SV=1;A0A1D6HCT7_MAIZE La protein 1 OS=Zea mays OX=4577 GN=103627401 PE=4 SV=1;A0A1D6HCT6_MAIZE La protein 1 OS=Zea mays	A0A1D6HCT9	15	15	K	_MAAPAAAPLDEGKAKKVLRQVEFYFSDSNL	56.359	51.268	AAPAAAPLDEGK(0.444)AK(0.556)	AAPAAAPLDEGK(-0.98)AK(0.98)	14	2	1.2484						5088800
A0A1D6HDL7	Phenylalanine ammonia-lyase	100273579	69.03	637	A0A1D6HDL7;A0A3L6EI86;A0A1D6HDL5;C0P6Q7;B4FWE4;A0A1D6Q5B5;B6U0Z0;B4FW68;A0A1D6HDL6	553;635;635;339;534;551;634;634;224	A0A1D6HDL7_MAIZE Phenylalanine ammonia-lyase OS=Zea mays OX=4577 GN=100273579 PE=3 SV=1;A0A3L6EI86_MAIZE Phenylalanine ammonia-lyase OS=Zea mays OX=4577 GN=ZB8_5 PE=3 SV=1;A0A1D6HDL5_MAIZE Phenylalanine ammonia-lyase OS=Zea mays OX=4577 GN=100273579 PE=3 S	A0A1D6HDL7	553	553	K	AKVAEFEQQVRAALPKEVEAARAAVESGSPL	81.017	79.201	AALPK(1)EVEAAR	AALPK(79.2)EVEAAR	5	3	0.10695	10358000	9670700	13530000	24504000	12551000	17803000
A0A1D6HDL7	Phenylalanine ammonia-lyase	100273579	69.03	637	A0A1D6HDL7;A0A3L6EI86;A0A1D6HDL5;A0A1D6HDL8;B6T075	48;48;48;48;48	A0A1D6HDL7_MAIZE Phenylalanine ammonia-lyase OS=Zea mays OX=4577 GN=100273579 PE=3 SV=1;A0A3L6EI86_MAIZE Phenylalanine ammonia-lyase OS=Zea mays OX=4577 GN=ZB8_5 PE=3 SV=1;A0A1D6HDL5_MAIZE Phenylalanine ammonia-lyase OS=Zea mays OX=4577 GN=100273579 PE=3 S	A0A1D6HDL7	48	48	K	GKAAEDLSGSHLDEVKRMVVEFREPLVRIQG	65.374	40.857	AAEDLSGSHLDEVK(1)R	AAEDLSGSHLDEVK(40.86)R	14	3	-0.063889	8223100	5006500	13018000		8630700	14660000
A0A1D6HK14	p-loop containing nucleoside triphosphate hydrolase superfamily protein	ZEAMMB73_Zm00001d018009	44.397	404	A0A1D6HK14;A0A1D6HK28;A0A1D6HK06;A0A1D6HK17;A0A1D6HK13;A0A1D6HK15;A0A1D6HK23;A0A3L6ELQ3;A0A1D6HK09;A0A3L6ELV3;A0A1D6HK26;A0A1D6HK12;A0A1D6HK27	311;812;928;982;1048;1168;1104;1134;1151;1151;1151;1167;1168	A0A1D6HK14_MAIZE p-loop containing nucleoside triphosphate hydrolase superfamily protein OS=Zea mays OX=4577 GN=ZEAMMB73_Zm00001d018009 PE=4 SV=1;A0A1D6HK28_MAIZE p-loop containing nucleoside triphosphate hydrolase superfamily protein OS=Zea mays OX=4577 G	A0A1D6HK14	311	311	K	VNQTAETKKPRKNWRKSTIQLVPGPLLPSEP	207.79	86.617	K(1)STIQLVPGPLLPSEPVATEAAPR	K(86.62)STIQLVPGPLLPSEPVATEAAPR	1	3	0.193	505870000	452930000	415300000	642610000	528700000	456170000
A0A1D6HK63	p-loop containing nucleoside triphosphate hydrolase superfamily protein	103627713	48.983	448	A0A1D6HK63;A0A1D6HK64;A0A1D6HK62;A0A1D6HK52;A0A1D6HK65;A0A1D6HK61;A0A1D6HK73;A0A1D6HK68;A0A1D6HK59;A0A1D6HK53;A0A1D6HK70;A0A3L6EQ78;A0A1D6HK55;A0A1D6HK71	356;533;813;929;983;1049;1105;1110;1169;1134;1152;1161;1168;1169	A0A1D6HK63_MAIZE p-loop containing nucleoside triphosphate hydrolase superfamily protein OS=Zea mays OX=4577 GN=103627713 PE=4 SV=1;A0A1D6HK64_MAIZE p-loop containing nucleoside triphosphate hydrolase superfamily protein OS=Zea mays OX=4577 GN=103627713 PE	A0A1D6HK63	356	356	K	VNQTAETKKPRKNRRKSAIQLVPGPLLPSEP	123.32	55.051	RK(1)SAIQLVPGPLLPSEPVATEAAPR	RK(55.05)SAIQLVPGPLLPSEPVATEAAPR	2	4	0.1678	85428000	68293000	88537000	174040000	160110000	161710000
A0A1D6HK63	p-loop containing nucleoside triphosphate hydrolase superfamily protein	ZEAMMB73_Zm00001d018009	48.983	448	A0A1D6HK14;A0A1D6HK28;A0A1D6HK06;A0A1D6HK17;A0A1D6HK13;A0A1D6HK15;A0A1D6HK23;A0A3L6ELQ3;A0A1D6HK09;A0A3L6ELV3;A0A1D6HK26;A0A1D6HK12;A0A1D6HK27;A0A1D6HK63;A0A1D6HK64;A0A1D6HK62;A0A1D6HK52;A0A1D6HK65;A0A1D6HK61;A0A1D6HK73;A0A1D6HK68;A0A1D6HK59;A0A1D6HK53;A0A1D6HK70;A0A3L6EQ78;A0A1D6HK55;A0A1D6HK71	252;753;869;923;989;1109;1045;1075;1092;1092;1092;1108;1109;296;473;753;869;923;989;1045;1050;1109;1074;1092;1101;1108;1109	A0A1D6HK14_MAIZE p-loop containing nucleoside triphosphate hydrolase superfamily protein OS=Zea mays OX=4577 GN=ZEAMMB73_Zm00001d018009 PE=4 SV=1;A0A1D6HK28_MAIZE p-loop containing nucleoside triphosphate hydrolase superfamily protein OS=Zea mays OX=4577 G	A0A1D6HK14;A0A1D6HK63	252;296	296	K	GSGAQCGAGCGCKDSKCSNRDSSIEKANQGA;GSGAQCGAGCGCKDSKCSNRDSSTIEKANQG	94.45	94.45	GSGAQCGAGCGCK(0.003)DSK(0.997)CSNR	GSGAQCGAGCGCK(-24.7)DSK(24.7)CSNR	16	3	3.601
A0A1D6HLV2	Uncharacterized protein	103627808	9.8192	93	A0A1D6HLV2	53	A0A1D6HLV2_MAIZE Uncharacterized protein OS=Zea mays OX=4577 GN=103627808 PE=4 SV=1	A0A1D6HLV2	53	53	K	TCSARISSGARCQPSKCAADCTRQFRGGVGS	68.809	60.628	CQPSK(1)CAADCTR	CQPSK(60.63)CAADCTR	5	3	0.13781	37313000				47295000	31938000
A0A1D6HNL5	26S protease regulatory subunit 6A homolog A	ZEAMMB73_Zm00001d018409	46.974	422	A0A1D6HNL5;B6TJM5;B4FWG6;B4FSV5;A0A3L6EV86;A0A1D6HNL9;A0A1D6HNL3	58;58;58;58;58;58;58	A0A1D6HNL5_MAIZE 26S protease regulatory subunit 6A homolog A OS=Zea mays OX=4577 GN=ZEAMMB73_Zm00001d018409 PE=3 SV=1;B6TJM5_MAIZE 26S protease regulatory subunit 6A OS=Zea mays OX=4577 PE=2 SV=1;B4FWG6_MAIZE AAA domain-containing protein OS=Zea mays OX=4	A0A1D6HNL5	58	58	K	HKDELQRSNLELESIKEKTKENQEKIKLNKQ	93.325	93.325	SNLELESIK(0.96)EK(0.04)	SNLELESIK(13.84)EK(-13.84)	9	2	-0.029774	54193000		62313000	12278000		48854000
A0A1D6HNL5	26S protease regulatory subunit 6A homolog A	ZEAMMB73_Zm00001d018409	46.974	422	A0A1D6HNL5;B6TJM5;B4FWG6;B4FSV5;A0A3L6EV86;A0A1D6HNL9;A0A1D6HNL3	60;60;60;60;60;60;60	A0A1D6HNL5_MAIZE 26S protease regulatory subunit 6A homolog A OS=Zea mays OX=4577 GN=ZEAMMB73_Zm00001d018409 PE=3 SV=1;B6TJM5_MAIZE 26S protease regulatory subunit 6A OS=Zea mays OX=4577 PE=2 SV=1;B4FWG6_MAIZE AAA domain-containing protein OS=Zea mays OX=4	A0A1D6HNL5	60	60	K	DELQRSNLELESIKEKTKENQEKIKLNKQLP	108.67	108.67	SNLELESIK(0.278)EK(0.722)	SNLELESIK(-4.14)EK(4.14)	11	2	0.28858		45630000	46849000	60905000	65201000	49394000
A0A1D6HNL5	26S protease regulatory subunit 6A homolog A	ZEAMMB73_Zm00001d018409	46.974	422	A0A1D6HNL5;B6TJM5;B4FWG6;B4FSV5;A0A3L6EV86;A0A1D6HNL9;A0A1D6HNL3	44;44;44;44;44;44;44	A0A1D6HNL5_MAIZE 26S protease regulatory subunit 6A homolog A OS=Zea mays OX=4577 GN=ZEAMMB73_Zm00001d018409 PE=3 SV=1;B6TJM5_MAIZE 26S protease regulatory subunit 6A OS=Zea mays OX=4577 PE=2 SV=1;B4FWG6_MAIZE AAA domain-containing protein OS=Zea mays OX=4	A0A1D6HNL5	44	44	K	ITRASRLLDNEIRVHKDELQRSNLELESIKE	139.14	139.14	VHK(1)DELQR	VHK(139.14)DELQR	3	2	0.064391	70939000	62447000	120340000	134870000	141700000	136920000
A0A1D6HS05	GYF domain-containing protein	103631932	117.22	1069	A0A1D6HS05;A0A1D6HS03;A0A1D6HS10;A0A3L6DYG6;A0A1D6HS00;A0A1D6HS02	51;51;51;48;51;64	A0A1D6HS05_MAIZE GYF domain-containing protein OS=Zea mays OX=4577 GN=103631932 PE=4 SV=1;A0A1D6HS03_MAIZE GYF domain-containing protein OS=Zea mays OX=4577 GN=103631932 PE=4 SV=1;A0A1D6HS10_MAIZE GYF domain-containing protein OS=Zea mays OX=4577 GN=103631	A0A1D6HS05	51	51	K	EIPLSPQWLMKVGENKDPVSHGIRSDVSKTS	40.475	37.613	VGENK(1)DPVSHGIR	VGENK(37.61)DPVSHGIR	5	3	-0.50297				5272100	4101900	10883000
A0A1D6HSF0	187-kDa microtubule-associated protein AIR9	103631942	146.69	1325	A0A1D6HSF0;A0A3L6DZR1;A0A1D6HS96;A0A1D6HSA6;A0A1D6HS87;A0A1D6HSG7;A0A1D6HSF6;A0A1D6HSG5;A0A1D6HSG6;A0A1D6HSB6;A0A1D6HSB1;A0A1D6HSG2;A0A1D6HSF8	1103;1306;1339;1404;1427;391;481;499;527;686;720;751;987	A0A1D6HSF0_MAIZE 187-kDa microtubule-associated protein AIR9 OS=Zea mays OX=4577 GN=103631942 PE=4 SV=1;A0A3L6DZR1_MAIZE 187-kDa microtubule-associated protein AIR9 OS=Zea mays OX=4577 GN=Zm00014a_001792 PE=4 SV=1;A0A1D6HS96_MAIZE 187-kDa microtubule-assoc	A0A1D6HSF0	1103	1103	K	SAVTAPILPGRPKIEKLEIEGRGFHTDLYAV	61.65	61.65	IEK(1)LEIEGR	IEK(61.65)LEIEGR	3	3	0.62033					6153000
A0A1D6HUU8	Plasma membrane ATPase	ZEAMMB73_Zm00001d019062	65.626	606	A0A1D6HUU8;A0A3L6E5Y7;A0A1D6HUU9	4;4;4	A0A1D6HUU8_MAIZE Plasma membrane ATPase OS=Zea mays OX=4577 GN=ZEAMMB73_Zm00001d019062 PE=3 SV=1;A0A3L6E5Y7_MAIZE Plasma membrane ATPase OS=Zea mays OX=4577 GN=PMA1_0 PE=3 SV=1;A0A1D6HUU9_MAIZE Membrane H(+)-ATPase3 OS=Zea mays OX=4577 GN=ZEAMMB73_Zm00001d	A0A1D6HUU8	4	4	K	____________MEDKASNLDAVLKEAVDLE	41.399	41.399	MEDK(1)ASNLDAVLK	MEDK(39.46)ASNLDAVLK(-39.46)	4	2	2.2502
A0A1D6HWJ2	UDP-glucosyltransferase	ZEAMMB73_Zm00001d019265	49.83	462	A0A1D6HWJ2;A0A1D6HWJ1;C0LNQ9;A0A3L6DWH7	416;422;425;463	A0A1D6HWJ2_MAIZE UDP-glucosyltransferase OS=Zea mays OX=4577 GN=ZEAMMB73_Zm00001d019265 PE=4 SV=1;A0A1D6HWJ1_MAIZE UDP-glucosyltransferase OS=Zea mays OX=4577 GN=ZEAMMB73_Zm00001d019265 PE=4 SV=1;C0LNQ9_MAIZE UDP-glucosyltransferase OS=Zea mays OX=4577 PE=	A0A1D6HWJ2	416	416	K	VGKPLERTAMAKAARKLMAGELGPQGPRERA	61.235	61.235	K(1)LMAGELGPQGPR	K(61.24)LMAGELGPQGPR	1	3	-1.1541				18505000	16516000	10324000
A0A1D6I0G3	Polyadenylate-binding protein 2	100381531	48.597	441	A0A1D6I0G3;A0A1D6I0F8;A0A1D6I0H1;A0A1D6I0G4;A0A1D6I0G2;A0A1D6I0G8;A0A3L6E5D4;A0A1D6I0G9;A0A1D6I0G7;A0A1D6I0G6;A0A1D6I0G0;A0A1D6I0G1;A0A1D6I0H2;A0A1D6I0F9	118;118;118;118;118;118;11;11;118;118;118;118;118;118	A0A1D6I0G3_MAIZE Polyadenylate-binding protein 2 OS=Zea mays OX=4577 GN=100381531 PE=4 SV=1;A0A1D6I0F8_MAIZE Polyadenylate-binding protein 2 OS=Zea mays OX=4577 GN=100381531 PE=4 SV=1;A0A1D6I0H1_MAIZE Polyadenylate-binding protein 2 OS=Zea mays OX=4577 GN=	A0A1D6I0G3	118	118	K	KPIRIMYSNRDPSSRKSGAGNIFIKNLDKSI	64.103	64.103	K(1)SGAGNIFIK	K(61.97)SGAGNIFIK(-61.97)	1	3	-0.026258	12027000	14233000	9479900
A0A1D6I2J2	Cyclin-T1-5	ZEAMMB73_Zm00001d020158	46.774	411	A0A1D6I2J2;C0PJQ6	361;464	A0A1D6I2J2_MAIZE Cyclin-T1-5 OS=Zea mays OX=4577 GN=ZEAMMB73_Zm00001d020158 PE=3 SV=1;C0PJQ6_MAIZE Uncharacterized protein OS=Zea mays OX=4577 PE=2 SV=1	A0A1D6I2J2	361	361	K	AALEKRRKTKGDITTKVDVMDDDDLLERELE	57.59	57.59	K(1)TK(1)GDITTK(1)	K(57.59)TK(57.59)GDITTK(57.59)	9	3	0.28852						6724700
A0A1D6I2J2	Cyclin-T1-5	ZEAMMB73_Zm00001d020158	46.774	411	A0A1D6I2J2;C0PJQ6	355;458	A0A1D6I2J2_MAIZE Cyclin-T1-5 OS=Zea mays OX=4577 GN=ZEAMMB73_Zm00001d020158 PE=3 SV=1;C0PJQ6_MAIZE Uncharacterized protein OS=Zea mays OX=4577 PE=2 SV=1	A0A1D6I2J2	355	355	K	DKGKVKAALEKRRKTKGDITTKVDVMDDDDL	57.59	57.59	K(1)TK(1)GDITTK(1)	K(57.59)TK(57.59)GDITTK(57.59)	3	3	0.28852						6724700
A0A1D6I2J2	Cyclin-T1-5	ZEAMMB73_Zm00001d020158	46.774	411	A0A1D6I2J2;C0PJQ6	353;456	A0A1D6I2J2_MAIZE Cyclin-T1-5 OS=Zea mays OX=4577 GN=ZEAMMB73_Zm00001d020158 PE=3 SV=1;C0PJQ6_MAIZE Uncharacterized protein OS=Zea mays OX=4577 PE=2 SV=1	A0A1D6I2J2	353	353	K	KIDKGKVKAALEKRRKTKGDITTKVDVMDDD	57.59	57.59	K(1)TK(1)GDITTK(1)	K(57.59)TK(57.59)GDITTK(57.59)	1	3	0.28852						6724700
A0A1D6I2K6	Proton pump-interactor 1	103632614	67.027	598	A0A1D6I2K6;A0A3L6DXM0;A0A096QP97;A0A1D6I2K4;A0A1D6I2K3;A0A1D6I2K7	288;286;288;317;317;143	A0A1D6I2K6_MAIZE Proton pump-interactor 1 OS=Zea mays OX=4577 GN=103632614 PE=4 SV=1;A0A3L6DXM0_MAIZE Proton pump-interactor BIP103 OS=Zea mays OX=4577 GN=BIP103_0 PE=4 SV=1;A0A096QP97_MAIZE Proton pump-interactor 1 OS=Zea mays OX=4577 GN=103632614 PE=4 SV	A0A1D6I2K6	288	288	K	EIGLLQEDLDAATARKDKAYESLQELRAVRD	47.288	45.077	K(0.587)DK(0.413)AYESLQELR	K(1.53)DK(-1.53)AYESLQELR	1	4	-0.1661	3298400			4540400	5182500	9387900
A0A1D6I2K6	Proton pump-interactor 1	103632614	67.027	598	A0A1D6I2K6;A0A3L6DXM0;A0A096QP97;A0A1D6I2K4;A0A1D6I2K3;A0A1D6I2K7	290;288;290;319;319;145	A0A1D6I2K6_MAIZE Proton pump-interactor 1 OS=Zea mays OX=4577 GN=103632614 PE=4 SV=1;A0A3L6DXM0_MAIZE Proton pump-interactor BIP103 OS=Zea mays OX=4577 GN=BIP103_0 PE=4 SV=1;A0A096QP97_MAIZE Proton pump-interactor 1 OS=Zea mays OX=4577 GN=103632614 PE=4 SV	A0A1D6I2K6	290	290	K	GLLQEDLDAATARKDKAYESLQELRAVRDAK	47.288	40.725	K(0.5)DK(0.5)AYESLQELR	K(0)DK(0)AYESLQELR	3	4	-0.57696	3298400			4540400		9387900
A0A1D6I479	Transcription regulator	100193257	17.84	159	A0A1D6I479;A0A1D6I482;B4FEE2	16;242;271	A0A1D6I479_MAIZE Transcription regulator OS=Zea mays OX=4577 GN=100193257 PE=4 SV=1;A0A1D6I482_MAIZE Transcription regulator OS=Zea mays OX=4577 GN=100193257 PE=4 SV=1;B4FEE2_MAIZE Transcription regulator OS=Zea mays OX=4577 GN=100193257 PE=2 SV=1	A0A1D6I479	16	16	K	MEGNSWLSSKERSVLKQQQEEAEEAAKIQKG	48.177	48.177	SVLK(1)QQQEEAEEAAK	SVLK(43.93)QQQEEAEEAAK(-43.93)	4	3	-0.16063			8726500		10403000	7421100
A0A1D6I675	Coatomer subunit zeta	541628	10.815	93	A0A1D6I675;A0A1D6I679;A0A1D6I681;Q9MAZ0;B6UH71;B6T365	6;6;6;6;6;6	A0A1D6I675_MAIZE Coatomer subunit zeta OS=Zea mays OX=4577 GN=541628 PE=3 SV=1;A0A1D6I679_MAIZE Coatomer subunit zeta OS=Zea mays OX=4577 GN=541628 PE=3 SV=1;A0A1D6I681_MAIZE Coatomer subunit zeta OS=Zea mays OX=4577 GN=541628 PE=3 SV=1;Q9MAZ0_MAIZE Coatom	A0A1D6I675	6	6	K	__________MADFSKESCPSVKNILLLDSE	83.869	83.869	ADFSK(1)ESCPSVK	ADFSK(70.78)ESCPSVK(-70.78)	5	2	0.065369	8023000				13844000
A0A1D6I846	Proteasome subunit beta type	103632974	19.311	174	A0A1D6I846;C0PLD2;A0A1D6I845;A0A3L6DX29	23;70;70;250	A0A1D6I846_MAIZE Proteasome subunit beta type OS=Zea mays OX=4577 GN=103632974 PE=4 SV=1;C0PLD2_MAIZE Proteasome subunit beta OS=Zea mays OX=4577 PE=2 SV=1;A0A1D6I845_MAIZE Proteasome subunit beta OS=Zea mays OX=4577 GN=103632974 PE=3 SV=1;A0A3L6DX29_MAIZE	A0A1D6I846	23	23	K	VLASSGFQGDIKALHKNLAARELLYQHQHNK	62.338	62.338	ALHK(1)NLAAR	ALHK(62.34)NLAAR	4	3	0.18962	41464000		44964000	30186000	23781000	38320000
A0A1D6I963	Plant UBX domain-containing protein 8	100274090	55.471	500	A0A1D6I963;B4FZ01;A0A3L6DYL7;A0A1D6I965	428;428;639;89	A0A1D6I963_MAIZE Plant UBX domain-containing protein 8 OS=Zea mays OX=4577 GN=100274090 PE=4 SV=1;B4FZ01_MAIZE Plant UBX domain-containing protein 8 OS=Zea mays OX=4577 GN=100274090 PE=2 SV=1;A0A3L6DYL7_MAIZE Glucan endo-1,3-beta-D-glucosidase OS=Zea mays	A0A1D6I963	428	428	K	LRRLEETAAREAVLEKQKQEEEERRKKQLEE	131.53	128.54	EAVLEK(1)QKQEEEER	EAVLEK(45.34)QK(-45.34)QEEEER	6	3	-0.13138	20189000	42248000	45527000	73817000	50108000	19546000
A0A1D6I963	Plant UBX domain-containing protein 8	100274090	55.471	500	A0A1D6I963;B4FZ01;A0A3L6DYL7	261;261;535	A0A1D6I963_MAIZE Plant UBX domain-containing protein 8 OS=Zea mays OX=4577 GN=100274090 PE=4 SV=1;B4FZ01_MAIZE Plant UBX domain-containing protein 8 OS=Zea mays OX=4577 GN=100274090 PE=2 SV=1;A0A3L6DYL7_MAIZE Glucan endo-1,3-beta-D-glucosidase OS=Zea mays	A0A1D6I963	261	261	K	ETANGIVERQGLASEKAGTSRQPIDDESFQE	144.77	22.008	QGLASEK(1)AGTSRQPIDDESFQEEAEDVEEQPLVR	QGLASEK(22.01)AGTSRQPIDDESFQEEAEDVEEQPLVR	7	4	0.10489	14655000	32805000	21114000	16650000	16469000	12767000
A0A1D6I963	Plant UBX domain-containing protein 8	100274090	55.471	500	A0A1D6I963;B4FZ01;A0A3L6DYL7;A0A1D6I962	242;242;516;242	A0A1D6I963_MAIZE Plant UBX domain-containing protein 8 OS=Zea mays OX=4577 GN=100274090 PE=4 SV=1;B4FZ01_MAIZE Plant UBX domain-containing protein 8 OS=Zea mays OX=4577 GN=100274090 PE=2 SV=1;A0A3L6DYL7_MAIZE Glucan endo-1,3-beta-D-glucosidase OS=Zea mays	A0A1D6I963	242	242	K	GQHQEEVNLRDHSSDKAGMETANGIVERQGL	100.77	100.77	DHSSDK(1)AGMETANGIVER	DHSSDK(100.77)AGMETANGIVER	6	3	0.80516	7871500		4852800	8233800	12737000	15530000
A0A1D6I963	Plant UBX domain-containing protein 8	100274090	55.471	500	A0A1D6I963;B4FZ01;A0A3L6DYL7;A0A1D6I962	214;214;488;214	A0A1D6I963_MAIZE Plant UBX domain-containing protein 8 OS=Zea mays OX=4577 GN=100274090 PE=4 SV=1;B4FZ01_MAIZE Plant UBX domain-containing protein 8 OS=Zea mays OX=4577 GN=100274090 PE=2 SV=1;A0A3L6DYL7_MAIZE Glucan endo-1,3-beta-D-glucosidase OS=Zea mays	A0A1D6I963	214	214	K	DIEEEMIRAAIEASKKDSEGLANIVEQGGQH	80.359	29.591	K(1)DSEGLANIVEQGGQHQEEVNLR	K(29.59)DSEGLANIVEQGGQHQEEVNLR	1	4	0.43005	27970000				11414000	13504000
A0A1D6I963	Plant UBX domain-containing protein 8	100274090	55.471	500	A0A1D6I963;B4FZ01;A0A1D6I962;A0A1D6ETD2;A0A3L6FW39;A0A1D6ETD0;A0A1D6ETD3	26;26;26;26;26;26;26	A0A1D6I963_MAIZE Plant UBX domain-containing protein 8 OS=Zea mays OX=4577 GN=100274090 PE=4 SV=1;B4FZ01_MAIZE Plant UBX domain-containing protein 8 OS=Zea mays OX=4577 GN=100274090 PE=2 SV=1;A0A1D6I962_MAIZE Plant UBX domain-containing protein 8 OS=Zea ma	A0A1D6I963	26	26	K	TFISITGADEAVAVRKLEEHGGDLNRAINSH	182.46	165.63	K(1)LEEHGGDLNR	K(165.63)LEEHGGDLNR	1	2	-1.0948	26997000	43311000		41046000	46256000	40634000
A0A1D6I963	Plant UBX domain-containing protein 8	100274090	55.471	500	A0A1D6I963;B4FZ01;A0A1D6I965;A0A1D6ETD2;A0A3L6FW39;A0A1D6ETD0;A0A1D6ETD1;B4FY79	406;406;67;411;411;411;103;203	A0A1D6I963_MAIZE Plant UBX domain-containing protein 8 OS=Zea mays OX=4577 GN=100274090 PE=4 SV=1;B4FZ01_MAIZE Plant UBX domain-containing protein 8 OS=Zea mays OX=4577 GN=100274090 PE=2 SV=1;A0A1D6I965_MAIZE Plant UBX domain-containing protein 8 OS=Zea ma	A0A1D6I963	406	406	K	DEYLASLQADQEKELKALQEAELRRLEETAA	49.528	49.528	EQQDDEYLASLQADQEK(0.475)ELK(0.525)	EQQDDEYLASLQADQEK(-0.44)ELK(0.44)	20	3	3.1143						12378000
A0A1D6I963	Plant UBX domain-containing protein 8	100274090	55.471	500	A0A1D6I963;B4FZ01;A0A1D6I965;A0A1D6ETD2;A0A3L6FW39;A0A1D6ETD0;A0A1D6ETD1;B4FY79	403;403;64;408;408;408;100;200	A0A1D6I963_MAIZE Plant UBX domain-containing protein 8 OS=Zea mays OX=4577 GN=100274090 PE=4 SV=1;B4FZ01_MAIZE Plant UBX domain-containing protein 8 OS=Zea mays OX=4577 GN=100274090 PE=2 SV=1;A0A1D6I965_MAIZE Plant UBX domain-containing protein 8 OS=Zea ma	A0A1D6I963	403	403	K	QQDDEYLASLQADQEKELKALQEAELRRLEE	44.238	44.238	EQQDDEYLASLQADQEK(0.775)ELK(0.225)	EQQDDEYLASLQADQEK(5.36)ELK(-5.36)	17	3	-1.0513					12942000
A0A1D6I963	Plant UBX domain-containing protein 8	100274090	55.471	500	A0A1D6I963;B4FZ01;A0A3L6DYL7;A0A1D6I962	213;213;487;213	A0A1D6I963_MAIZE Plant UBX domain-containing protein 8 OS=Zea mays OX=4577 GN=100274090 PE=4 SV=1;B4FZ01_MAIZE Plant UBX domain-containing protein 8 OS=Zea mays OX=4577 GN=100274090 PE=2 SV=1;A0A3L6DYL7_MAIZE Glucan endo-1,3-beta-D-glucosidase OS=Zea mays	A0A1D6I963	213	213	K	EDIEEEMIRAAIEASKKDSEGLANIVEQGGQ	80.359	80.359	AAIEASK(0.5)K(0.5)DSEGLANIVEQGGQHQEEVNLR	AAIEASK(0)K(0)DSEGLANIVEQGGQHQEEVNLR	7	4	-0.055347	27970000				11414000	13504000
A0A1D6IAX6	High mobility group B protein 2	542658	13.273	119	A0A1D6IAX6;A0A1D6EUM5;A0A1D6IAX4;A0A1D6EUM4;Q8W512;O04418;A0A3L6E337;A0A1D6EUL7;C4J957;B6TXE9;A0A1D6EUL6;A0A1D6EUN1;A0A1D6EUN0;A0A3L6E1W3;A0A3L6E411;A0A1D6EUM9;A0A3L6G530	84;84;84;84;84;84;84;84;84;84;58;104;104;131;131;104;141	A0A1D6IAX6_MAIZE High mobility group B protein 2 OS=Zea mays OX=4577 GN=542658 PE=4 SV=1;A0A1D6EUM5_MAIZE High mobility group B protein 2 OS=Zea mays OX=4577 GN=ZEAMMB73_Zm00001d006306 PE=4 SV=1;A0A1D6IAX4_MAIZE High mobility group B protein 2 OS=Zea mays	A0A1D6IAX6	84	84	K	SLSDAEKAPYVSKAEKLKAEYTKKIDAYNNK	53.777	53.777	SLSDAEKAPYVSK(0.424)AEK(0.576)	SLSDAEK(-43.86)APYVSK(-1.32)AEK(1.32)	16	3	-0.013242	7391300	9736000		15219000		13435000
A0A1D6IAX6	High mobility group B protein 2	542658	13.273	119	A0A1D6IAX6;A0A1D6EUM5;A0A1D6IAX4;A0A1D6EUM4;Q8W512;O04418;A0A3L6E337;A0A1D6EUL7;C4J957;B6TXE9;A0A1D6EUL6;A0A1D6EUN1;A0A1D6EUN0;A0A3L6E1W3;A0A3L6E411;A0A1D6EUM9;A0A3L6G530	81;81;81;81;81;81;81;81;81;81;55;101;101;128;128;101;138	A0A1D6IAX6_MAIZE High mobility group B protein 2 OS=Zea mays OX=4577 GN=542658 PE=4 SV=1;A0A1D6EUM5_MAIZE High mobility group B protein 2 OS=Zea mays OX=4577 GN=ZEAMMB73_Zm00001d006306 PE=4 SV=1;A0A1D6IAX4_MAIZE High mobility group B protein 2 OS=Zea mays	A0A1D6IAX6	81	81	K	KWKSLSDAEKAPYVSKAEKLKAEYTKKIDAY	31.876	30.172	SLSDAEK(0.042)APYVSK(0.917)AEK(0.041)	SLSDAEK(-13.43)APYVSK(13.43)AEK(-13.49)	13	4	-0.30214	5748200			15226000		12925000
A0A1D6IF20	GC-rich sequence DNA-binding factor-like protein	ZEAMMB73_Zm00001d021751	53.146	476	A0A1D6IF20	10	A0A1D6IF20_MAIZE GC-rich sequence DNA-binding factor-like protein OS=Zea mays OX=4577 GN=ZEAMMB73_Zm00001d021751 PE=4 SV=1	A0A1D6IF20	10	10	K	______MVVVLKGLVKPMSEASIGLRIPKHD	17.595	17.595	MVVVLK(1)GLVK(1)PMSEASIGLR	MVVVLK(17.59)GLVK(17.59)PMSEASIGLR	10	4	0.32408	13052000
A0A1D6IF20	GC-rich sequence DNA-binding factor-like protein	ZEAMMB73_Zm00001d021751	53.146	476	A0A1D6IF20	6	A0A1D6IF20_MAIZE GC-rich sequence DNA-binding factor-like protein OS=Zea mays OX=4577 GN=ZEAMMB73_Zm00001d021751 PE=4 SV=1	A0A1D6IF20	6	6	K	__________MVVVLKGLVKPMSEASIGLRI	17.595	17.595	MVVVLK(1)GLVK(1)PMSEASIGLR	MVVVLK(17.59)GLVK(17.59)PMSEASIGLR	6	4	0.32408	13052000
A0A1D6IG87	HOPM interactor 7	100383058	185.24	1670	A0A1D6IG87;A0A1D6IFZ6;A0A1D6IG76;A0A1D6IGI3;A0A1D6IFZ1;A0A1D6IFZ8;A0A1D6IGF8;A0A1D6IFZ2;A0A1D6IGI5;A0A1D6IGJ8;A0A1D6IGB9;A0A1D6IGK3;A0A1D6IGF4;A0A1D6IFX7;A0A1D6IG10;A0A1D6IFV8;A0A3L6E3F6;A0A1D6IGA5;A0A1D6IG34;A0A1D6IG35;A0A1D6IGH7;A0A1D6IG89;A0A1D6IGJ6;A0A1D6IFZ4;A0A1D6IGH1;A0A1D6IFY8;A0A1D6IFY4;A0A1D6IG02;A0A1D6IG27;A0A1D6IG14;A0A1D6IG28;A0A1D6IG31;C0PCP5;A0A1D6IFX2	1621;1637;1638;1640;1640;1643;1647;1647;1648;1652;1656;1658;1659;1662;1665;1672;1784;1213;1223;1231;1233;1247;1337;1345;1363;1413;1473;1536;978;1008;1062;1127;214;360	A0A1D6IG87_MAIZE HOPM interactor 7 OS=Zea mays OX=4577 GN=100383058 PE=4 SV=1;A0A1D6IFZ6_MAIZE HOPM interactor 7 OS=Zea mays OX=4577 GN=100383058 PE=4 SV=1;A0A1D6IG76_MAIZE HOPM interactor 7 OS=Zea mays OX=4577 GN=100383058 PE=4 SV=1;A0A1D6IGI3_MAIZE HOPM	A0A1D6IG87	1621	1621	K	HRVLDLRAPVIVKVLKGMCIMDAQIFKRHLK	40.066	40.066	VLK(0.999)GMCIMDAQIFK(0.001)	VLK(31.47)GMCIMDAQIFK(-31.47)	3	3	-2.3104	10128000	6680200	6316400		7247000
A0A1D6IJ71	Uncharacterized protein	ZEAMMB73_Zm00001d022102	33.331	322	A0A1D6IJ71;B6SNP6;B6SZ88;A0A3L6E369	174;177;172;198	A0A1D6IJ71_MAIZE Uncharacterized protein OS=Zea mays OX=4577 GN=ZEAMMB73_Zm00001d022102 PE=4 SV=1;B6SNP6_MAIZE Uncharacterized protein OS=Zea mays OX=4577 PE=2 SV=1;B6SZ88_MAIZE Uncharacterized protein OS=Zea mays OX=4577 PE=2 SV=1;A0A3L6E369_MAIZE Protein	A0A1D6IJ71	174	174	K	EAKKVKFAEVPAADAKPGKAMPPGMTKADLG	47.189	46.159	FAEVPAADAK(0.984)PGK(0.016)	FAEVPAADAK(17.8)PGK(-17.8)	10	3	-0.28665	17929000	10620000	15381000	27914000	22424000	14015000
A0A1D6IKN4	Pectin acetylesterase	100274042	37.778	345	A0A1D6IKN4;B4F9X6;A0A1D6IKN7;A0A1D6IKN8	195;263;92;237	A0A1D6IKN4_MAIZE Pectin acetylesterase OS=Zea mays OX=4577 GN=100274042 PE=3 SV=1;B4F9X6_MAIZE Pectin acetylesterase OS=Zea mays OX=4577 GN=100274042 PE=2 SV=1;A0A1D6IKN7_MAIZE Pectin acetylesterase OS=Zea mays OX=4577 GN=100274042 PE=3 SV=1;A0A1D6IKN8_MAI	A0A1D6IKN4	195	195	K	GSGRSLPRSCTSHMDKTSCFFPQNVLPTIRT	48.354	29.333	SCTSHMDK(1)TSCFFPQNVLPTIR	SCTSHMDK(29.33)TSCFFPQNVLPTIR	8	4	-0.068364		41272000			34002000
A0A1D6IKT9	Putative plant SNARE 13	100285150	26.319	229	A0A1D6IKT9;B6U1B4;A0A3L6E4P2;A0A1D6F273	51;51;51;51	A0A1D6IKT9_MAIZE Putative plant SNARE 13 OS=Zea mays OX=4577 GN=100285150 PE=4 SV=1;B6U1B4_MAIZE Novel plant SNARE 11 OS=Zea mays OX=4577 GN=100285150 PE=2 SV=1;A0A3L6E4P2_MAIZE Putative plant SNARE 13 OS=Zea mays OX=4577 GN=NPSN13_0 PE=4 SV=1;A0A1D6F273_M	A0A1D6IKT9	51	51	K	KDSSRQSKQLEDLTAKMRECKRLIKEFDRIL	52.79	52.79	QLEDLTAK(1)MR	QLEDLTAK(52.79)MR	8	3	-0.46822	12574000	12973000	11824000	13523000	15768000
A0A1D6IKT9	Putative plant SNARE 13	100285150	26.319	229	A0A1D6IKT9;B6U1B4;A0A3L6E4P2;A0A1D6F273;A0A1D6IKU0	144;144;144;144;16	A0A1D6IKT9_MAIZE Putative plant SNARE 13 OS=Zea mays OX=4577 GN=100285150 PE=4 SV=1;B6U1B4_MAIZE Novel plant SNARE 11 OS=Zea mays OX=4577 GN=100285150 PE=2 SV=1;A0A3L6E4P2_MAIZE Putative plant SNARE 13 OS=Zea mays OX=4577 GN=NPSN13_0 PE=4 SV=1;A0A1D6F273_M	A0A1D6IKT9	144	144	K	MASEMSNQELISTGRKQMDQTDQAIERSKMV	55.261	55.261	K(1)QMDQTDQAIER	K(55.26)QMDQTDQAIER	1	3	1.5549	7686000				3822800
A0A1D6ILS7	Protein transport protein SEC31 homolog B	103633515	110.3	1014	A0A1D6ILS7;A0A1D6ILK6;A0A1D6ILP0;A0A1D6ILR9;A0A1D6ILH4;A0A3L6DXH1;A0A1D6ILQ5;A0A1D6ILG8;A0A1D6ILP9;A0A1D6ILL8;A0A1D6ILG9;A0A1D6ILN8;A0A1D6ILT8;A0A1D6ILT9;A0A1D6ILT6;A0A1D6ILT1;A0A1D6ILN1;A0A1D6ILP8;A0A1D6ILU0;A0A1D6ILU8	923;1001;1004;1012;1035;1038;1038;1039;1042;1042;1043;696;766;768;769;842;588;589;593;191	A0A1D6ILS7_MAIZE Protein transport protein SEC31 homolog B OS=Zea mays OX=4577 GN=103633515 PE=4 SV=1;A0A1D6ILK6_MAIZE Protein transport protein SEC31 homolog B OS=Zea mays OX=4577 GN=103633515 PE=4 SV=1;A0A1D6ILP0_MAIZE Protein transport protein SEC31 hom	A0A1D6ILS7	923	923	K	RPVIGTLTRLFDETSKALGGSQATQAKKREI	79.805	79.805	LFDETSK(1)ALGGSQATQAK	LFDETSK(63.68)ALGGSQATQAK(-63.68)	7	3	-0.18482	9116500	13795000	9333500	11603000		10457000
A0A1D6IP29	Lon protease homolog, mitochondrial	ZEAMMB73_Zm00001d022560	95.803	867	A0A1D6IP29;A0A1D6F4S2;A0A3L6DY99;A0A1D6IP18;P93648;A0A3L6FUC2;A0A1D6F4Q8;A0A1D6IP30;A0A1D6F4S1;A0A1D6F4Q6;A0A1D6F4S7;A0A1D6F4Q7;A0A1D6NGE9	807;810;869;869;904;911;911;920;924;925;408;964;58	A0A1D6IP29_MAIZE Lon protease homolog, mitochondrial OS=Zea mays OX=4577 GN=ZEAMMB73_Zm00001d022560 PE=3 SV=1;A0A1D6F4S2_MAIZE Lon protease homolog, mitochondrial OS=Zea mays OX=4577 GN=103647953 PE=3 SV=1;A0A3L6DY99_MAIZE Lon protease homolog, mitochondri	A0A1D6IP29	807	807	K	GEVTLTGRILPIGGVKEKTIAARRSAIKTLI	31.289	31.289	ILPIGGVK(0.704)EK(0.296)	ILPIGGVK(3.76)EK(-3.76)	8	1	-0.12258					91214000
A0A1D6IQN9	Ubiquitin-activating enzyme E1 2	100381933	89.436	800	A0A1D6IQN8;A0A1D6IQM5;K7UB20;A0A3L6GD43;A0A1D6QG62;A0A1D6QG35;K7V1I3;A0A3L6F6S6;A0A1D6IQP4;A0A1D6QG77;A0A1D6IQN9;A0A1D6QG56;A0A1D6IQM8;A0A1D6QG49;A0A1D6QG29;A0A3L6DYV6;A0A1D6IP61;C0P2X6;C0PB96;B7ZYB4;A0A3L6G0L4;A0A1D6EJ58;A0A1D6EJ56;A0A1D6EJ39;A0A1D6EJ37	826;850;886;886;826;850;891;891;894;899;635;635;803;741;917;898;898;17;26;157;886;726;872;886;894	A0A1D6IQN8_MAIZE Ubiquitin-activating enzyme E1 2 OS=Zea mays OX=4577 GN=100381933 PE=3 SV=1;A0A1D6IQM5_MAIZE Ubiquitin-activating enzyme E1 2 OS=Zea mays OX=4577 GN=100381933 PE=3 SV=1;K7UB20_MAIZE Ubiquitin-activating enzyme E1 2 OS=Zea mays OX=4577 GN=1	A0A1D6IQN8;A0A1D6IQN9;A0A3L6G0L4	826;635;886	635	K	RARNYSIPEVDKLKAKFIAGRIIPAIATSTA	51.875	51.875	NYSIPEVDK(0.008)LK(0.422)AK(0.571)	NYSIPEVDK(-18.67)LK(-1.31)AK(1.31)	13	3	-3.3472		18823000			8593600
A0A1D6ITH7	RING-type E3 ubiquitin transferase	ZEAMMB73_Zm00001d023480	60.235	559	A0A1D6ITH7	334	A0A1D6ITH7_MAIZE RING-type E3 ubiquitin transferase OS=Zea mays OX=4577 GN=ZEAMMB73_Zm00001d023480 PE=4 SV=1	A0A1D6ITH7	334	334	K	LPYDPADRKRITEYTKNPKKQDEIRRRYLTR	102.71	102.71	ITEYTK(0.923)NPK(0.077)	ITEYTK(10.81)NPK(-10.81)	6	2	-0.49333	60205000	34403000	79591000			70866000
A0A1D6IV24	Melibiase family protein	ZEAMMB73_Zm00001d023715	27.803	243	A0A1D6IV24;A0A1D6IV38;A0A1D6IV30;A0A1D6IV25;A0A1D6IV27;A0A1D6IV20;A0A1D6IV37;A0A1D6IV21;C0PAL4;A0A3L6G798	145;145;145;145;91;107;145;107;145;218	A0A1D6IV24_MAIZE Melibiase family protein OS=Zea mays OX=4577 GN=ZEAMMB73_Zm00001d023715 PE=3 SV=1;A0A1D6IV38_MAIZE Melibiase family protein OS=Zea mays OX=4577 GN=ZEAMMB73_Zm00001d023715 PE=3 SV=1;A0A1D6IV30_MAIZE Melibiase family protein OS=Zea mays OX=4	A0A1D6IV24	145	145	K	SKVHGMGLKFGIHLMKGISVQAVNADTPILD	38.357	38.357	VHGMGLK(0.464)FGIHLMK(0.536)	VHGMGLK(-0.63)FGIHLMK(0.63)	14	2	3.7339
A0A1D6J1M2	PTI1-like tyrosine-protein kinase 3	100278997	82.709	734	A0A1D6J1M2;A0A1D6J1N1;A0A1D6J1M3;A0A1D6J1M4;A0A1D6J1M6;A0A1D6J1M0	83;83;83;83;83;83	A0A1D6J1M2_MAIZE PTI1-like tyrosine-protein kinase 3 OS=Zea mays OX=4577 GN=100278997 PE=4 SV=1;A0A1D6J1N1_MAIZE PTI1-like tyrosine-protein kinase 3 OS=Zea mays OX=4577 GN=100278997 PE=4 SV=1;A0A1D6J1M3_MAIZE PTI1-like tyrosine-protein kinase 3 OS=Zea mays	A0A1D6J1M2	83	83	K	AVKRYIHGTHKEVFAKEVIVHSQINHKNVVR	32.156	32.156	EVFAK(0.992)EVIVHSQINHK(0.008)NVVR	EVFAK(20.71)EVIVHSQINHK(-20.71)NVVR	5	4	0.85968					35788000
A0A1D6J2D9	Cullin-1	103641392	75.772	652	A0A1D6J2D9;A0A1D6J2D5;A0A1D6J2D2;A0A1D6J2D8;K7TRT1;K7TIS4;A0A3L6G5Z9;A0A1D6J2D6;A0A1D6J2B8;A0A1D6J2D0;A0A1D6J2D7;A0A1D6FUG8;A0A1D6FUG9;A0A1D6FUH4;A0A1D6FUH6;A0A1D6FUG0;A0A1D6FUG4;K7VHQ3;A0A3L6DJS2;A0A1D6J2C3;A0A1D6FUH8;A0A1D6J2C2;A0A1D6FUG5;A0A1D6FUG7;A0A1D6FUG6	317;331;367;397;409;409;409;421;440;421;121;186;317;331;367;397;409;409;409;413;71;74;409;409;414	A0A1D6J2D9_MAIZE Cullin-1 OS=Zea mays OX=4577 GN=103641392 PE=3 SV=1;A0A1D6J2D5_MAIZE Cullin-1 OS=Zea mays OX=4577 GN=103641392 PE=3 SV=1;A0A1D6J2D2_MAIZE Cullin-1 OS=Zea mays OX=4577 GN=103641392 PE=3 SV=1;A0A1D6J2D8_MAIZE Cullin-1 OS=Zea mays OX=4577 GN=	A0A1D6J2D9	317	317	K	LATFCDNILKKGCSEKLSDEAIEDALEKVVR	39.585	39.585	GCSEK(1)LSDEAIEDALEK	GCSEK(39.3)LSDEAIEDALEK(-39.3)	5	3	-0.57824	20535000	29679000	56563000			24275000
A0A1D6J568	Basic helix-loop-helix (BHLH) DNA-binding superfamily protein	ZEAMMB73_Zm00001d025141	20.192	183	A0A1D6J568	5	A0A1D6J568_MAIZE Basic helix-loop-helix (BHLH) DNA-binding superfamily protein OS=Zea mays OX=4577 GN=ZEAMMB73_Zm00001d025141 PE=4 SV=1	A0A1D6J568	5	5	K	___________MQMDKASIIKDAIEYIQQLQ	37.191	37.191	QMDK(1)ASIIK	QMDK(37.19)ASIIK(-37.19)	4	3	2.7027
A0A1D6J5U3	Farnesylated protein 3	103641584	16.865	153	A0A1D6J5U3;A0A1D6J5U9;A0A1D6J5U5;A0A1D6J5V1;A0A1D6J5V0;A0A3L6G6U1;K7U2R2	96;96;96;32;32;96;96	A0A1D6J5U3_MAIZE Farnesylated protein 3 OS=Zea mays OX=4577 GN=103641584 PE=4 SV=1;A0A1D6J5U9_MAIZE Farnesylated protein 3 OS=Zea mays OX=4577 GN=103641584 PE=4 SV=1;A0A1D6J5U5_MAIZE Farnesylated protein 3 OS=Zea mays OX=4577 GN=103641584 PE=4 SV=1;A0A1D6J	A0A1D6J5U3	96	96	K	ILRRFDGVEDVIADSKAHKVLVKGKKAAADP	33.313	33.313	RFDGVEDVIADSK(0.914)AHK(0.086)	RFDGVEDVIADSK(10.24)AHK(-10.24)	13	4	0.29333					5804600
A0A1D6J6Q6	OTU-like cysteine protease family protein	103164604	45.273	408	A0A1D6J6Q6;B8A047;A0A3L6G7Y9;A0A1D6J6P9	257;388;388;416	A0A1D6J6Q6_MAIZE OTU-like cysteine protease family protein OS=Zea mays OX=4577 GN=103164604 PE=4 SV=1;B8A047_MAIZE OTU-like cysteine protease family protein OS=Zea mays OX=4577 GN=103164604 PE=2 SV=1;A0A3L6G7Y9_MAIZE OTU domain-containing protein 5-A OS=Ze	A0A1D6J6Q6	257	257	K	FSSLRGTNNVDRDQVKAAIKAQQDQQIENAL	105.2	105.2	GTNNVDRDQVK(1)AAIK	GTNNVDRDQVK(56.01)AAIK(-56.01)	11	2	0.88518	88366000	116620000	172650000	91278000	110710000	148620000
A0A1D6J6Q6	OTU-like cysteine protease family protein	103164604	45.273	408	A0A1D6J6Q6;B8A047;A0A3L6G7Y9;A0A1D6J6P9	261;392;392;420	A0A1D6J6Q6_MAIZE OTU-like cysteine protease family protein OS=Zea mays OX=4577 GN=103164604 PE=4 SV=1;B8A047_MAIZE OTU-like cysteine protease family protein OS=Zea mays OX=4577 GN=103164604 PE=2 SV=1;A0A3L6G7Y9_MAIZE OTU domain-containing protein 5-A OS=Ze	A0A1D6J6Q6	261	261	K	RGTNNVDRDQVKAAIKAQQDQQIENALLAEG	90.968	37.884	AAIK(1)AQQDQQIENALLAEGR	AAIK(37.88)AQQDQQIENALLAEGR	4	3	-0.47142	32808000	18304000	25108000	46285000	26552000	23809000
A0A1D6J6W2	Ubiquitin interaction motif-containing protein	100279307	36.067	330	A0A1D6J6W2;A0A1D6J6W6;B7ZXG5;B6SW97;A0A3L6G946	32;32;32;32;32	A0A1D6J6W2_MAIZE Ubiquitin interaction motif-containing protein OS=Zea mays OX=4577 GN=100279307 PE=4 SV=1;A0A1D6J6W6_MAIZE Ubiquitin interaction motif-containing protein OS=Zea mays OX=4577 GN=100279307 PE=4 SV=1;B7ZXG5_MAIZE Ubiquitin interaction motif-c	A0A1D6J6W2	32	32	K	SLQGSPPAQPEPKRSKPPPPAAESPEAEARR	47.568	47.568	SK(1)PPPPAAESPEAEAR	SK(47.57)PPPPAAESPEAEAR	2	3	-1.5626						6758200
A0A1D6J8L8	Transglutaminase15	100285057	18.846	188	A0A1D6J8L8	8	A0A1D6J8L8_MAIZE Transglutaminase15 OS=Zea mays OX=4577 GN=100285057 PE=4 SV=1	A0A1D6J8L8	8	8	K	________MNLMTMTKQAEKLRGDVANAERR	42.287	42.287	NLMTMTK(1)QAEK	NLMTMTK(35.23)QAEK(-35.23)	7	2	-1.2129	9649200	12147000		30597000	26289000	21067000
A0A1D6J9E0	La protein 1	ZEAMMB73_Zm00001d025767	21.314	194	A0A1D6J9E0;A0A3L6GBS4;A0A1D6J9D8;K7TQI4;B4FHE9	17;17;17;17;17	A0A1D6J9E0_MAIZE La protein 1 OS=Zea mays OX=4577 GN=ZEAMMB73_Zm00001d025767 PE=4 SV=1;A0A3L6GBS4_MAIZE La protein 1 OS=Zea mays OX=4577 GN=LA1_2 PE=4 SV=1;A0A1D6J9D8_MAIZE La protein 1 OS=Zea mays OX=4577 GN=ZEAMMB73_Zm00001d025767 PE=4 SV=1;K7TQI4_MAIZE	A0A1D6J9E0	17	17	K	ATAAAAAAPLDDAKAKNVIRQVEFYFSDSNL	59.418	59.418	ATAAAAAAPLDDAK(0.435)AK(0.565)	ATAAAAAAPLDDAK(-1.14)AK(1.14)	16	2	-2.93
A0A1D6J9Q4	Polyadenylate-binding protein	ZEAMMB73_Zm00001d025801	60.225	545	A0A1D6J9Q4;A0A1D6J9Q7;A0A1D6J9R3;A0A1D6J9R4	64;133;149;171	A0A1D6J9Q4_MAIZE Polyadenylate-binding protein OS=Zea mays OX=4577 GN=ZEAMMB73_Zm00001d025801 PE=3 SV=1;A0A1D6J9Q7_MAIZE Polyadenylate-binding protein OS=Zea mays OX=4577 GN=ZEAMMB73_Zm00001d025801 PE=3 SV=1;A0A1D6J9R3_MAIZE Polyadenylate-binding protein O	A0A1D6J9Q4	64	64	K	DEAGQSKGFGFVQYDKEEAAQNAIKSLNGML	42.338	42.338	GFGFVQYDK(0.998)EEAAQNAIK(0.002)	GFGFVQYDK(27.18)EEAAQNAIK(-27.18)	9	3	-1.4537
A0A1D6JAW2	(+)-neomenthol dehydrogenase	ZEAMMB73_Zm00001d025924	37.041	342	A0A1D6JAW2;B6U607;A0A3L6G4Q9;B4FSI6;C0P7E9	298;263;283;147;84	A0A1D6JAW2_MAIZE (+)-neomenthol dehydrogenase OS=Zea mays OX=4577 GN=ZEAMMB73_Zm00001d025924 PE=3 SV=1;B6U607_MAIZE Carbonyl reductase 1 OS=Zea mays OX=4577 PE=2 SV=1;A0A3L6G4Q9_MAIZE Salutaridine reductase OS=Zea mays OX=4577 GN=SALR_4 PE=4 SV=1;B4FSI6_MA	A0A1D6JAW2	298	298	K	RHPELRVNCAHPGYVKTDMTRQTGLLTPAQG	32.341	26.365	VNCAHPGYVK(1)TDMTR	VNCAHPGYVK(26.36)TDMTR	10	4	-1.0241	11209000	8712800				12644000
A0A1D6JAW2	(+)-neomenthol dehydrogenase	ZEAMMB73_Zm00001d025924	37.041	342	A0A1D6JAW2;B4FSI6;C0P7E9	255;104;41	A0A1D6JAW2_MAIZE (+)-neomenthol dehydrogenase OS=Zea mays OX=4577 GN=ZEAMMB73_Zm00001d025924 PE=3 SV=1;B4FSI6_MAIZE Uncharacterized protein OS=Zea mays OX=4577 PE=2 SV=1;C0P7E9_MAIZE Uncharacterized protein OS=Zea mays OX=4577 PE=2 SV=1	A0A1D6JAW2	255	255	K	ELLSTFLRDFEAGALKSRGWPTEFAAYKVAK	108.81	82.645	DFEAGALK(1)SR	DFEAGALK(82.64)SR	8	2	0.0030501	24892000	24225000	15260000	20394000		28399000
A0A1D6JDF0	Translation elongation factor EF1A/initiation factor IF2gamma family protein	ZEAMMB73_Zm00001d026213	73.937	682	A0A1D6JDF0;A0A1D6JDE8;A0A1D6JDF3;A0A3L6G6B2;A0A1D6JDE9	96;233;96;297;33	A0A1D6JDF0_MAIZE Translation elongation factor EF1A/initiation factor IF2gamma family protein OS=Zea mays OX=4577 GN=ZEAMMB73_Zm00001d026213 PE=4 SV=1;A0A1D6JDE8_MAIZE Translation elongation factor EF1A/initiation factor IF2gamma family protein OS=Zea mays	A0A1D6JDF0	96	96	K	VFRETFVKSAKDGLLKDTAVAVSSEPRTSAA	51.819	41.871	DGLLK(1)DTAVAVSSEPR	DGLLK(41.87)DTAVAVSSEPR	5	3	0.24619	14271000		19929000		15941000
A0A1D6JDF0	Translation elongation factor EF1A/initiation factor IF2gamma family protein	ZEAMMB73_Zm00001d026213	73.937	682	A0A1D6JDF0;A0A1D6JDE8;A0A1D6JDF3	46;183;46	A0A1D6JDF0_MAIZE Translation elongation factor EF1A/initiation factor IF2gamma family protein OS=Zea mays OX=4577 GN=ZEAMMB73_Zm00001d026213 PE=4 SV=1;A0A1D6JDE8_MAIZE Translation elongation factor EF1A/initiation factor IF2gamma family protein OS=Zea mays	A0A1D6JDF0	46	46	K	YDETRYGNNTPVMTGKETLKNSSSTVSVHWT	42.813	42.813	YGNNTPVMTGK(0.96)ETLK(0.04)	YGNNTPVMTGK(13.86)ETLK(-13.86)	11	3	0.017964	14117000	11126000	15285000
A0A1D6JDF0	Translation elongation factor EF1A/initiation factor IF2gamma family protein	ZEAMMB73_Zm00001d026213	73.937	682	A0A1D6JDF0;A0A1D6JDE8;A0A1D6JDF3;A0A3L6G6B2;A0A1D6JDE9	91;228;91;292;28	A0A1D6JDF0_MAIZE Translation elongation factor EF1A/initiation factor IF2gamma family protein OS=Zea mays OX=4577 GN=ZEAMMB73_Zm00001d026213 PE=4 SV=1;A0A1D6JDE8_MAIZE Translation elongation factor EF1A/initiation factor IF2gamma family protein OS=Zea mays	A0A1D6JDF0	91	91	K	CEMCGVFRETFVKSAKDGLLKDTAVAVSSEP	56.529	56.529	SAK(0.786)DGLLK(0.214)DTAVAVSSEPR	SAK(5.65)DGLLK(-5.65)DTAVAVSSEPR	3	3	0.6093			10001000	16364000	12254000	18659000
A0A1D6JDW6	26S proteasome non-ATPase regulatory subunit 1 homolog	103642042	94.044	868	A0A1D6JDW6;K7TSA0;A0A3L6GCT1;A0A1D6JDW4;A0A1D6JDW7	751;893;893;905;490	A0A1D6JDW6_MAIZE 26S proteasome non-ATPase regulatory subunit 1 homolog OS=Zea mays OX=4577 GN=103642042 PE=3 SV=1;K7TSA0_MAIZE 26S proteasome non-ATPase regulatory subunit 1 homolog OS=Zea mays OX=4577 GN=103642042 PE=3 SV=1;A0A3L6GCT1_MAIZE 26S proteasom	A0A1D6JDW6	751	751	K	EASGSTSSKTAKAQEKDADAMQVDNASEKKA	33.36	33.36	AQEK(0.999)DADAMQVDNASEK(0.001)	AQEK(29.76)DADAMQVDNASEK(-29.76)	4	3	0.78997		5184900			4147600	5214000
A0A1D6JFA3	Uncharacterized protein	ZEAMMB73_Zm00001d026388	19.743	176	A0A1D6JFA3	95	A0A1D6JFA3_MAIZE Uncharacterized protein OS=Zea mays OX=4577 GN=ZEAMMB73_Zm00001d026388 PE=4 SV=1	A0A1D6JFA3	95	95	K	SGKIIQPNRGSKKLQKLIIDMSDKEADAKLP	49.35	49.3	LQK(1)LIIDMSDK(0.442)EADAK(0.558)	LQK(35.64)LIIDMSDK(-1.02)EADAK(1.02)	3	2	1.8298
A0A1D6JFA3	Uncharacterized protein	ZEAMMB73_Zm00001d026388	19.743	176	A0A1D6JFA3	108	A0A1D6JFA3_MAIZE Uncharacterized protein OS=Zea mays OX=4577 GN=ZEAMMB73_Zm00001d026388 PE=4 SV=1	A0A1D6JFA3	108	108	K	LQKLIIDMSDKEADAKLPSIIPTVNIDTFLG	49.35	49.3	LQK(1)LIIDMSDK(0.442)EADAK(0.558)	LQK(35.64)LIIDMSDK(-1.02)EADAK(1.02)	16	2	1.8298
A0A1D6JFL1	ABC transporter B family member 19	103642112	98.784	903	A0A1D6JFL1;A0A1D6DWS7;A0A1D6DWR8;A0A1D6JFL5;A0A1D6DWS4;A0A1D6JFL9;A0A1D6DWR3;A0A1D6JFL6;A0A1D6DWR6;K7TWX7;A0A3L6FYM8;A0A1D6DWQ9;A0A1D6JFL0;A0A3L6G5N7	805;805;805;962;962;972;977;1032;1032;1082;1082;1082;1089;1225	A0A1D6JFL1_MAIZE ABC transporter B family member 19 OS=Zea mays OX=4577 GN=103642112 PE=4 SV=1;A0A1D6DWS7_MAIZE ABC transporter B family member 19 OS=Zea mays OX=4577 GN=103645864 PE=4 SV=1;A0A1D6DWR8_MAIZE ABC transporter B family member 19 OS=Zea mays OX	A0A1D6JFL1	805	805	K	TIIALIERFYDPCGGKVAIDGKDIRTLNLKS	33.796	33.796	FYDPCGGK(0.993)VAIDGK(0.007)	FYDPCGGK(21.77)VAIDGK(-21.77)	8	3	0.12784	8292600	17949000			5218400
A0A1D6JHN1	Plant UBX domain-containing protein 7	100384688	23.152	208	A0A1D6JHN1;A0A1D6JHN0;A0A1D6JHM9;C4IZE8;A0A1D6JHM7;A0A1D6JHM8	65;108;293;316;316;316	A0A1D6JHN1_MAIZE Plant UBX domain-containing protein 7 OS=Zea mays OX=4577 GN=100384688 PE=4 SV=1;A0A1D6JHN0_MAIZE Plant UBX domain-containing protein 7 OS=Zea mays OX=4577 GN=100384688 PE=4 SV=1;A0A1D6JHM9_MAIZE Plant UBX domain-containing protein 7 OS=Ze	A0A1D6JHN1	65	65	K	RPRKVDQEASTGKQGKIAVEDEDEELARAIA	129.84	43.604	QGK(1)IAVEDEDEELAR	QGK(43.6)IAVEDEDEELAR	3	2	-0.083035	149760000	176410000	146550000	209200000	253510000	177480000
A0A1D6JHN1	Plant UBX domain-containing protein 7	100384688	23.152	208	A0A1D6JHN1;A0A1D6JHN0;A0A1D6JHM9;C4IZE8;A0A1D6JHM7;A0A1D6JHM8	62;105;290;313;313;313	A0A1D6JHN1_MAIZE Plant UBX domain-containing protein 7 OS=Zea mays OX=4577 GN=100384688 PE=4 SV=1;A0A1D6JHN0_MAIZE Plant UBX domain-containing protein 7 OS=Zea mays OX=4577 GN=100384688 PE=4 SV=1;A0A1D6JHM9_MAIZE Plant UBX domain-containing protein 7 OS=Ze	A0A1D6JHN1	62	62	K	PQKRPRKVDQEASTGKQGKIAVEDEDEELAR	115.33	115.33	KVDQEASTGK(1)QGK	K(-96.65)VDQEASTGK(36.42)QGK(-36.42)	10	2	-0.66318
A0A1D6JLF7	2-oxoglutarate (2OG) and Fe(II)-dependent oxygenase superfamily protein	103630932	13.383	122	A0A1D6JLF7	5	A0A1D6JLF7_MAIZE 2-oxoglutarate (2OG) and Fe(II)-dependent oxygenase superfamily protein OS=Zea mays OX=4577 GN=103630932 PE=4 SV=1	A0A1D6JLF7	5	5	K	___________MHCYKLSSDLLRILILVAYR	33.886	33.886	HCYK(1)LSSDLLR	HCYK(33.89)LSSDLLR	4	3	0.32084
A0A1D6JNT8	Proteasome subunit alpha type	100283546	22.187	203	A0A1D6JNT8;A0A317Y5T2;B6TJB6;B6T504;A0A3L6DGD2;A0A1D6PJW1;C0PLP3;A0A1D6JNT9	173;200;207;207;207;263;140;140	A0A1D6JNT8_MAIZE Proteasome subunit alpha type OS=Zea mays OX=4577 GN=100283546 PE=3 SV=1;A0A317Y5T2_MAIZE Proteasome subunit alpha type OS=Zea mays OX=4577 GN=PAE1_1 PE=3 SV=1;B6TJB6_MAIZE Proteasome subunit alpha type OS=Zea mays OX=4577 GN=100283546 PE=	A0A1D6JNT8	173	173	K	AETIALSILKQVMEEKVTPNNVDIAKVAPKY	53.967	53.967	QVMEEK(1)VTPNNVDIAK	QVMEEK(39.41)VTPNNVDIAK(-39.41)	6	2	-0.19571	3585400	8647900
A0A1D6JNT8	Proteasome subunit alpha type	100283546	22.187	203	A0A1D6JNT8;A0A317Y5T2;B6TJB6;B6T504;A0A3L6DGD2;A0A1D6PJW1;C0PLP3;A0A1D6JNT9	183;210;217;217;217;273;150;150	A0A1D6JNT8_MAIZE Proteasome subunit alpha type OS=Zea mays OX=4577 GN=100283546 PE=3 SV=1;A0A317Y5T2_MAIZE Proteasome subunit alpha type OS=Zea mays OX=4577 GN=PAE1_1 PE=3 SV=1;B6TJB6_MAIZE Proteasome subunit alpha type OS=Zea mays OX=4577 GN=100283546 PE=	A0A1D6JNT8	183	183	K	QVMEEKVTPNNVDIAKVAPKYHLYTPAEVEA	43.813	43.813	VTPNNVDIAK(0.956)VAPK(0.044)	VTPNNVDIAK(13.33)VAPK(-13.33)	10	3	0.74304	10966000		12479000	12814000		13391000
A0A1D6JP37	Evolutionarily conserved C-terminal region 2	100383598	74.312	686	A0A1D6JP37;C0P3Y3;A0A1D6JP34;C0PHH0;A0A1D6JP29;A0A1D6JP28;A0A1D6JP38;A0A317YL57	43;43;43;43;43;53;156;792	A0A1D6JP37_MAIZE Evolutionarily conserved C-terminal region 2 OS=Zea mays OX=4577 GN=100383598 PE=4 SV=1;C0P3Y3_MAIZE YTH domain-containing protein OS=Zea mays OX=4577 PE=2 SV=1;A0A1D6JP34_MAIZE Evolutionarily conserved C-terminal region 2 OS=Zea mays OX=4	A0A1D6JP37	43	43	K	ETTDLLQKLSLDSQPKAADATQPAAATAKKG	48.968	48.968	LSLDSQPK(1)AADATQPAAATAK	LSLDSQPK(36.49)AADATQPAAATAK(-36.49)	8	3	-0.030048				11165000	12613000
A0A1D6JP37	Evolutionarily conserved C-terminal region 2	100383598	74.312	686	A0A1D6JP37;C0P3Y3;A0A1D6JP34;C0PHH0;A0A1D6JP29;A0A1D6JP28;A0A1D6JP38;A0A317YL57	57;57;57;57;57;67;170;806	A0A1D6JP37_MAIZE Evolutionarily conserved C-terminal region 2 OS=Zea mays OX=4577 GN=100383598 PE=4 SV=1;C0P3Y3_MAIZE YTH domain-containing protein OS=Zea mays OX=4577 PE=2 SV=1;A0A1D6JP34_MAIZE Evolutionarily conserved C-terminal region 2 OS=Zea mays OX=4	A0A1D6JP37	57	57	K	PKAADATQPAAATAKKGAAASQPLSVAIPPE	59.607	59.607	AADATQPAAATAK(0.455)K(0.545)	AADATQPAAATAK(-0.78)K(0.78)	14	3	-0.14823	29569000	51283000	52833000	5501100		7505100
A0A1D6JP37	Evolutionarily conserved C-terminal region 2	100383598	74.312	686	A0A1D6JP37;C0P3Y3;A0A1D6JP34;C0PHH0;A0A1D6JP29;A0A1D6JP28;A0A1D6JP38;A0A317YL57;A0A1D6JP35	418;419;418;418;419;429;531;1065;317	A0A1D6JP37_MAIZE Evolutionarily conserved C-terminal region 2 OS=Zea mays OX=4577 GN=100383598 PE=4 SV=1;C0P3Y3_MAIZE YTH domain-containing protein OS=Zea mays OX=4577 PE=2 SV=1;A0A1D6JP34_MAIZE Evolutionarily conserved C-terminal region 2 OS=Zea mays OX=4	A0A1D6JP37	418	418	K	VTIAVKGQSLPSGESKDDSAVPDRAQFNRDD	55.589	42.708	GQSLPSGESK(1)DDSAVPDR	GQSLPSGESK(42.71)DDSAVPDR	10	3	-0.079554		2216000	4351900
A0A1D6JSM5	Inositol-3-phosphate synthase		48.759	446	Q9FPK7;B6T9P4;A0A317YDB5;A0A1D6JSL7;A0A1D6JSL6;A0A1D6JSM6;A0A1D6JSL8;A0A1D6JSM5;A0A1D6PIG1;A1JUJ0;A0A3L6DEE0;A0A1D6PIF6;A0A1D6PIG7;A0A1D6PIG3;A0A1D6PIG5;A0A1D6PIG6	308;308;308;308;318;178;62;244;287;308;308;318;178;62;99;244	INO1_MAIZE Inositol-3-phosphate synthase OS=Zea mays OX=4577 PE=2 SV=2;B6T9P4_MAIZE Inositol-3-phosphate synthase OS=Zea mays OX=4577 PE=2 SV=1;A0A317YDB5_MAIZE Inositol-3-phosphate synthase OS=Zea mays OX=4577 GN=Zm00014a_016164 PE=4 SV=1;A0A1D6JSL7_MAIZE	Q9FPK7;A0A1D6JSM5;A0A1D6PIG1;A0A1D6PIG6	308;244;287;244	244	K	DLAIKNNCLIGGDDFKSGQTKMKSVLVDFLV	77.746	58.83	NNCLIGGDDFK(0.989)SGQTK(0.011)	NNCLIGGDDFK(19.69)SGQTK(-19.69)	11	3	0.63578	21466000	13903000	10963000	29238000		25265000
A0A1D6JVV3	Filament-like plant protein 4	103633550	37.424	329	A0A1D6JVV3;A0A1D6JW00;A0A1D6JVV1;A0A1D6JVV9;A0A1D6JVZ8;A0A1D6JVZ9;A0A1D6JVU6;A0A1D6JVW8;A0A1D6JVV7;A0A317Y3F1;A0A1D6JVV6;A0A1D6JVW9	69;571;636;636;636;571;771;771;636;771;771;779	A0A1D6JVV3_MAIZE Filament-like plant protein 4 OS=Zea mays OX=4577 GN=103633550 PE=4 SV=1;A0A1D6JW00_MAIZE Filament-like plant protein 4 OS=Zea mays OX=4577 GN=103633550 PE=4 SV=1;A0A1D6JVV1_MAIZE Filament-like plant protein 4 OS=Zea mays OX=4577 GN=103633	A0A1D6JVV3	69	69	K	EQLKSEKANLEGELAKCNKIIEETMARLSDM	92.051	35.677	ANLEGELAK(0.988)CNK(0.012)	ANLEGELAK(19.33)CNK(-19.33)	9	3	0.0071407	40319000		19180000	16712000	12943000
A0A1D6JXL1	Serine/threonine-protein phosphatase	103634267	19.528	172	A0A1D6JXL1;A0A317Y837;A0A1D6JXL4;B4FS28;A0A1D6JXL2;A0A3L6DET0	37;37;37;37;37;37	A0A1D6JXL1_MAIZE Serine/threonine-protein phosphatase OS=Zea mays OX=4577 GN=103634267 PE=3 SV=1;A0A317Y837_MAIZE Serine/threonine-protein phosphatase OS=Zea mays OX=4577 GN=Os03g0268000_1 PE=3 SV=1;A0A1D6JXL4_MAIZE Serine/threonine-protein phosphatase OS=	A0A1D6JXL1	37	37	K	DIIRRLLEVRTARPGKQVQLSESEIRQLCTV	74.772	41.386	TARPGK(1)QVQLSESEIR	TARPGK(41.39)QVQLSESEIR	6	4	-0.28016	10111000	13676000	10313000			3860400
A0A1D6K2H5	Sucrose synthase2	ZEAMMB73_Zm00001d029091	56.888	502	A0A1D6K2H5;A0A1D6K2F5;A0A1D6K2G4;Q93WS3;A0A1D6K2F6;Q8L5H0;A0A1D6K2G2;A0A1D6K2E8;A0A317YIK2;A0A1D6K2H6;A0A1D6K2G5;A0A1D6K2G3;A0A1D6K2D8;A0A1D6K2E3;A0A1D6K2D7;A0A1D6K2H0;A0A1D6K2E7;A0A1D6K2G7;A0A1D6K2E4;A0A3L6ESB4;A0A3L6ETS0;A0A1D6QRX0;A0A1D6K2H2;A0A1D6K2F0;B4F8R3;A0A1D6K2H3;A0A1D6K2D9	343;343;343;330;343;343;343;343;343;343;343;358;343;343;343;176;176;297;297;94;94;207;27;27;94;94;94	A0A1D6K2H5_MAIZE Sucrose synthase2 OS=Zea mays OX=4577 GN=ZEAMMB73_Zm00001d029091 PE=4 SV=1;A0A1D6K2F5_MAIZE Sucrose synthase 3 OS=Zea mays OX=4577 GN=103634623 PE=4 SV=1;A0A1D6K2G4_MAIZE Sucrose synthase2 OS=Zea mays OX=4577 GN=ZEAMMB73_Zm00001d029091 PE=	A0A1D6K2H5	343	343	K	VSPKILIVTRLIPDAKGTSCNQRLERISGTQ	65.295	52.576	LIPDAK(1)GTSCNQR	LIPDAK(52.58)GTSCNQR	6	3	0.010851	18133000	24601000		12787000	35538000	18084000
A0A1D6K423	Peptidylprolyl isomerase	103635345	29.645	268	A0A1D6K423;A0A1D6K422;A0A1D6K421;A0A1D6K425;A0A317YEU8;A0A1D6K418	154;106;154;154;154;154	A0A1D6K423_MAIZE Peptidylprolyl isomerase OS=Zea mays OX=4577 GN=103635345 PE=4 SV=1;A0A1D6K422_MAIZE Peptidylprolyl isomerase OS=Zea mays OX=4577 GN=103635345 PE=4 SV=1;A0A1D6K421_MAIZE Peptidylprolyl isomerase OS=Zea mays OX=4577 GN=103635345 PE=4 SV=1;A	A0A1D6K423	154	154	K	DELQFEIEMLDFFKAKVVAEDLGVVKKIVEE	45.79	45.79	AK(1)VVAEDLGVVKK	AK(44.71)VVAEDLGVVK(-44.71)K(-45.79)	2	3	-0.73518	5407200	8739500	9523400		12542000	9726900
A0A1D6K7S2	Ubiquitin domain-containing protein DSK2b	100382017	50.996	489	A0A1D6K7S2;A0A1D6K7S4;A0A1D6K7R4;C0P3N5;A0A1D6K7R6;A0A317YA69	76;76;76;76;76;76	A0A1D6K7S2_MAIZE Ubiquitin domain-containing protein DSK2b OS=Zea mays OX=4577 GN=100382017 PE=4 SV=1;A0A1D6K7S4_MAIZE Ubiquitin domain-containing protein DSK2b OS=Zea mays OX=4577 GN=100382017 PE=4 SV=1;A0A1D6K7R4_MAIZE Ubiquitin domain-containing protein	A0A1D6K7S2	76	76	K	VPAPQQRLIYKGRILKDEQTLESYGVETDHT	76.186	71.527	ILK(1)DEQTLESYGVETDHTIHLVR	ILK(71.53)DEQTLESYGVETDHTIHLVR	3	5	1.1077		41614000	32283000		40267000	48798000
A0A1D6KBX9	Uncharacterized protein	ZEAMMB73_Zm00001d030334	11.011	93	A0A1D6KBX9	6	A0A1D6KBX9_MAIZE Uncharacterized protein OS=Zea mays OX=4577 GN=ZEAMMB73_Zm00001d030334 PE=4 SV=1	A0A1D6KBX9	6	6	K	__________MTRMGKTASQLSFLRNILVNW	28.297	18.833	MTRMGK(1)TASQLSFLR	MTRMGK(18.83)TASQLSFLR	6	4	-0.54147	393030000	178910000	331710000	413530000	375890000	333170000
A0A1D6KCZ2	Alanine aminotransferase5	100216685	52.79	482	A0A1D6GRA9;B6TBZ8;A0A1D6GRB4;A0A1D6GRA6;O82443;A0A3L6EGC6;A0A1D6KCZ2;A0A317YIT9;B4FG03	98;98;98;98;98;81;98;81;98	A0A1D6GRA9_MAIZE Alanine aminotransferase5 OS=Zea mays OX=4577 GN=100216685 PE=4 SV=1;B6TBZ8_MAIZE Alanine aminotransferase 2 OS=Zea mays OX=4577 PE=2 SV=1;A0A1D6GRB4_MAIZE Alanine aminotransferase5 OS=Zea mays OX=4577 GN=100216685 PE=4 SV=1;A0A1D6GRA6_MAI	A0A1D6GRA9;A0A1D6KCZ2	98;98	98	K	EETKSLFSADAISRAKQILATIPGRATGAYS	43.68	43.68	AK(1)QILATIPGR	AK(43.68)QILATIPGR	2	3	-0.74168					5639500	7655200
A0A1D6KCZ2	Alanine aminotransferase 2 mitochondrial	100193705	52.79	482	A0A1D6KCZ2;A0A317YIT9	208;191	A0A1D6KCZ2_MAIZE Alanine aminotransferase 2 mitochondrial OS=Zea mays OX=4577 GN=100193705 PE=4 SV=1;A0A317YIT9_MAIZE Alanine aminotransferase 2 OS=Zea mays OX=4577 GN=ALA2_3 PE=4 SV=1	A0A1D6KCZ2	208	208	K	LDEKTGWGLEISDLKKQLEDARSKGIDVRAL	39.878	39.878	TGWGLEISDLK(0.177)K(0.823)	TGWGLEISDLK(-6.69)K(6.69)	12	3	0.9554	18469000	17725000	27541000	22051000	31230000	9123700
A0A1D6KD99	Prefoldin subunit 3	100283660	17.17	155	A0A1D6KD99;B6TIR1;B6TDI0;A0A3L6FLM7;A0A1D6MX78;B6TKE7;B4FQ18;A0A317Y510;A0A1D6KD97	59;58;58;58;58;59;59;59;59	A0A1D6KD99_MAIZE Prefoldin subunit 3 OS=Zea mays OX=4577 GN=100283660 PE=3 SV=1;B6TIR1_MAIZE Prefoldin subunit 3 OS=Zea mays OX=4577 PE=2 SV=1;B6TDI0_MAIZE Prefoldin subunit 3 OS=Zea mays OX=4577 PE=2 SV=1;A0A3L6FLM7_MAIZE Prefoldin subunit 3 OS=Zea mays O	A0A1D6KD99	59	59	K	AFLQERLQQYKIVEMKLLAQQRDLQAKIPDI	38.875	38.875	IVEMK(1)LLAQQRDLQAK(1)	IVEMK(38.87)LLAQQRDLQAK(38.87)	5	2	-0.64635
A0A1D6KD99	Prefoldin subunit 3	100283660	17.17	155	A0A1D6KD99;B6TIR1;B6TDI0;A0A3L6FLM7;A0A1D6MX78;B6TKE7;B4FQ18;A0A317Y510;A0A1D6KD97	70;69;69;69;69;70;70;70;70	A0A1D6KD99_MAIZE Prefoldin subunit 3 OS=Zea mays OX=4577 GN=100283660 PE=3 SV=1;B6TIR1_MAIZE Prefoldin subunit 3 OS=Zea mays OX=4577 PE=2 SV=1;B6TDI0_MAIZE Prefoldin subunit 3 OS=Zea mays OX=4577 PE=2 SV=1;A0A3L6FLM7_MAIZE Prefoldin subunit 3 OS=Zea mays O	A0A1D6KD99	70	70	K	IVEMKLLAQQRDLQAKIPDIEKCLDIVSTLQ	38.875	38.875	IVEMK(1)LLAQQRDLQAK(1)	IVEMK(38.87)LLAQQRDLQAK(38.87)	16	2	-0.64635
A0A1D6KE29	Heat shock protein 70	103639924	71.092	649	A0A1D6KE29;A0A1D6KE24;A0A1D6KE31;A0A1D6KE25	112;112;112;112	A0A1D6KE29_MAIZE Heat shock protein 70 OS=Zea mays OX=4577 GN=103639924 PE=3 SV=1;A0A1D6KE24_MAIZE Heat shock protein 70 OS=Zea mays OX=4577 GN=103639924 PE=3 SV=1;A0A1D6KE31_MAIZE Heat shock protein 70 OS=Zea mays OX=4577 GN=103639924 PE=4 SV=1;A0A1D6KE25	A0A1D6KE29	112	112	K	VIPGPGEKPMIVVQHKGEEKQFAAEEISSMV	27.523	27.523	VIPGPGEK(0.004)PMIVVQHK(0.706)GEEK(0.29)	VIPGPGEK(-22.77)PMIVVQHK(3.87)GEEK(-3.87)	16	4	-0.23378		8031200		11751000	18407000
A0A1D6KE29	Heat shock protein 70	103639924	71.092	649	A0A1D6KE29;A0A1D6KE24;A0A1D6KE28;A0A317YG34;Q5EBY7;Q41817	567;515;431;479;291;137	A0A1D6KE29_MAIZE Heat shock protein 70 OS=Zea mays OX=4577 GN=103639924 PE=3 SV=1;A0A1D6KE24_MAIZE Heat shock protein 70 OS=Zea mays OX=4577 GN=103639924 PE=3 SV=1;A0A1D6KE28_MAIZE Heat shock protein 70 OS=Zea mays OX=4577 GN=103639924 PE=3 SV=1;A0A317YG34	A0A1D6KE29	567	567	K	AYNMRNTIKDEKIASKLAADDKKKIEDAIDA	123.79	107.79	IASK(1)LAADDKK	IASK(72.34)LAADDK(-72.34)K(-83.01)	4	2	-0.06347	33381000	40576000	56827000	31733000	32349000	50928000
A0A1D6KE29	Heat shock protein 70	103639924	71.092	649	A0A1D6KE29;A0A1D6KE28;A0A317YG34;Q5EBY7;Q9S985;Q9S984;A0A1D6N7I4;P11143;A0A3L6FJM2;A0A1D6N7I9;B6U1E4;B6SZ69;A0A317Y6H2;A0A1D6JY66;C4J410;A0A1D6G8N6;A0A3L6DM86	331;195;243;55;97;97;330;329;216;216;331;331;201;216;330;228;217	A0A1D6KE29_MAIZE Heat shock protein 70 OS=Zea mays OX=4577 GN=103639924 PE=3 SV=1;A0A1D6KE28_MAIZE Heat shock protein 70 OS=Zea mays OX=4577 GN=103639924 PE=3 SV=1;A0A317YG34_MAIZE Putative mediator of RNA polymerase II transcription subunit 37e OS=Zea may	A0A1D6KE29;A0A1D6N7I4;B6U1E4;C4J410	331;330;331;330	331	K	FRKCMEPVEKCLRDAKMDKSSVHDVVLVGGS	38.583	38.583	DAK(0.769)MDK(0.231)SSVHDVVLVGGSTR	DAK(5.23)MDK(-5.23)SSVHDVVLVGGSTR	3	4	-0.14011	12521000
A0A1D6KGN2	Copper transport protein ATX1	100282864	8.6669	83	A0A1D6KGN2;B6SPL7;A0A317Y7K2	20;21;455	A0A1D6KGN2_MAIZE Copper transport protein ATX1 OS=Zea mays OX=4577 GN=100282864 PE=4 SV=1;B6SPL7_MAIZE Copper chaperone OS=Zea mays OX=4577 GN=100282864 PE=2 SV=1;A0A317Y7K2_MAIZE Copper transport protein ATX1 OS=Zea mays OX=4577 GN=ATX1 PE=4 SV=1	A0A1D6KGN2	20	20	K	VLKVGMSCEGCVGAVKRVLGKMEGVESYDVD	72.496	47.915	VGMSCEGCVGAVK(1)R	VGMSCEGCVGAVK(47.91)R	13	3	-0.60291	4813900	10197000		12063000	15326000	8333200
A0A1D6KKR3	RBR-type E3 ubiquitin transferase	ZEAMMB73_Zm00001d031694	29.12	260	A0A1D6KKR3;A0A1D6KKR4	18;18	A0A1D6KKR3_MAIZE RBR-type E3 ubiquitin transferase OS=Zea mays OX=4577 GN=ZEAMMB73_Zm00001d031694 PE=3 SV=1;A0A1D6KKR4_MAIZE RBR-type E3 ubiquitin transferase OS=Zea mays OX=4577 GN=ZEAMMB73_Zm00001d031694 PE=3 SV=1	A0A1D6KKR3	18	18	K	ICALCVLYSLCRNISKLSDEWFADEEKVRHT	95.401	95.401	NISK(1)LSDEWFADEEK	NISK(81.97)LSDEWFADEEK(-81.97)	4	2	0.045608	28203000	36046000	33238000	26678000	31139000	32771000
A0A1D6KKR9	Putative E3 ubiquitin-protein ligase ARI5	ZEAMMB73_Zm00001d031694	15.295	140	A0A1D6KKR9;A0A1D6KKR8;A0A1D6KKR7;A0A1D6KKR1;A0A1D6KKR6;A0A1D6KKQ9;A0A1D6KKR0;A0A1D6KKQ4;A0A317YH32;A0A1D6KKQ5;A0A1D6KKQ7;A0A1D6KKQ6	106;134;224;248;272;279;530;560;578;578;589;620	A0A1D6KKR9_MAIZE Putative E3 ubiquitin-protein ligase ARI5 OS=Zea mays OX=4577 GN=ZEAMMB73_Zm00001d031694 PE=4 SV=1;A0A1D6KKR8_MAIZE Putative E3 ubiquitin-protein ligase ARI5 OS=Zea mays OX=4577 GN=ZEAMMB73_Zm00001d031694 PE=4 SV=1;A0A1D6KKR7_MAIZE Putativ	A0A1D6KKR9	106	106	K	SSKKGGTKSKKKQHTKPSSDHTDDGWPCERC	64.507	42.382	QHTK(1)PSSDHTDDGWPCER	QHTK(42.38)PSSDHTDDGWPCER	4	3	-0.71104	26827000	35911000	25628000	10826000	6898000	19573000
A0A1D6KLQ6	Histone-lysine N-methyltransferase SUVR4	103643167	70.354	643	A0A1D6KLQ6;A0A1D6KLQ9;A0A1D6KLR1;A0A317Y1D4;A0A1D6KLQ1;A0A1D6KLQ2	62;62;62;62;62;62	A0A1D6KLQ6_MAIZE Histone-lysine N-methyltransferase SUVR4 OS=Zea mays OX=4577 GN=103643167 PE=4 SV=1;A0A1D6KLQ9_MAIZE Histone-lysine N-methyltransferase SUVR4 OS=Zea mays OX=4577 GN=103643167 PE=4 SV=1;A0A1D6KLR1_MAIZE Histone-lysine N-methyltransferase SU	A0A1D6KLQ6	62	62	K	SYRALADAILDRQDSKQTPPSQQGTQAAHAD	50.827	26.13	QDSK(1)QTPPSQQGTQAAHADLEPLR	QDSK(26.13)QTPPSQQGTQAAHADLEPLR	4	4	-0.33597	24365000	17327000	6908200	13818000	16760000	13723000
A0A1D6KN58	Uncharacterized protein	103643222	8.9754	107	A0A1D6KN58	34	A0A1D6KN58_MAIZE Uncharacterized protein OS=Zea mays OX=4577 GN=103643222 PE=4 SV=1	A0A1D6KN58	34	34	K	GKSGGGGGGKGGGGGKGGGGVGGKTGGGKSA	58.246	58.246	GGGGGK(0.999)GGGGVGGK(0.001)	GGGGGK(31.57)GGGGVGGK(-31.57)	6	2	0.72473		3265900
A0A1D6KNK2	Formin-like protein 14	ZEAMMB73_Zm00001d032101	56.712	498	A0A1D6KNK2;A0A1D6KNK1;A0A317Y108	10;10;10	A0A1D6KNK2_MAIZE Formin-like protein 14 OS=Zea mays OX=4577 GN=ZEAMMB73_Zm00001d032101 PE=4 SV=1;A0A1D6KNK1_MAIZE Formin-like protein 14 OS=Zea mays OX=4577 GN=ZEAMMB73_Zm00001d032101 PE=4 SV=1;A0A317Y108_MAIZE Formin-like protein 3 OS=Zea mays OX=4577 GN=	A0A1D6KNK2	10	10	K	______MSLLSRFFYKRPPDGLLEFLDRIYV	34.532	34.532	MSLLSRFFYK(1)	MSLLSRFFYK(34.53)	10	3	-1.1355	3688000		4821900
A0A1D6KTP5	No pollen germination related 2	100384077	62.847	567	A0A1D6KTP5;A0A1D6KTP1;A0A317Y6A1;A0A1D6KTN8	148;164;164;164	A0A1D6KTP5_MAIZE No pollen germination related 2 OS=Zea mays OX=4577 GN=100384077 PE=4 SV=1;A0A1D6KTP1_MAIZE No pollen germination related 2 OS=Zea mays OX=4577 GN=100384077 PE=4 SV=1;A0A317Y6A1_MAIZE Protein NPGR2 OS=Zea mays OX=4577 GN=Zm00014a_025146 PE	A0A1D6KTP5	148	148	K	MEAIYLKARALHDLGKDKEAAQECRMILDIV	37.77	37.77	ALHDLGK(0.5)DK(0.5)EAAQECR	ALHDLGK(0)DK(0)EAAQECR	7	4	0.63341		12438000
A0A1D6KTP5	No pollen germination related 2	100384077	62.847	567	A0A1D6KTP5;A0A1D6KTP1;A0A317Y6A1;A0A1D6KTN8	150;166;166;166	A0A1D6KTP5_MAIZE No pollen germination related 2 OS=Zea mays OX=4577 GN=100384077 PE=4 SV=1;A0A1D6KTP1_MAIZE No pollen germination related 2 OS=Zea mays OX=4577 GN=100384077 PE=4 SV=1;A0A317Y6A1_MAIZE Protein NPGR2 OS=Zea mays OX=4577 GN=Zm00014a_025146 PE	A0A1D6KTP5	150	150	K	AIYLKARALHDLGKDKEAAQECRMILDIVEA	37.77	37.77	ALHDLGK(0.5)DK(0.5)EAAQECR	ALHDLGK(0)DK(0)EAAQECR	9	4	0.63341		12438000
A0A1D6KWE0	p-loop containing nucleoside triphosphate hydrolase superfamily protein	100280381	21.507	198	A0A1D6KWE0;A0A1D6KWD9;B8A3I3;A0A1D6KWD8;A0A1D6KWD5;C0PFQ6;A0A317YF77;A0A1D6KWD6	12;12;12;79;79;79;79;79	A0A1D6KWE0_MAIZE p-loop containing nucleoside triphosphate hydrolase superfamily protein OS=Zea mays OX=4577 GN=100280381 PE=4 SV=1;A0A1D6KWD9_MAIZE p-loop containing nucleoside triphosphate hydrolase superfamily protein OS=Zea mays OX=4577 GN=100280381 PE	A0A1D6KWE0	12	12	K	____MGKTLLEFQPNKGDVLPSHKFGTHDVV	69.954	48.283	TLLEFQPNK(1)	TLLEFQPNK(48.28)	9	3	-2.5452
A0A1D6KWG3	Uncharacterized protein	ZEAMMB73_Zm00001d033118	23.855	202	A0A1D6KWG3;A0A1R3ME22;A0A317YJ54;A0A317YI91;A0A317YI15;A0A1D6FM26;A0A1D6FM27;A0A1D6GRJ0;A0A3L6E973;A0A3L6E023;A0A3L6E092;A0A3L6FFE4;A0A1D6K177	47;91;91;91;91;15;15;77;59;73;704;1414;875	A0A1D6KWG3_MAIZE Uncharacterized protein OS=Zea mays OX=4577 GN=ZEAMMB73_Zm00001d033118 PE=4 SV=1;A0A1R3ME22_MAIZE Uncharacterized protein OS=Zea mays OX=4577 GN=ZEAMMB73_Zm00001d033121 PE=4 SV=1;A0A317YJ54_MAIZE Uncharacterized protein OS=Zea mays OX=4577	A0A1D6KWG3	47	47	K	PRVEVMLIDDAFVERKWMECLFQPDAYLGDE	38.567	38.567	VEVMLIDDAFVERK(1)	VEVMLIDDAFVERK(38.57)	14	2	-1.7312	23208000	12570000	23253000			34432000
A0A1D6KWK0	60S ribosomal protein L24-2	100193634	16.541	146	A0A1D6KWK0;B6TTC4;B6TLK1;B6T1G6;B4FFR7;A0A3L6EL67;A0A3L6DIK1;A0A317YDB3;A0A1D6FSJ2;C0PB57;B4FKH2;A0A1D6KWK8;B6T6E3;A0A1D6KWK2;A0A1D6KWK5;A0A1D6GLX6;A0A1D6FSJ3	96;96;96;96;96;96;96;96;96;41;41;41;96;129;38;38;38	A0A1D6KWK0_MAIZE 60S ribosomal protein L24-2 OS=Zea mays OX=4577 GN=100193634 PE=4 SV=1;B6TTC4_MAIZE 60S ribosomal protein L24 OS=Zea mays OX=4577 PE=2 SV=1;B6TLK1_MAIZE 60S ribosomal protein L24 OS=Zea mays OX=4577 GN=100283762 PE=2 SV=1;B6T1G6_MAIZE 60S	A0A1D6KWK0	96	96	K	YSRSIVGASLEVIQKKRAEKPEVRDAARDEK	61.65	40.577	SIVGASLEVIQK(0.075)K(0.925)	SIVGASLEVIQK(-10.89)K(10.89)	13	3	-1.2273	14067000				7461400
A0A1D6KXK9	Roothairless 1	100502100	90.907	812	A0A1D6KXK9;A0A317YHD0;A0A1D6KXK8;Q5YLM3	3;3;3;3	A0A1D6KXK9_MAIZE Roothairless 1 OS=Zea mays OX=4577 GN=100502100 PE=4 SV=1;A0A317YHD0_MAIZE Exocyst complex component SEC3A OS=Zea mays OX=4577 GN=SEC3A_1 PE=4 SV=1;A0A1D6KXK8_MAIZE Roothairless 1 OS=Zea mays OX=4577 GN=100502100 PE=4 SV=1;Q5YLM3_MAIZE Roo	A0A1D6KXK9	3	3	K	_____________MAKSSADDAELRRACAAA	96.331	49.448	AK(1)SSADDAELRR	AK(49.45)SSADDAELRR	2	3	-1.7288		43516000		15237000	10904000
A0A1D6KYY3	Plasma membrane	103643774	12.378	109	A0A1D6KYY3;B4FK47;A0A3L6G4K8;A0A3L6F8D7;A0A1D6P793;A0A3L6DP52;A0A1D6I8E4;A0A3L6DXK4	85;110;126;126;126;175;181;235	A0A1D6KYY3_MAIZE Plasma membrane OS=Zea mays OX=4577 GN=103643774 PE=4 SV=1;B4FK47_MAIZE Uncharacterized protein OS=Zea mays OX=4577 PE=2 SV=1;A0A3L6G4K8_MAIZE Uncharacterized protein OS=Zea mays OX=4577 GN=Zm00014a_043826 PE=4 SV=1;A0A3L6F8D7_MAIZE Unchar	A0A1D6KYY3	85	85	K	DDMMRHAYVDPNDPTKIYLQQPAPESQLRRR	59.814	59.814	HAYVDPNDPTK(1)IYLQQPAPESQLR	HAYVDPNDPTK(59.81)IYLQQPAPESQLR	11	4	-0.47099	14343000			28129000	12523000	19906000
A0A1D6L133	Beta-glucosidase 44	100274288	43.219	390	A0A1D6L133;B4G004;A0A1D6L136;A0A1D6L129;A0A3L6D816;A0A317YGX2;A0A1D6L138;B6U498;A0A3L6D6K9;A0A317YEL4;A0A1D6L137	326;326;153;276;306;320;155;327;317;327;327	A0A1D6L133_MAIZE Beta-glucosidase 44 OS=Zea mays OX=4577 GN=100274288 PE=3 SV=1;B4G004_MAIZE Beta-glucosidase 44 OS=Zea mays OX=4577 GN=100274288 PE=2 SV=1;A0A1D6L136_MAIZE Beta-glucosidase 44 OS=Zea mays OX=4577 GN=100274288 PE=3 SV=1;A0A1D6L129_MAIZE Bet	A0A1D6L133	326	326	K	DLVKERLPRFTPEQAKLVKGSADYIGINEYT	61.78	61.78	FTPEQAK(0.995)LVK(0.005)	FTPEQAK(23.21)LVK(-23.21)	7	3	0.29975	13993000	8215600	10805000	13750000	9344400	16921000
A0A1D6L266	Receptor-like kinase TMK2	103643907	83.313	791	A0A1D6L266;A0A1D6L265;A0A1D6L267;A0A317YJ64;A0A1D6L264	766;766;766;766;766	A0A1D6L266_MAIZE Receptor-like kinase TMK2 OS=Zea mays OX=4577 GN=103643907 PE=3 SV=1;A0A1D6L265_MAIZE Receptor-like kinase TMK2 OS=Zea mays OX=4577 GN=103643907 PE=3 SV=1;A0A1D6L267_MAIZE Receptor-like kinase TMK2 OS=Zea mays OX=4577 GN=103643907 PE=3 SV=	A0A1D6L266	766	766	K	KVADFGLVRLAPDDGKCVSIETRLAGTFGYL	50.155	50.155	LAPDDGK(1)CVSIETR	LAPDDGK(50.16)CVSIETR	7	3	-0.14895
A0A1D6L2U8	Tubulin alpha chain	100037751	45.904	416	A0A1D6L2U8;A0A1D6L2V2;A0A1D6GIG4;P14641;P14640;B6SPX4;A0A317YCF4;A0A317YA77;A0A1R3MJR7;A0A1R3MJR2;A0A1D6L2W4;A0A1D6L2V5;A0A1D6GIG0;A0A1D6L2W3;A0A1D6L2V3;A0A1D6L2W2;A0A1D6GIG5;Q9LKY5;A0A1D6L2V4;A0A1D6GIG2;P22275;C4JBJ2;A0A3L6ETU7;Q546I4;Q02245;P33627;C0PKT5	61;88;93;96;96;96;96;96;96;96;96;96;96;96;96;61;96;74;96;61;96;96;96;96;96;96;96	A0A1D6L2U8_MAIZE Tubulin alpha chain OS=Zea mays OX=4577 GN=100037751 PE=3 SV=1;A0A1D6L2V2_MAIZE Tubulin alpha chain OS=Zea mays OX=4577 GN=100037751 PE=3 SV=1;A0A1D6GIG4_MAIZE Tubulin alpha chain OS=Zea mays OX=4577 GN=100381303 PE=3 SV=1;TBA2_MAIZE Tubul	A0A1D6L2U8;P22275;Q546I4	61;96;96	61	K	GSYRQLFHPEQLISGKEDAANNFARGHYTVG;GTYRQLFHPEQLISGKEDAANNFARGHYTIG	139.74	35.678	QLFHPEQLISGK(1)EDAANNFAR	QLFHPEQLISGK(35.68)EDAANNFAR	12	4	0.37856	19140000	14179000	8886000	30972000	29096000	18621000
A0A1D6L2U8	Tubulin alpha chain	100037751	45.904	416	A0A1D6L2U8;A0A1D6L2V2;A0A1D6GIG4;P14641;P14640;B6SPX4;A0A317YCF4;A0A317YA77;A0A1R3MJR7;A0A1R3MJR2;A0A1D6L2W4;A0A1D6L2V5;A0A1D6GIG0;A0A3L6ERW7;A0A1D6L2V1;Q08333;A0A1D6GIG1;A0A1D6L2V0;Q8VWM7;A0A1D6L2V9;A0A1D6L2U9;Q546I4;Q02245;P33627;C0PKT5;A0A3L6E2X4;A0A1D6IHN6;A0A3L6FSE6;A0A1D6IHN5;A0A1D6EZF6;Q8VX28;A0A1D6EZF7;Q8VWM6	335;362;367;370;370;370;370;370;370;370;328;328;328;314;314;175;58;58;65;103;103;370;370;370;370;265;306;317;317;317;194;201;120	A0A1D6L2U8_MAIZE Tubulin alpha chain OS=Zea mays OX=4577 GN=100037751 PE=3 SV=1;A0A1D6L2V2_MAIZE Tubulin alpha chain OS=Zea mays OX=4577 GN=100037751 PE=3 SV=1;A0A1D6GIG4_MAIZE Tubulin alpha chain OS=Zea mays OX=4577 GN=100381303 PE=3 SV=1;TBA2_MAIZE Tubul	A0A1D6L2U8;A0A1D6L2V9;Q546I4	335;103;370	335	K	INYQPPSVVPGGDLAKVQRAVCMISNNTAVA;INYQPPSVVPGGDLAKVQRAVCMISNSTSVV	68.168	68.168	CGINYQPPSVVPGGDLAK(1)VQR	CGINYQPPSVVPGGDLAK(68.17)VQR	18	3	0.59262	11452000					15562000
A0A1D6L2U8	Tubulin alpha chain	100037751	45.904	416	A0A1D6L2U8;A0A1D6L2V2;A0A1D6GIG4;P14641;P14640;B6SPX4;A0A317YCF4;A0A317YA77;A0A1R3MJR7;A0A1R3MJR2;A0A1D6L2W4;A0A1D6L2V5;A0A1D6GIG0;A0A1D6L2W3;A0A1D6L2V3;A0A1D6L2W2;A0A1D6GIG5;Q9LKY5;A0A1D6GIG2	25;52;57;60;60;60;60;60;60;60;60;60;60;60;60;25;60;38;25	A0A1D6L2U8_MAIZE Tubulin alpha chain OS=Zea mays OX=4577 GN=100037751 PE=3 SV=1;A0A1D6L2V2_MAIZE Tubulin alpha chain OS=Zea mays OX=4577 GN=100037751 PE=3 SV=1;A0A1D6GIG4_MAIZE Tubulin alpha chain OS=Zea mays OX=4577 GN=100381303 PE=3 SV=1;TBA2_MAIZE Tubul	A0A1D6L2U8	25	25	K	GDDAFNTFFSETGAGKHVPRAVFVDLEPTVI	96.79	96.79	TIGGGDDAFNTFFSETGAGK(1)HVPR	TIGGGDDAFNTFFSETGAGK(96.79)HVPR	20	4	0.45526						25547000
A0A1D6L2U8	Alpha tubulin3	542395	45.904	416	A0A1D6GGA1;B8A052;A0A1D6L2U8;A0A1D6L2V2;A0A1D6GIG4;P14641;P14640;B6SPX4;A0A317YCF4;A0A317YA77;A0A1R3MJR7;A0A1R3MJR2;A0A1D6L2W4;A0A1D6L2V5;A0A1D6GIG0;A0A3L6ERW7;A0A1D6L2V1;Q08333;A0A1D6GIG1;A0A1D6L2V0;Q8VWM7;A0A1D6L2V9;A0A1D6L2U9;P22275;C4JBJ2;A0A3L6ETU7;A0A1D6GGA0;Q546I4;Q02245;P33627;C0PKT5;A0A3L6E2X4;A0A1D6IHN6;A0A3L6FSE6;A0A1D6IHN5;A0A1D6EZF6;Q8VX28;A0A1D6EZF7;Q8VWM6	71;71;303;330;335;338;338;338;338;338;338;338;296;296;296;282;282;143;26;26;33;71;71;338;338;338;303;338;338;338;338;233;274;285;285;285;162;169;88	A0A1D6GGA1_MAIZE Alpha tubulin3 OS=Zea mays OX=4577 GN=542395 PE=4 SV=1;B8A052_MAIZE Tubulin_C domain-containing protein OS=Zea mays OX=4577 PE=2 SV=1;A0A1D6L2U8_MAIZE Tubulin alpha chain OS=Zea mays OX=4577 GN=100037751 PE=3 SV=1;A0A1D6L2V2_MAIZE Tubulin	A0A1D6GGA1;A0A1D6L2U8;A0A1D6L2V9;P22275;Q546I4	71;303;71;338;338	303	K	VVPKDVNAAVATIKTKRTIQFVDWCPTGFKC;VVPKDVNAAVATIKTKRTVQFVDWCPTGFKC	78.653	63.624	DVNAAVATIK(0.315)TK(0.685)	DVNAAVATIK(-3.37)TK(3.37)	12	2	-0.27047	12173000			9747400	3440100	9507200
A0A1D6L2U8	Alpha tubulin3	542395	45.904	416	A0A1D6GGA1;B8A052;A0A1D6L2U8;A0A1D6L2V2;A0A1D6GIG4;P14641;P14640;B6SPX4;A0A317YCF4;A0A317YA77;A0A1R3MJR7;A0A1R3MJR2;A0A1D6L2W4;A0A1D6L2V5;A0A1D6GIG0;A0A3L6ERW7;A0A1D6L2V1;Q08333;A0A1D6GIG1;A0A1D6L2V0;Q8VWM7;A0A1D6L2V9;A0A1D6L2U9;P22275;C4JBJ2;A0A3L6ETU7;A0A1D6GGA0;Q546I4;Q02245;P33627;C0PKT5;A0A3L6E2X4;A0A1D6IHN6;A0A3L6FSE6;A0A1D6IHN5;A0A1D6EZF6;Q8VX28;A0A1D6EZF7;Q8VWM6	69;69;301;328;333;336;336;336;336;336;336;336;294;294;294;280;280;141;24;24;31;69;69;336;336;336;301;336;336;336;336;231;272;283;283;283;160;167;86	A0A1D6GGA1_MAIZE Alpha tubulin3 OS=Zea mays OX=4577 GN=542395 PE=4 SV=1;B8A052_MAIZE Tubulin_C domain-containing protein OS=Zea mays OX=4577 PE=2 SV=1;A0A1D6L2U8_MAIZE Tubulin alpha chain OS=Zea mays OX=4577 GN=100037751 PE=3 SV=1;A0A1D6L2V2_MAIZE Tubulin	A0A1D6GGA1;A0A1D6L2U8;A0A1D6L2V9;P22275;Q546I4	69;301;69;336;336	301	K	GDVVPKDVNAAVATIKTKRTIQFVDWCPTGF;GDVVPKDVNAAVATIKTKRTVQFVDWCPTGF	76.357	58.32	DVNAAVATIK(0.79)TK(0.21)R	DVNAAVATIK(5.74)TK(-5.74)R	10	3	-0.2345	17706000	21838000		9747400	3440100	16439000
A0A1D6L4Z3	Cytochrome b5 isoform A	ZEAMMB73_Zm00001d034048	13.623	123	A0A1D6L4Z3;B6UIN2;B6U8C7;B6TXQ5;B6T8G6;A0A1D6L4Z0;A0A1D6L4Z2;A0A1D6GGW7;A0A3L6ETN8;A0A317YGA1	57;69;69;69;69;69;74;84;86;173	A0A1D6L4Z3_MAIZE Cytochrome b5 isoform A OS=Zea mays OX=4577 GN=ZEAMMB73_Zm00001d034048 PE=4 SV=1;B6UIN2_MAIZE Cytochrome b5 OS=Zea mays OX=4577 PE=2 SV=1;B6U8C7_MAIZE Cytochrome b5 OS=Zea mays OX=4577 PE=2 SV=1;B6TXQ5_MAIZE Cytochrome b5 OS=Zea mays OX=45	A0A1D6L4Z3	57	57	K	DATEEFDDAGHSKSAKDLMQDYFIGEVDLDP	71.344	71.344	DATEEFDDAGHSK(0.325)SAK(0.675)	DATEEFDDAGHSK(-3.17)SAK(3.17)	16	3	0.11238		11159000	14720000	8606500	8655300
A0A1D6L554	60S ribosomal protein L13a-1	ZEAMMB73_Zm00001d034059	21.187	187	A0A1D6L554;B6SJA0;B4FAM6;A0A1D6L551;A0A1D6L550	130;130;130;130;39	A0A1D6L554_MAIZE 60S ribosomal protein L13a-1 OS=Zea mays OX=4577 GN=ZEAMMB73_Zm00001d034059 PE=3 SV=1;B6SJA0_MAIZE 60S ribosomal protein L13a OS=Zea mays OX=4577 PE=2 SV=1;B4FAM6_MAIZE 60S ribosomal protein L13a-1 OS=Zea mays OX=4577 GN=ZEAMMB73_Zm00001d0	A0A1D6L554	130	130	K	PPYDKTKRMVIPDALKVLRLQPGHKYCLLGE	63.624	48.741	MVIPDALK(1)VLR	MVIPDALK(48.74)VLR	8	3	-0.61059	8560400					11172000
A0A1D6L6N3	Inosine-5'-monophosphate dehydrogenase 1	ZEAMMB73_Zm00001d034023	48.685	462	A0A1D6L4K4;A0A1D6L4K3;A0A1D6L6N3;C4J306;A0A317YEK2;A0A317YBT5;B6SKW5;A0A317Y9X2	403;425;386;425;425;404;425;423	A0A1D6L4K4_MAIZE Inosine-5'-monophosphate dehydrogenase 1 OS=Zea mays OX=4577 GN=ZEAMMB73_Zm00001d034023 PE=4 SV=1;A0A1D6L4K3_MAIZE Inosine-5'-monophosphate dehydrogenase OS=Zea mays OX=4577 GN=ZEAMMB73_Zm00001d034023 PE=3 SV=1;A0A1D6L6N3_MAIZE Inosine-5'-	A0A1D6L4K4;A0A1D6L6N3;A0A317Y9X2	403;386;423	386	K	TKGSDARYLGDTLKLKVAQGVVGAVADKGSV	89.669	89.669	LK(1)VAQGVVGAVADKGSVLR	LK(85.64)VAQGVVGAVADK(-85.64)GSVLR	2	3	-0.087146	13456000	24582000		36155000	39386000	35222000
A0A1D6L853	Vesicle-associated membrane protein 722	100282952	15.839	139	A0A1D6L853;A0A1D6L856;A0A1D6GFC5;A0A317YAY1;B4FP96;A0A1D6GFC4;B4FQX6;A0A3L6FP62;A0A1D6L851;A0A1D6L850;B6TB83;A0A3L6ESQ1;A0A3L6EVA9;B6T746;A0A3L6DVZ9;A0A1D6HV32	84;165;165;194;165;165;165;165;187;187;165;154;126;165;165;165	A0A1D6L853_MAIZE Vesicle-associated membrane protein 722 OS=Zea mays OX=4577 GN=100282952 PE=4 SV=1;A0A1D6L856_MAIZE Vesicle-associated membrane protein 722 OS=Zea mays OX=4577 GN=100282952 PE=3 SV=1;A0A1D6GFC5_MAIZE Vesicle-associated membrane protein 722	A0A1D6L853;B6T746	84;165	84	K	EKVLDRGEKIELLVDKTENLRSQAQDFRQQG	97.456	46.063	IELLVDK(1)TENLR	IELLVDK(46.06)TENLR	7	3	-0.18949	20658000	28321000	22935000	29009000		22611000
A0A1D6L853	Vesicle-associated membrane protein 722	100282952	15.839	139	A0A1D6L853;A0A1D6L856;A0A1D6GFC5;A0A317YAY1;B4FP96;A0A1D6GFC4;B4FQX6;A0A3L6FP62;A0A1D6L851;A0A1D6L850;B6TB83;A0A1D6L855;A0A1D6GFC6;B4F9M1;A0A3L6ESQ1;A0A1D6GFC3	16;97;97;126;97;97;97;97;119;119;97;97;97;97;100;97	A0A1D6L853_MAIZE Vesicle-associated membrane protein 722 OS=Zea mays OX=4577 GN=100282952 PE=4 SV=1;A0A1D6L856_MAIZE Vesicle-associated membrane protein 722 OS=Zea mays OX=4577 GN=100282952 PE=3 SV=1;A0A1D6GFC5_MAIZE Vesicle-associated membrane protein 722	A0A1D6L853	16	16	K	MDRVKEDFTKRYGGGKAATAAANSLNREFGS	45.438	38.661	YGGGK(1)AATAAANSLNR	YGGGK(38.66)AATAAANSLNR	5	3	-1.0232		8676600	5957600			8219100
A0A1D6L853	Vesicle-associated membrane protein 722	100282952	15.839	139	A0A1D6L853;A0A1D6L856;A0A1D6GFC5;A0A317YAY1;B4FP96;A0A1D6GFC4;B4FQX6;A0A3L6FP62;A0A1D6L851;A0A1D6L850;B6TB83;A0A1D6L855;A0A1D6GFC6;B4F9M1;A0A1D6GFC3;B6T746;A0A3L6DVZ9;A0A1D6HV32	54;135;135;164;135;135;135;135;157;157;135;135;135;135;135;135;135;135	A0A1D6L853_MAIZE Vesicle-associated membrane protein 722 OS=Zea mays OX=4577 GN=100282952 PE=4 SV=1;A0A1D6L856_MAIZE Vesicle-associated membrane protein 722 OS=Zea mays OX=4577 GN=100282952 PE=3 SV=1;A0A1D6GFC5_MAIZE Vesicle-associated membrane protein 722	A0A1D6L853;B6T746	54;135	54	K	YCVDHPEEVSKLAKVKAQVSEVKGVMMENIE	116.05	93.598	VK(1)AQVSEVK	VK(85.42)AQVSEVK(-85.42)	2	2	-0.69727	18638000	42007000		8086600	19582000	12840000
A0A1D6L8I1	Uncharacterized protein	100277106	40.963	390	A0A1D6L8I1;A0A317YJF6;A0A1D6L8I2;A0A1D6L8I5;B6TPA2	261;313;285;230;261	A0A1D6L8I1_MAIZE Uncharacterized protein OS=Zea mays OX=4577 GN=100277106 PE=4 SV=1;A0A317YJF6_MAIZE Uncharacterized protein OS=Zea mays OX=4577 GN=Zm00014a_016573 PE=4 SV=1;A0A1D6L8I2_MAIZE Uncharacterized protein OS=Zea mays OX=4577 GN=100277106 PE=4 SV=	A0A1D6L8I1	261	261	K	KDATSPLPGWIIESLKAVRFIDAAHFSVPAG	32.181	32.181	DATSPLPGWIIESLK(1)AVR	DATSPLPGWIIESLK(32.18)AVR	15	3	1.3758					8661800
A0A1D6L8I1	Uncharacterized protein	100277106	40.963	390	A0A1D6L8I1;A0A317YJF6;A0A1D6L8I2;A0A1D6L8I5;B6TPA2	216;268;240;185;216	A0A1D6L8I1_MAIZE Uncharacterized protein OS=Zea mays OX=4577 GN=100277106 PE=4 SV=1;A0A317YJF6_MAIZE Uncharacterized protein OS=Zea mays OX=4577 GN=Zm00014a_016573 PE=4 SV=1;A0A1D6L8I2_MAIZE Uncharacterized protein OS=Zea mays OX=4577 GN=100277106 PE=4 SV=	A0A1D6L8I1	216	216	K	LDAVAIKELPAPYPTKDNLIKNDGFEIGPQV	114.15	114.15	ELPAPYPTK(0.999)DNLIK(0.001)NDGFEIGPQVLR	ELPAPYPTK(32.68)DNLIK(-32.68)NDGFEIGPQVLR	9	3	-0.24995	22741000	38393000	27973000		36172000	33057000
A0A1D6L8I1	Uncharacterized protein	100277106	40.963	390	A0A1D6L8I1;A0A317YJF6;A0A1D6L8I2;A0A1D6L8I5;B6TPA2	221;273;245;190;221	A0A1D6L8I1_MAIZE Uncharacterized protein OS=Zea mays OX=4577 GN=100277106 PE=4 SV=1;A0A317YJF6_MAIZE Uncharacterized protein OS=Zea mays OX=4577 GN=Zm00014a_016573 PE=4 SV=1;A0A1D6L8I2_MAIZE Uncharacterized protein OS=Zea mays OX=4577 GN=100277106 PE=4 SV=	A0A1D6L8I1	221	221	K	IKELPAPYPTKDNLIKNDGFEIGPQVLRNST	76.807	76.807	ELPAPYPTK(0.172)DNLIK(0.828)NDGFEIGPQVLR	ELPAPYPTK(-6.83)DNLIK(6.83)NDGFEIGPQVLR	14	4	0.24101		161450000			211120000
A0A1D6L9B2	Protein SCAR2	ZEAMMB73_Zm00001d034616	70.558	641	A0A1D6L9B2;A0A1D6L9B4;A0A1D6L9B1;A0A317Y290;A0A1D6L9A9	158;158;158;158;153	A0A1D6L9B2_MAIZE Protein SCAR2 OS=Zea mays OX=4577 GN=ZEAMMB73_Zm00001d034616 PE=4 SV=1;A0A1D6L9B4_MAIZE Protein SCAR2 OS=Zea mays OX=4577 GN=ZEAMMB73_Zm00001d034616 PE=4 SV=1;A0A1D6L9B1_MAIZE Protein SCAR2 OS=Zea mays OX=4577 GN=ZEAMMB73_Zm00001d034616 PE	A0A1D6L9B2	158	158	K	FTLDKFDVAGAGASLKRYSDPSFFKTEHASN	57.019	46.592	FDVAGAGASLK(1)R	FDVAGAGASLK(46.59)R	11	3	0.8802
A0A1D6L9S5	NEDD8-activating enzyme E1 regulatory subunit AXR1	100193236	30.422	272	A0A1D6L9S5;A0A1D6L9T3;A0A1D6L9T6;A0A1D6L9S6;A0A317YL29;A0A1D6L9R2;B4FEB2;A0A1D6L9U2;A0A3L6EUQ7;A0A1D6L9U0;A0A1D6L9T7;A0A1D6L9R1;A0A1D6L9R0	225;225;225;225;225;225;225;112;57;112;112;112;112	A0A1D6L9S5_MAIZE NEDD8-activating enzyme E1 regulatory subunit AXR1 OS=Zea mays OX=4577 GN=100193236 PE=4 SV=1;A0A1D6L9T3_MAIZE NEDD8-activating enzyme E1 regulatory subunit AXR1 OS=Zea mays OX=4577 GN=100193236 PE=4 SV=1;A0A1D6L9T6_MAIZE NEDD8-activating	A0A1D6L9S5	225	225	K	HKNTPYIVILVRLAEKWADAHDGNLPSTRQE	76.341	28.263	LAEK(1)WADAHDGNLPSTR	LAEK(28.26)WADAHDGNLPSTR	4	3	-0.28894	22631000	18809000	24062000	22353000	31752000	16310000
A0A1D6LDN2	Protein transporter	100282912	19.695	175	A0A1D6LDN2;A0A1D6LDN4;A0A1D6LDN1;A0A1D6LDN7;B6TCP0;A0A3L6EAP7	66;104;113;233;296;296	A0A1D6LDN2_MAIZE Protein transporter OS=Zea mays OX=4577 GN=100282912 PE=4 SV=1;A0A1D6LDN4_MAIZE Protein transporter OS=Zea mays OX=4577 GN=100282912 PE=4 SV=1;A0A1D6LDN1_MAIZE Protein transporter OS=Zea mays OX=4577 GN=100282912 PE=4 SV=1;A0A1D6LDN7_MAIZE	A0A1D6LDN2	66	66	K	EEEDAESLYRRLRKGKALSQDYTDDLVPSFR	26.837	26.837	GK(1)ALSQDYTDDLVPSFR	GK(26.84)ALSQDYTDDLVPSFR	2	3	0.14812		6580200
A0A1D6LFE6	40S ribosomal protein S29	ZEAMMB73_Zm00001d035312	6.0482	52	A0A1D6LFE6;B6UE01;B6SMC7;A0A3L6FLJ4;A0A1D6PQ36;C0HHN5;A0A3L6EBN6;A0A317YIX7;A0A1D6L690;A0A1D6LFE5;B6T0H3;B6T147	44;48;48;48;48;44;48;48;48;136;29;48	A0A1D6LFE6_MAIZE 40S ribosomal protein S29 OS=Zea mays OX=4577 GN=ZEAMMB73_Zm00001d035312 PE=4 SV=1;B6UE01_MAIZE 40S ribosomal protein S29 OS=Zea mays OX=4577 PE=2 SV=1;B6SMC7_MAIZE 40S ribosomal protein S29 OS=Zea mays OX=4577 GN=100303896 PE=2 SV=1;A0A3L	A0A1D6LFE6	44	44	K	KYGLMCCRQCFRSNAKDIGFIKYR_______	78.934	78.934	SNAK(1)DIGFIK	SNAK(61.5)DIGFIK(-61.5)	4	2	0.056375	56600000	71341000	70017000	112940000	101650000	153810000
A0A1D6LIB7	Argonaute1a	103629289	50.023	452	A0A1D6LIB7;C0HEU9	4;4	A0A1D6LIB7_MAIZE Argonaute1a OS=Zea mays OX=4577 GN=103629289 PE=4 SV=1;C0HEU9_MAIZE Piwi domain-containing protein OS=Zea mays OX=4577 PE=2 SV=1	A0A1D6LIB7	4	4	K	____________MMNKKMVNGGRVSSWACIN	49.418	49.418	MMNK(0.5)K(0.5)MVNGGR	MMNK(0)K(0)MVNGGR	4	2	2.6103
A0A1D6LIB7	Argonaute1a	103629289	50.023	452	A0A1D6LIB7;C0HEU9	5;5	A0A1D6LIB7_MAIZE Argonaute1a OS=Zea mays OX=4577 GN=103629289 PE=4 SV=1;C0HEU9_MAIZE Piwi domain-containing protein OS=Zea mays OX=4577 PE=2 SV=1	A0A1D6LIB7	5	5	K	___________MMNKKMVNGGRVSSWACINF	49.418	49.418	MMNK(0.5)K(0.5)MVNGGR	MMNK(0)K(0)MVNGGR	5	2	2.6103
A0A1D6LJS9	Chaperonin 60 subunit beta 2 chloroplastic	ZEAMMB73_Zm00001d035937	61.85	579	A0A1D6LJS9;A0A3L6EER7;C0P530;A0A1D6NWP6;C0PHP3;A0A3L6DCR4	106;122;106;120;127;106	A0A1D6LJS9_MAIZE Chaperonin 60 subunit beta 2 chloroplastic OS=Zea mays OX=4577 GN=ZEAMMB73_Zm00001d035937 PE=3 SV=1;A0A3L6EER7_MAIZE Chaperonin 60 subunit beta 1, chloroplastic OS=Zea mays OX=4577 GN=CPN60B1 PE=3 SV=1;C0P530_MAIZE Chaperonin 60 subunit be	A0A1D6LJS9	106	106	K	AREVELEDPVENIGAKLVRQAAAKTNDLAGD	45.723	45.723	EVELEDPVENIGAK(1)LVR	EVELEDPVENIGAK(45.72)LVR	14	3	-1.053		19533000
A0A1D6LJS9	Chaperonin 60 subunit beta 2 chloroplastic	ZEAMMB73_Zm00001d035937	61.85	579	A0A1D6LJS9;A0A3L6EER7;C0P530;A0A1D6NWP6;C0PHP3;A0A3L6DCR4	82;98;82;96;103;82	A0A1D6LJS9_MAIZE Chaperonin 60 subunit beta 2 chloroplastic OS=Zea mays OX=4577 GN=ZEAMMB73_Zm00001d035937 PE=3 SV=1;A0A3L6EER7_MAIZE Chaperonin 60 subunit beta 1, chloroplastic OS=Zea mays OX=4577 GN=CPN60B1 PE=3 SV=1;C0P530_MAIZE Chaperonin 60 subunit be	A0A1D6LJS9	82	82	K	PKGRNVVLESKYGSPKIVNDGVTVAREVELE	131.86	83.633	YGSPK(1)IVNDGVTVAR	YGSPK(83.63)IVNDGVTVAR	5	3	0.32326	22113000	33352000	33816000	57000000	42288000	25730000
A0A1D6LKP4	Kinesin-like protein	ZEAMMB73_Zm00001d036090	79.039	713	A0A1D6LKP4;A0A1D6LKP1;A0A1D6LKP2;A0A1D6LKP3;A0A1D6LKN9;A0A1D6LKN8;A0A3L6E8F5;A0A1D6LKP6;A0A1D6LKP5	391;417;417;426;560;568;592;53;162	A0A1D6LKP4_MAIZE Kinesin-like protein OS=Zea mays OX=4577 GN=ZEAMMB73_Zm00001d036090 PE=3 SV=1;A0A1D6LKP1_MAIZE Kinesin-like protein OS=Zea mays OX=4577 GN=ZEAMMB73_Zm00001d036090 PE=3 SV=1;A0A1D6LKP2_MAIZE Kinesin-like protein OS=Zea mays OX=4577 GN=ZEAMM	A0A1D6LKP4	391	391	K	KKLEATATAEIIKLQKMLDAEASQKEKLEEE	66.299	66.299	LQK(1)MLDAEASQK	LQK(36.83)MLDAEASQK(-36.83)	3	1	-1.7659	38040000
A0A1D6LP67	Protein kinase domain-containing protein	ZEAMMB73_Zm00001d036532	45.448	410	A0A1D6LP67	325	A0A1D6LP67_MAIZE Protein kinase domain-containing protein OS=Zea mays OX=4577 GN=ZEAMMB73_Zm00001d036532 PE=4 SV=1	A0A1D6LP67	325	325	K	HRDLKLQNVLLDHDMKPKLADFGSARSLSSD	36.32	36.32	LQNVLLDHDMK(0.811)PK(0.189)	LQNVLLDHDMK(6.32)PK(-6.32)	11	3	-0.93544	4128000
A0A1D6LPU7	BTB/POZ domain-containing protein	ZEAMMB73_Zm00001d036611	31.18	286	A0A1D6LPU7;C0P4C9;A0A1D6LPU9;A0A1D6LPU6;A0A1D6LPU5;A0A3L6E913;A0A1D6LPU4	9;9;9;9;9;9;9	A0A1D6LPU7_MAIZE BTB/POZ domain-containing protein OS=Zea mays OX=4577 GN=ZEAMMB73_Zm00001d036611 PE=4 SV=1;C0P4C9_MAIZE Uncharacterized protein OS=Zea mays OX=4577 PE=2 SV=1;A0A1D6LPU9_MAIZE BTB/POZ domain-containing protein OS=Zea mays OX=4577 GN=ZEAMMB7	A0A1D6LPU7	9	9	K	_______MRPAFSASKPSPSGREKGRRKGAS	33.229	33.229	MRPAFSASK(1)PSPSGR	MRPAFSASK(33.23)PSPSGR	9	2	-3.5879
A0A1D6LQK5	Ubiquitin3	103629697	17.059	153	A0A1D6LQK5;A0A3L6EF71	48;20	A0A1D6LQK5_MAIZE Ubiquitin3 OS=Zea mays OX=4577 GN=103629697 PE=4 SV=1;A0A3L6EF71_MAIZE Ubiquitin-NEDD8-like protein RUB2 (Fragment) OS=Zea mays OX=4577 GN=RUB2_2 PE=4 SV=1	A0A1D6LQK5;A0A3L6EF71	48;20	48	K	KEGILPDHQRLIFAGKQLEDGKTLADYNIQK	112.75	107.79	LIFAGK(1)QLEDGK	LIFAGK(70.44)QLEDGK(-70.44)	6	2	-0.79108	31171000	44141000	30408000	46214000	48668000	47997000
A0A1D6LQK5	Ubiquitin3	103629697	17.059	153	A0A1D6LQK5;A0A3L6EF71	54;26	A0A1D6LQK5_MAIZE Ubiquitin3 OS=Zea mays OX=4577 GN=103629697 PE=4 SV=1;A0A3L6EF71_MAIZE Ubiquitin-NEDD8-like protein RUB2 (Fragment) OS=Zea mays OX=4577 GN=RUB2_2 PE=4 SV=1	A0A1D6LQK5;A0A3L6EF71	54;26	54	K	DHQRLIFAGKQLEDGKTLADYNIQKESTIPL;DHQRLIFAGKQLEDGKTLADYNIQKESTLPL	35.891	35.891	QLEDGK(0.999)TLADYNIQK(0.001)	QLEDGK(32.17)TLADYNIQK(-32.17)	6	3	0.19134				10854000	12668000
A0A1D6LTD3	Putative RING zinc finger domain superfamily protein	103631315	18.016	172	A0A1D6LTD3	22	A0A1D6LTD3_MAIZE Putative RING zinc finger domain superfamily protein OS=Zea mays OX=4577 GN=103631315 PE=4 SV=1	A0A1D6LTD3	22	22	K	PTPNISEPEHRPATNKGTLVFSYTCVGLTGT	31.818	21.803	AAAFVPTPNISEPEHRPATNK(1)	AAAFVPTPNISEPEHRPATNK(21.8)	21	3	0.60604	34142000	24846000	24471000	38584000	31761000	32126000
A0A1D6LUH7	3-oxoacyl-[acyl-carrier-protein] synthase	100279917	46.842	441	A0A1D6LUH7;B6TGG7;A0A3L6E8U2;A0A1D6LUH4;A0A1D6LUH5;B7ZZJ0;A0A3L6DBY9;K7V9P7	109;109;109;109;109;85;109;109	A0A1D6LUH7_MAIZE 3-oxoacyl-[acyl-carrier-protein] synthase OS=Zea mays OX=4577 GN=100279917 PE=3 SV=1;B6TGG7_MAIZE 3-oxoacyl-[acyl-carrier-protein] synthase OS=Zea mays OX=4577 GN=100279917 PE=2 SV=1;A0A3L6E8U2_MAIZE 3-oxoacyl-[acyl-carrier-protein] syntha	A0A1D6LUH7;B7ZZJ0	109;85	109	K	AGQIRGFSSEGYIDGKNDRRLDDCLRYCIVS	67.115	60.434	GFSSEGYIDGK(1)NDR	GFSSEGYIDGK(60.43)NDR	11	2	0.25327	14877000	13994000	15696000	13757000	16315000	10916000
A0A1D6LVQ1	HVA22-like protein a	ZEAMMB73_Zm00001d037220	10.62	90	A0A1D6LVQ1;A0A1D6LVQ2;A0A1D6NRT5;A0A1D6NRT3;A0A1D6LVQ3;A0A3L6DB67;B6TBK1;B6UCA0;B4FFX2;C4J122	21;62;121;123;123;124;123;123;123;123	A0A1D6LVQ1_MAIZE HVA22-like protein a OS=Zea mays OX=4577 GN=ZEAMMB73_Zm00001d037220 PE=4 SV=1;A0A1D6LVQ2_MAIZE HVA22-like protein OS=Zea mays OX=4577 GN=ZEAMMB73_Zm00001d037220 PE=3 SV=1;A0A1D6NRT5_MAIZE HVA22-like protein OS=Zea mays OX=4577 GN=ZEAMMB73_	A0A1D6LVQ1	21	21	K	QIVNIWYIPRNEKLGKSDDVLSAAERYIEQN	64.439	64.439	LGK(1)SDDVLSAAER	LGK(64.44)SDDVLSAAER	3	2	-1.1312
A0A1D6M1I2	Putative ribosomal protein S4 (RPS4A) family protein	ZEAMMB73_Zm00001d037876	31.262	271	A0A1D6M1I2;A0A3L6ECG5	117;113	A0A1D6M1I2_MAIZE Putative ribosomal protein S4 (RPS4A) family protein OS=Zea mays OX=4577 GN=ZEAMMB73_Zm00001d037876 PE=4 SV=1;A0A3L6ECG5_MAIZE 40S ribosomal protein S4 OS=Zea mays OX=4577 GN=RPS4_47 PE=4 SV=1	A0A1D6M1I2	117	117	K	PKHWMLNKLGRAFAPKPSSGPHKSRECLPLI	44.564	44.564	AFAPK(1)PSSGPHK	AFAPK(40.55)PSSGPHK(-40.55)	5	4	0.039581	21444000	70457000	55026000	11997000		62949000
A0A1D6M6C9	Ribonuclease P family protein	100274475	13.397	121	A0A1D6M6C9;A0A1D6M2U6;A0A3L6EJ85;A0A1D6M6C8;A0A1D6M6C7;A0A1D6M6C4;B4G1A5;A0A3L6E7F3;A0A3L6EAC9;A0A1D6M6C2	23;23;23;23;23;23;23;23;34;34	A0A1D6M6C9_MAIZE Ribonuclease P family protein OS=Zea mays OX=4577 GN=100274475 PE=4 SV=1;A0A1D6M2U6_MAIZE Ribonuclease P family protein OS=Zea mays OX=4577 GN=ZEAMMB73_Zm00001d038036 PE=4 SV=1;A0A3L6EJ85_MAIZE Ribonuclease P protein subunit p29 OS=Zea may	A0A1D6M6C9	23	23	K	KKRTLEALQQQYTAAKAKKLQDEQVKSQKKS	37.55	37.55	TLEALQQQYTAAK(1)AK(1)	TLEALQQQYTAAK(37.55)AK(37.55)	13	3	-0.80148	36120000	50740000	63773000	36030000	56350000
A0A1D6M6C9	Ribonuclease P family protein	100274475	13.397	121	A0A1D6M6C9;A0A1D6M2U6;A0A3L6EJ85;A0A1D6M6C8;A0A1D6M6C7;A0A1D6M6C4;B4G1A5;A0A3L6E7F3;A0A3L6EAC9;A0A1D6M6C2	25;25;25;25;25;25;25;25;36;36	A0A1D6M6C9_MAIZE Ribonuclease P family protein OS=Zea mays OX=4577 GN=100274475 PE=4 SV=1;A0A1D6M2U6_MAIZE Ribonuclease P family protein OS=Zea mays OX=4577 GN=ZEAMMB73_Zm00001d038036 PE=4 SV=1;A0A3L6EJ85_MAIZE Ribonuclease P protein subunit p29 OS=Zea may	A0A1D6M6C9	25	25	K	RTLEALQQQYTAAKAKKLQDEQVKSQKKSNF	37.55	37.55	TLEALQQQYTAAK(1)AK(1)	TLEALQQQYTAAK(37.55)AK(37.55)	15	3	-0.80148	36120000	50740000	63773000	36030000	56350000
A0A1D6MC36	Purine permease	ZEAMMB73_Zm00001d038965	37.778	366	A0A1D6MC36	353	A0A1D6MC36_MAIZE Purine permease OS=Zea mays OX=4577 GN=ZEAMMB73_Zm00001d038965 PE=4 SV=1	A0A1D6MC36	353	353	K	DEAVAVADTSADSVRKSLTGGAGDELEAV__	108.9	76.927	K(1)SLTGGAGDELEAV	K(76.93)SLTGGAGDELEAV	1	2	-0.0092483	25034000	47142000	46191000		39183000	34223000
A0A1D6MD01	Putative DUF1296 domain containing family protein	103630744	59.015	551	A0A1D6MD01;A0A3L6EJU7;A0A1D6MCZ6;A0A1D6MD02;B6U142	9;9;9;9;9	A0A1D6MD01_MAIZE Putative DUF1296 domain containing family protein OS=Zea mays OX=4577 GN=103630744 PE=4 SV=1;A0A3L6EJU7_MAIZE Uncharacterized protein OS=Zea mays OX=4577 GN=Zm00014a_015888 PE=4 SV=1;A0A1D6MCZ6_MAIZE Putative DUF1296 domain containing fami	A0A1D6MD01	9	9	K	_______MSGGGAGGKGAAAPVPPGSRKLVQ	31.881	31.881	SGGGAGGK(1)GAAAPVPPGSR	SGGGAGGK(31.88)GAAAPVPPGSR	8	2	0.60569
A0A1D6MDL2	40S ribosomal protein S12	RPS12_2	12.963	120	A0A3L6DW11;B6SGF1;A0A1D6FPV2;A0A1D6MDL2;C4J7H1;B6SKZ9;A0A3L6E6D4;A0A1D6MDL1;C0PJ68	22;42;53;22;42;42;42;60;58	A0A3L6DW11_MAIZE 40S ribosomal protein S12 OS=Zea mays OX=4577 GN=RPS12_2 PE=3 SV=1;B6SGF1_MAIZE 40S ribosomal protein S12 OS=Zea mays OX=4577 GN=103635636 PE=2 SV=1;A0A1D6FPV2_MAIZE 40S ribosomal protein S12 OS=Zea mays OX=4577 GN=103635636 PE=3 SV=1;A0A1	A0A3L6DW11;A0A1D6MDL2	22;22	22	K	LQLVMKKSGAHDGLVKGLREAAKAIEKHAAQ	48.568	48.568	SGAHDGLVK(1)GLR	SGAHDGLVK(48.57)GLR	9	3	-0.5952		7926100	8353000			14274000
A0A1D6MMA1	Bowman-Birk type wound-induced proteinase inhibitor WIP1	100281945	8.9945	81	A0A1D6MMA1;B6SLG2;B4FPL1;A0A3L6FDA8;B6SPP9;C0PD90;B6T113;A0A3L6FM04;A0A3L6FKJ1	52;58;60;60;58;60;60;60;60	A0A1D6MMA1_MAIZE Bowman-Birk type wound-induced proteinase inhibitor WIP1 OS=Zea mays OX=4577 GN=100281945 PE=4 SV=1;B6SLG2_MAIZE Bowman-Birk type wound-induced proteinase inhibitor WIP1 OS=Zea mays OX=4577 PE=2 SV=1;B4FPL1_MAIZE Bowman-Birk type wound-ind	A0A1D6MMA1	52	52	K	VWTCDDLLTKCAATCKNCVPVSTDKGAIKYR	55.589	55.589	CAATCK(1)NCVPVSTDKGAIK	CAATCK(36.83)NCVPVSTDK(-36.83)GAIK(-41.68)	6	4	-0.54974	28612000			13047000	16629000	14585000
A0A1D6MMA1	Bowman-Birk type wound-induced proteinase inhibitor WIP1	100281945	8.9945	81	A0A1D6MMA1;B6SLG2;B4FPL1;A0A3L6FDA8;B6SPP9;C0PD90;B6T113;A0A3L6FM04;A0A3L6FKJ1;B6UDZ3;B4FYK1;A0A1D6MM98	79;85;87;87;85;87;87;87;87;85;87;87	A0A1D6MMA1_MAIZE Bowman-Birk type wound-induced proteinase inhibitor WIP1 OS=Zea mays OX=4577 GN=100281945 PE=4 SV=1;B6SLG2_MAIZE Bowman-Birk type wound-induced proteinase inhibitor WIP1 OS=Zea mays OX=4577 PE=2 SV=1;B4FPL1_MAIZE Bowman-Birk type wound-ind	A0A1D6MMA1	79	79	K	IKYRCRDFLPENCGCKIH_____________	63.181	63.181	CRDFLPENCGCK(1)IH	CRDFLPENCGCK(63.18)IH	12	4	-1.0672	17338000	14371000	15090000	7613100	18240000	10081000
A0A1D6MMA1	Bowman-Birk type wound-induced proteinase inhibitor WIP1	100281945	8.9945	81	A0A1D6MMA1;B6SLG2;B4FPL1;A0A3L6FDA8	65;71;73;73	A0A1D6MMA1_MAIZE Bowman-Birk type wound-induced proteinase inhibitor WIP1 OS=Zea mays OX=4577 GN=100281945 PE=4 SV=1;B6SLG2_MAIZE Bowman-Birk type wound-induced proteinase inhibitor WIP1 OS=Zea mays OX=4577 PE=2 SV=1;B4FPL1_MAIZE Bowman-Birk type wound-ind	A0A1D6MMA1	65	65	K	TCKNCVPVSTDKGAIKYRCRDFLPENCGCKI	38.799	38.799	NCVPVSTDK(0.465)GAIK(0.535)	NCVPVSTDK(-0.61)GAIK(0.61)	13	3	0.31568		38847000
A0A1D6MMA1	Bowman-Birk type wound-induced proteinase inhibitor WIP1	100281945	8.9945	81	A0A1D6MMA1;B6SLG2;B4FPL1;A0A3L6FDA8;B6SPP9;C0PD90;B6T113;A0A3L6FM04;A0A3L6FKJ1	61;67;69;69;67;69;69;69;69	A0A1D6MMA1_MAIZE Bowman-Birk type wound-induced proteinase inhibitor WIP1 OS=Zea mays OX=4577 GN=100281945 PE=4 SV=1;B6SLG2_MAIZE Bowman-Birk type wound-induced proteinase inhibitor WIP1 OS=Zea mays OX=4577 PE=2 SV=1;B4FPL1_MAIZE Bowman-Birk type wound-ind	A0A1D6MMA1	61	61	K	KCAATCKNCVPVSTDKGAIKYRCRDFLPENC	41.996	41.996	NCVPVSTDK(0.918)GAIK(0.082)	NCVPVSTDK(10.47)GAIK(-10.47)	9	3	0.40954	19629000		26365000	19567000	21976000	24727000
A0A1D6MNR4	No-apical-meristem-related protein1	542131	32.061	299	A0A1D6MNR4;C0PK08;A0A1D6MNR5;A0A3L6FQY2;Q7XJ90;A0A060D1R6	113;113;174;187;187;187	A0A1D6MNR4_MAIZE No-apical-meristem-related protein1 OS=Zea mays OX=4577 GN=542131 PE=4 SV=1;C0PK08_MAIZE NAC domain-containing protein OS=Zea mays OX=4577 PE=2 SV=1;A0A1D6MNR5_MAIZE No-apical-meristem-related protein1 OS=Zea mays OX=4577 GN=542131 PE=4 SV	A0A1D6MNR4	113	113	K	TNIAAAMMKASASACKDEWVVCRVFNKTTGI	80.312	53.754	ASASACK(1)DEWVVCR	ASASACK(53.75)DEWVVCR	7	3	-0.78316	11316000		11130000	15271000	11674000	12919000
A0A1D6MUJ1	Exocyst complex component SEC10	ZEAMMB73_Zm00001d041138	70.095	640	A0A1D6MUJ1;A0A1D6MUI8;A0A3L6FIC1	32;32;231	A0A1D6MUJ1_MAIZE Exocyst complex component SEC10 OS=Zea mays OX=4577 GN=ZEAMMB73_Zm00001d041138 PE=4 SV=1;A0A1D6MUI8_MAIZE Exocyst complex component SEC10 OS=Zea mays OX=4577 GN=ZEAMMB73_Zm00001d041138 PE=4 SV=1;A0A3L6FIC1_MAIZE Exocyst complex component 5	A0A1D6MUJ1	32	32	K	FSDDSRVAEAASIAQKLRSFAEEDVGRHGVS	41.383	41.383	VAEAASIAQK(1)LR	VAEAASIAQK(41.38)LR	10	3	0.2877			3157600		6474800	8268000
A0A1D6MVX0	p-loop containing nucleoside triphosphate hydrolase superfamily protein	100272360	19.374	171	A0A1D6MVX0;A0A1D6MVW9;A0A1D6MVW8;A0A3L6FL07;B6TCV6;B4FN69	133;239;257;285;287;287	A0A1D6MVX0_MAIZE p-loop containing nucleoside triphosphate hydrolase superfamily protein OS=Zea mays OX=4577 GN=100272360 PE=4 SV=1;A0A1D6MVW9_MAIZE p-loop containing nucleoside triphosphate hydrolase superfamily protein OS=Zea mays OX=4577 GN=100272360 PE	A0A1D6MVX0	133	133	K	DISMQRVLKRHIATGKEPDVAAWRISYNDRP	46.481	46.481	HIATGK(1)EPDVAAWR	HIATGK(46.48)EPDVAAWR	6	3	-0.69903
A0A1D6MXW5	Heat shock protein 90-6 mitochondrial	100286003	83.128	738	A0A1D6MXW5;A0A1D6LFA7;A0A1D6LFA5;A0A1D6LFA6;C0PDG3;A0A3L6FMW7;A0A3L6EDB2	516;456;508;519;525;525;563	A0A1D6MXW5_MAIZE Heat shock protein 90-6 mitochondrial OS=Zea mays OX=4577 GN=100286003 PE=3 SV=1;A0A1D6LFA7_MAIZE Heat shock protein 90-6 mitochondrial OS=Zea mays OX=4577 GN=ZEAMMB73_Zm00001d035285 PE=3 SV=1;A0A1D6LFA5_MAIZE Heat shock protein 90-6 mitoc	A0A1D6MXW5	516	516	K	WENFGKFLKLGAMEDKENHKRIAPLLRFFSS	51.995	40.002	LGAMEDK(1)ENHK(1)	LGAMEDK(40)ENHK(40)	7	2	0.64293	27875000	26904000	31696000	26702000	28656000	29166000
A0A1D6MXW5	Heat shock protein 90-6 mitochondrial	100286003	83.128	738	A0A1D6MXW5;A0A1D6LFA7;A0A1D6LFA5;A0A1D6LFA6;C0PDG3;A0A3L6FMW7;A0A3L6EDB2	520;460;512;523;529;529;567	A0A1D6MXW5_MAIZE Heat shock protein 90-6 mitochondrial OS=Zea mays OX=4577 GN=100286003 PE=3 SV=1;A0A1D6LFA7_MAIZE Heat shock protein 90-6 mitochondrial OS=Zea mays OX=4577 GN=ZEAMMB73_Zm00001d035285 PE=3 SV=1;A0A1D6LFA5_MAIZE Heat shock protein 90-6 mitoc	A0A1D6MXW5	520	520	K	GKFLKLGAMEDKENHKRIAPLLRFFSSQSNN	51.995	40.002	LGAMEDK(1)ENHK(1)	LGAMEDK(40)ENHK(40)	11	2	0.64293	27875000	26904000	31696000	26702000	28656000	29166000
A0A1D6MYN3	Amino acid permease 2	103650635	35.748	332	A0A1D6MYN3;C0P6D9;A0A3L6G6S6;K7UCG6;A0A3L6GCU6;A0A3L6FE69;A0A1D6MYN5;A0A1D6MYN4	124;28;94;102;102;124;124;124	A0A1D6MYN3_MAIZE Amino acid permease 2 OS=Zea mays OX=4577 GN=103650635 PE=4 SV=1;C0P6D9_MAIZE Aa_trans domain-containing protein OS=Zea mays OX=4577 PE=2 SV=1;A0A3L6G6S6_MAIZE Amino acid permease 2 OS=Zea mays OX=4577 GN=AAP2_2 PE=4 SV=1;K7UCG6_MAIZE Amin	A0A1D6MYN3	124	124	K	TLLAECYRTGDPDTGKRNYTYMDAVRSNLGG	111.65	111.65	TGDPDTGK(1)R	TGDPDTGK(111.65)R	8	2	0.40174		22498000				29358000
A0A1D6N0K5	Ribosomal protein S10	ZEAMMB73_Zm00001d042023	14.708	134	A0A1D6N0K5;A0A3L6FFB7;J7LC26;B6UIM2	100;128;145;145	A0A1D6N0K5_MAIZE Ribosomal protein S10 OS=Zea mays OX=4577 GN=ZEAMMB73_Zm00001d042023 PE=4 SV=1;A0A3L6FFB7_MAIZE 40S ribosomal protein S10-2 OS=Zea mays OX=4577 GN=RPS10-2_1 PE=4 SV=1;J7LC26_MAIZE Ribosomal protein S10 OS=Zea mays OX=4577 GN=ZEAMMB73_Zm000	A0A1D6N0K5	100	100	K	YRGGPRGAMGDFGGEKGSAPADFQPSFRGSR	73.294	32.706	GAMGDFGGEK(1)GSAPADFQPSFR	GAMGDFGGEK(32.71)GSAPADFQPSFR	10	3	-0.011444	67731000	80047000	72507000	47080000	47958000	53483000
A0A1D6N2G7	Auxin response factor	100274571	79.152	708	A0A1D6N2G7	15	A0A1D6N2G7_MAIZE Auxin response factor OS=Zea mays OX=4577 GN=100274571 PE=3 SV=1	A0A1D6N2G7	15	15	K	_MLMPEPEQTDVPAEKPSSAPAASPRPAVRS	37.642	37.642	LMPEPEQTDVPAEK(1)PSSAPAASPRPAVR	LMPEPEQTDVPAEK(37.64)PSSAPAASPRPAVR	14	4	-0.037385		16519000	8322200
A0A1D6NB59	Interactor of constitutive active ROPs 1	100277220	28.158	269	A0A1D6NB59;B6TR04;A0A096RP22;A0A3L6FG49	202;202;202;221	A0A1D6NB59_MAIZE Interactor of constitutive active ROPs 1 OS=Zea mays OX=4577 GN=100277220 PE=4 SV=1;B6TR04_MAIZE Uncharacterized protein OS=Zea mays OX=4577 PE=2 SV=1;A0A096RP22_MAIZE Interactor of constitutive active ROPs 1 OS=Zea mays OX=4577 GN=1002772	A0A1D6NB59	202	202	K	VDVAENEETEEEETKKMIGEDNSAATTATTR	42.382	42.382	AAVDVAENEETEEEETK(0.47)K(0.53)	AAVDVAENEETEEEETK(-0.52)K(0.52)	18	3	0.85173		8282300	6061000			4936600
A0A1D6NB59	Interactor of constitutive active ROPs 1	100277220	28.158	269	A0A1D6NB59;B6TR04;A0A096RP22;A0A3L6FG49	201;201;201;220	A0A1D6NB59_MAIZE Interactor of constitutive active ROPs 1 OS=Zea mays OX=4577 GN=100277220 PE=4 SV=1;B6TR04_MAIZE Uncharacterized protein OS=Zea mays OX=4577 PE=2 SV=1;A0A096RP22_MAIZE Interactor of constitutive active ROPs 1 OS=Zea mays OX=4577 GN=1002772	A0A1D6NB59	201	201	K	AVDVAENEETEEEETKKMIGEDNSAATTATT	37.083	37.083	AAVDVAENEETEEEETK(0.5)K(0.5)	AAVDVAENEETEEEETK(0)K(0)	17	3	-0.41249			6061000
A0A1D6ND45	Uncharacterized protein	ZEAMMB73_Zm00001d043540	28.909	257	A0A1D6ND45;A0A1D6ND33;A0A1D6ND35;A0A3L6FIF5;A0A3L6FJ51;C4JAQ6;A0A1D6ND36;A0A1D6ND29;A0A1D6ND30;A0A1D6ND27	190;229;253;206;230;306;330;317;330;357	A0A1D6ND45_MAIZE Uncharacterized protein OS=Zea mays OX=4577 GN=ZEAMMB73_Zm00001d043540 PE=4 SV=1;A0A1D6ND33_MAIZE Uncharacterized protein OS=Zea mays OX=4577 GN=ZEAMMB73_Zm00001d043540 PE=4 SV=1;A0A1D6ND35_MAIZE Uncharacterized protein OS=Zea mays OX=4577	A0A1D6ND45	190	190	K	EGKTWYYIACNTCPNKPSIDPIIRQCSTCGS	24.407	24.407	TWYYIACNTCPNK(1)PSIDPIIR	TWYYIACNTCPNK(24.41)PSIDPIIR	13	6	0.053314					27234000
A0A1D6NHW6	Putative transcription factor	100279850	55.022	483	A0A1D6NHW6;A0A1D6NHX9;Q8LSJ9;A0A1D6NHW3;A0A3L6FNA4;Q9XFA9;A0A1D6NHW5;Q3T7E6;Q3T7E5;A0A1D6NHW1;Q8L4I6;A0A1D6NHW7;Q7FSP8;A0A1D6NHW4	327;327;327;362;349;188;327;249;249;26;97;26;97;26	A0A1D6NHW6_MAIZE Putative transcription factor OS=Zea mays OX=4577 GN=100279850 PE=4 SV=1;A0A1D6NHX9_MAIZE Putative transcription factor OS=Zea mays OX=4577 GN=100279850 PE=4 SV=1;Q8LSJ9_MAIZE Putative transcription factor OS=Zea mays OX=4577 GN=x1 PE=2 SV	A0A1D6NHW6	327	327	K	KIIDENQKLRSDLEAKMNDLDVRSKQLDEIA	49.12	49.12	SDLEAK(1)MNDLDVR	SDLEAK(49.12)MNDLDVR	6	3	-0.99838
A0A1D6NHW6	Putative transcription factor	100279850	55.022	483	A0A1D6NHW6;A0A1D6NHX9;Q8LSJ9;A0A1D6NHW3;A0A3L6FNA4;Q9XFA9;A0A1D6NHW5;Q3T7E6;Q3T7E5;A0A1D6NHW1;Q8L4I6;A0A1D6NHW7;Q7FSP8	362;362;362;397;384;223;362;284;284;61;132;61;132	A0A1D6NHW6_MAIZE Putative transcription factor OS=Zea mays OX=4577 GN=100279850 PE=4 SV=1;A0A1D6NHX9_MAIZE Putative transcription factor OS=Zea mays OX=4577 GN=100279850 PE=4 SV=1;Q8LSJ9_MAIZE Putative transcription factor OS=Zea mays OX=4577 GN=x1 PE=2 SV	A0A1D6NHW6	362	362	K	YDRRSLEQEKQKNAIKSSHLKLATLEQQKAD	103.87	62.463	NAIK(1)SSHLK	NAIK(45.79)SSHLK(-45.79)	4	3	1.5321	71722000	55717000	83485000	71527000	57941000	37702000
A0A1D6NI97	SGT1		20.509	186	A0A0F6QI37;A0A1D6NI97;A0A1D6NI96;B6TAZ5;B4FQV3;A0A3L6FE57;A0A1D6FZT5;A0A1D6NI91;A0A1D6FZT6;K7VJS8;A0A3L6DPG1	9;9;9;9;9;9;9;9;9;9;9	A0A0F6QI37_MAIZE SGT1 OS=Zea mays OX=4577 PE=2 SV=1;A0A1D6NI97_MAIZE SGT1 disease resistance protein homolog1 OS=Zea mays OX=4577 GN=100282745 PE=4 SV=1;A0A1D6NI96_MAIZE SGT1 disease resistance protein homolog1 OS=Zea mays OX=4577 GN=100282745 PE=4 SV=1;B6	A0A0F6QI37;A0A1D6NI97	9;9	9	K	_______MAASDLESKAKEAFVDDDFELAAE;_______MAASDLESKAKEAFVDDDFELATE	68.371	68.371	AASDLESK(0.95)AK(0.05)	AASDLESK(12.82)AK(-12.82)	8	2	-0.88374
A0A1D6NLS4	Putative transcription elongation factor SPT5 homolog 1	ZEAMMB73_Zm00001d044436	13.411	121	A0A1D6NLS4	78	A0A1D6NLS4_MAIZE Putative transcription elongation factor SPT5 homolog 1 OS=Zea mays OX=4577 GN=ZEAMMB73_Zm00001d044436 PE=4 SV=1	A0A1D6NLS4	78	78	K	RPKISDLSKTLAFNEKELCKYFKPGDHVKVI	45.915	45.915	ISDLSK(1)TLAFNEK(1)	ISDLSK(45.92)TLAFNEK(45.92)	13	3	0.37566						21336000
A0A1D6NLS4	Putative transcription elongation factor SPT5 homolog 1	ZEAMMB73_Zm00001d044436	13.411	121	A0A1D6NLS4	71	A0A1D6NLS4_MAIZE Putative transcription elongation factor SPT5 homolog 1 OS=Zea mays OX=4577 GN=ZEAMMB73_Zm00001d044436 PE=4 SV=1	A0A1D6NLS4	71	71	K	EDETVHIRPKISDLSKTLAFNEKELCKYFKP	45.915	45.915	ISDLSK(1)TLAFNEK(1)	ISDLSK(45.92)TLAFNEK(45.92)	6	3	0.37566						21336000
A0A1D6NMU3	Ubiquitin carboxyl-terminal hydrolase	100282385	41.099	364	A0A1D6NMU3;A0A1D6NMU5;A0A1D6NMU7;B6T6V5;A0A1D6NMU6;A0A1X7YGQ9;A0A1D6DR93;A0A3L6EKW4;A0A3L6DRS7;A0A1X7YGQ1;A0A1X7YGK0;A0A1X7YGS0;A0A1X7YGK7;A0A1D6NMU8	166;182;236;280;389;166;236;235;243;223;236;243;245;34	A0A1D6NMU3_MAIZE Ubiquitin carboxyl-terminal hydrolase OS=Zea mays OX=4577 GN=100282385 PE=3 SV=1;A0A1D6NMU5_MAIZE Ubiquitin carboxyl-terminal hydrolase OS=Zea mays OX=4577 GN=100282385 PE=3 SV=1;A0A1D6NMU7_MAIZE Ubiquitin carboxyl-terminal hydrolase OS=Ze	A0A1D6NMU3	166	166	K	HLHEGIKHGLKTELEKASPTLGRTAVYTRES	39.73	39.73	TELEK(1)ASPTLGR	TELEK(39.73)ASPTLGR	5	3	-0.035299			3683000			9516100
A0A1D6NQN5	Sterol 14-demethylase	100382691	31.895	280	A0A1D6NQN5;A0A1D6IRQ0;C0P9T6;A0A3L6FJ29;B4FAU9;K7TE79;B7ZZN4;A0A3L6GBP2	35;96;245;245;247;256;256;256	A0A1D6NQN5_MAIZE Sterol 14-demethylase OS=Zea mays OX=4577 GN=100382691 PE=3 SV=1;A0A1D6IRQ0_MAIZE Sterol 14-demethylase OS=Zea mays OX=4577 GN=100191975 PE=3 SV=1;C0P9T6_MAIZE Sterol 14-demethylase OS=Zea mays OX=4577 GN=100382691 PE=2 SV=1;A0A3L6FJ29_MAI	A0A1D6NQN5	35	35	K	DRARARLAEIFATIIKSRKASGQSEEDMLQC	49.627	49.627	LAEIFATIIK(1)SR	LAEIFATIIK(49.63)SR	10	3	-1.5188
A0A1D6NS25	Kinesin-like protein KCA2	100384406	114.18	1032	A0A1D6NS25;A0A1D6NS51;K7V9A1;A0A3L6DAB4;A0A1D6NS45;A0A1D6NS55;C0PP28;A0A1D6NS47;A0A1D6NS20;K7W532;A0A1D6NS54;A0A1D6NS56	788;812;1040;1040;1050;747;69;473;477;506;535;545	A0A1D6NS25_MAIZE Kinesin-like protein KCA2 OS=Zea mays OX=4577 GN=100384406 PE=3 SV=1;A0A1D6NS51_MAIZE Kinesin-like protein KCA2 OS=Zea mays OX=4577 GN=100384406 PE=3 SV=1;K7V9A1_MAIZE Kinesin-like protein KCA2 OS=Zea mays OX=4577 GN=100384406 PE=3 SV=1;A0	A0A1D6NS25	788	788	K	AHVSKLRSALESVDHKRRKIMQQMRTDTALL	76.943	76.943	SALESVDHK(1)R	SALESVDHK(76.94)R	9	3	-0.31586	19171000	20110000	14918000	12259000	11606000	16248000
A0A1D6NVF9	Nucleosome assembly protein 1	542113	39.277	345	A0A1D6NVF9;A0A3L6D9V4;A0A1D6NVF6;Q84UX6;A0A1D6NVG0;A0A1D6NVF7;A0A1D6NVF4;A0A1D6LL47;A0A1D6LL45;A0A1D6LL46;A0A3L6E8M5	100;100;100;100;100;100;100;100;100;100;100	A0A1D6NVF9_MAIZE Nucleosome assembly protein 1 OS=Zea mays OX=4577 GN=542113 PE=3 SV=1;A0A3L6D9V4_MAIZE Nucleosome assembly protein OS=Zea mays OX=4577 GN=Zm00014a_028654 PE=3 SV=1;A0A1D6NVF6_MAIZE Nucleosome assembly protein 1 OS=Zea mays OX=4577 GN=54211	A0A1D6NVF9	100	100	K	ALEAKYQKLYEPLYTKRYGIVNGEVEVDGVC	66.568	66.568	LYEPLYTK(1)R	LYEPLYTK(66.57)R	8	3	-0.27162	11938000	11819000		21782000	17941000	17673000
A0A1D6NVR5	Putative pentatricopeptide repeat-containing protein mitochondrial	ZEAMMB73_Zm00001d045389	22.226	204	A0A1D6NVR5;A0A1D6NVQ6;A0A1D6NVR6;A0A1D6NVR3;A0A3L6D991;A0A1D6NVQ9;A0A1D6NVQ8;B6UH61;B4FRV7;B4F8F1;A0A1D6NVQ7	94;94;94;35;94;94;94;94;94;94;94	A0A1D6NVR5_MAIZE Putative pentatricopeptide repeat-containing protein mitochondrial OS=Zea mays OX=4577 GN=ZEAMMB73_Zm00001d045389 PE=4 SV=1;A0A1D6NVQ6_MAIZE Putative pentatricopeptide repeat-containing protein mitochondrial OS=Zea mays OX=4577 GN=ZEAMMB73	A0A1D6NVR5	94	94	K	AGADHTVRRLVFSSSKEDVLGRHDGPVRCVE	78.324	59.898	LVFSSSK(1)EDVLGR	LVFSSSK(59.9)EDVLGR	7	3	-0.50591
A0A1D6NVZ4	40S ribosomal protein S20-1	100194044	11.218	102	A0A1D6NVZ4;B4FDT0;A0A1D6NVZ3;B6U4I9;B4FH82;A0A3L6DFL2	15;15;15;5;15;15	A0A1D6NVZ4_MAIZE 40S ribosomal protein S20-1 OS=Zea mays OX=4577 GN=100194044 PE=4 SV=1;B4FDT0_MAIZE 40S ribosomal protein S20 OS=Zea mays OX=4577 GN=100194044 PE=2 SV=1;A0A1D6NVZ3_MAIZE 40S ribosomal protein S20-1 OS=Zea mays OX=4577 GN=100194044 PE=3 SV=	A0A1D6NVZ4	15	15	K	_MAADMAYAPPMKAGKAGFEAGMMDPQHRIR	110.38	31.876	AGK(1)AGFEAGMMDPQHR	AGK(31.88)AGFEAGMMDPQHR	3	4	-0.20887	48009000	74059000	64668000	45131000	45456000	27631000
A0A1D6NVZ4	40S ribosomal protein S20-1	100194044	11.218	102	A0A1D6NVZ4;B4FDT0;A0A1D6NVZ3;B6U4I9;B6T8K2	43;43;43;33;33	A0A1D6NVZ4_MAIZE 40S ribosomal protein S20-1 OS=Zea mays OX=4577 GN=100194044 PE=4 SV=1;B4FDT0_MAIZE 40S ribosomal protein S20 OS=Zea mays OX=4577 GN=100194044 PE=2 SV=1;A0A1D6NVZ3_MAIZE 40S ribosomal protein S20-1 OS=Zea mays OX=4577 GN=100194044 PE=3 SV=	A0A1D6NVZ4	43	43	K	RIRITLSSKSVKNLEKVCGDLVKGAKGKELK	75.294	70.908	NLEK(1)VCGDLVK	NLEK(38.59)VCGDLVK(-38.59)	4	2	0.41216	5220500				9189700	6969900
A0A1D6NVZ4	40S ribosomal protein S20-1	100194044	11.218	102	A0A1D6NVZ4;B4FDT0;A0A1D6NVZ3;B6U4I9;B6T8K2;A0A3L6DFL2	50;50;50;40;40;51	A0A1D6NVZ4_MAIZE 40S ribosomal protein S20-1 OS=Zea mays OX=4577 GN=100194044 PE=4 SV=1;B4FDT0_MAIZE 40S ribosomal protein S20 OS=Zea mays OX=4577 GN=100194044 PE=2 SV=1;A0A1D6NVZ3_MAIZE 40S ribosomal protein S20-1 OS=Zea mays OX=4577 GN=100194044 PE=3 SV=	A0A1D6NVZ4	50	50	K	SKSVKNLEKVCGDLVKGAKGKELKVKGPVRM	76.827	47.706	VCGDLVK(0.998)GAK(0.002)	VCGDLVK(26.14)GAK(-26.14)	7	3	-0.27371	5490000	9211800	6245400	13023000	10986000	17249000
A0A1D6NVZ4	40S ribosomal protein S20-1	100194044	11.218	102	A0A1D6NVZ4;B4FDT0;A0A1D6NVZ3;B4FH82;A0A3L6DFL2	12;12;12;12;12	A0A1D6NVZ4_MAIZE 40S ribosomal protein S20-1 OS=Zea mays OX=4577 GN=100194044 PE=4 SV=1;B4FDT0_MAIZE 40S ribosomal protein S20 OS=Zea mays OX=4577 GN=100194044 PE=2 SV=1;A0A1D6NVZ3_MAIZE 40S ribosomal protein S20-1 OS=Zea mays OX=4577 GN=100194044 PE=3 SV=	A0A1D6NVZ4	12	12	K	____MAADMAYAPPMKAGKAGFEAGMMDPQH	93.667	68.657	AADMAYAPPMK(0.976)AGK(0.024)	AADMAYAPPMK(16.08)AGK(-16.08)	11	2	-0.026857		13505000	10607000			9699500
A0A1D6NWD9	LIMR family protein	103638152	34.752	310	A0A1D6NWD9;A0A1D6LKB3;A0A1D6NWE0;A0A1D6LKB1;A0A1D6NWD8;A0A1D6LKB2;K7V7L5;B4F9B7;A0A3L6EFE4;A0A1D6LKA8;A0A3L6DD23;A0A1D6NWD6	69;69;134;143;261;261;269;269;269;281;269;269	A0A1D6NWD9_MAIZE LIMR family protein OS=Zea mays OX=4577 GN=103638152 PE=4 SV=1;A0A1D6LKB3_MAIZE LIMR family protein OS=Zea mays OX=4577 GN=100191580 PE=4 SV=1;A0A1D6NWE0_MAIZE LIMR family protein OS=Zea mays OX=4577 GN=103638152 PE=4 SV=1;A0A1D6LKB1_MAIZE	A0A1D6NWD9	69	69	K	IKEATELGKKARELKKAAEALHQEERSGNKG	85.522	38.3	K(1)AAEALHQEER	K(38.3)AAEALHQEER	1	3	0.17024	56478000	75831000	74944000	30993000
A0A1D6NY21	E2F transcription factor-like E2FE	ZEAMMB73_Zm00001d045639	30.971	278	A0A1D6NY21	240	A0A1D6NY21_MAIZE E2F transcription factor-like E2FE OS=Zea mays OX=4577 GN=ZEAMMB73_Zm00001d045639 PE=3 SV=2	A0A1D6NY21	240	240	K	AENKINLMQGASNMVKTFDRQLGQGKGVTLF	57.96	57.96	INLMQGASNMVK(1)	INLMQGASNMVK(57.96)	12	2	-2.5248
A0A1D6NZY8	Cryptochrome-2	ZEAMMB73_Zm00001d045944	30.971	268	A0A1D6NZY8;C0PIW5;A0A3L6DG05;A0A1D6NZY4;A0A1D6NZZ3;K7VU84	171;171;330;330;330;330	A0A1D6NZY8_MAIZE Cryptochrome-2 OS=Zea mays OX=4577 GN=ZEAMMB73_Zm00001d045944 PE=4 SV=1;C0PIW5_MAIZE Cryptochrome-2 OS=Zea mays OX=4577 GN=ZEAMMB73_Zm00001d045944 PE=2 SV=1;A0A3L6DG05_MAIZE Cryptochrome-2 OS=Zea mays OX=4577 GN=CRY2 PE=4 SV=1;A0A1D6NZY4_M	A0A1D6NZY8	171	171	K	GNLKHYPWLLDEGRFKSWRQGMTGYPLVDAG	38.634	38.634	HYPWLLDEGRFK(1)	HYPWLLDEGRFK(38.63)	12	3	-0.51051	9580300			14212000	11602000
A0A1D6P0K3	HEAT repeat-containing protein	103638564	158.67	1426	A0A1D6P0K3;A0A1D6P0J9;A0A1D6P0J0;A0A1Q1CQZ8;A0A3L6DAS5;A0A1D6P0I0;A0A1Q1CQW4	34;42;42;787;394;423;787	A0A1D6P0K3_MAIZE HEAT repeat-containing protein OS=Zea mays OX=4577 GN=103638564 PE=4 SV=1;A0A1D6P0J9_MAIZE HEAT repeat-containing protein OS=Zea mays OX=4577 GN=103638564 PE=4 SV=1;A0A1D6P0J0_MAIZE HEAT repeat-containing protein OS=Zea mays OX=4577 GN=103	A0A1D6P0K3	34	34	K	NTVKISLLNNLDQCLKSGKKYLWFKFLITNA	23.934	23.934	ISLLNNLDQCLK(0.933)SGK(0.067)	ISLLNNLDQCLK(11.44)SGK(-11.44)	12	6	3.7476				42636000		25880000
A0A1D6P3D4	Copine-1	100281056	28.23	252	A0A1D6P3D4;A0A1D6P3D5;B6SRS7;A0A3L6DBQ3	184;377;377;377	A0A1D6P3D4_MAIZE Copine-1 OS=Zea mays OX=4577 GN=100281056 PE=4 SV=1;A0A1D6P3D5_MAIZE Copine-1 OS=Zea mays OX=4577 GN=100281056 PE=4 SV=1;B6SRS7_MAIZE Copine-1 OS=Zea mays OX=4577 GN=100281056 PE=2 SV=1;A0A3L6DBQ3_MAIZE E3 ubiquitin-protein ligase RGLG2 OS	A0A1D6P3D4	184	184	K	FDQQTSVYQQRSESLKQQQPAAPKGPDTYVS	76.165	76.165	SESLK(1)QQQPAAPK	SESLK(68.96)QQQPAAPK(-68.96)	5	3	0.40689				35262000	27611000	39667000
A0A1D6P5D6	Putative ubiquitin-conjugating enzyme family	ZEAMMB73_Zm00001d046890	20.827	192	A0A1D6P5D6;B6TA94;B4FHK6;A0A3L6DFY2	40;100;100;100	A0A1D6P5D6_MAIZE Putative ubiquitin-conjugating enzyme family OS=Zea mays OX=4577 GN=ZEAMMB73_Zm00001d046890 PE=3 SV=1;B6TA94_MAIZE Putative ubiquitin-conjugating enzyme family OS=Zea mays OX=4577 GN=ZEAMMB73_Zm00001d046890 PE=2 SV=1;B4FHK6_MAIZE UBIQUITIN	A0A1D6P5D6	40	40	K	PNIATSGEICVNTLKKDWNPGLGLRHVLLVV	60.064	53.597	K(1)DWNPGLGLR	K(53.6)DWNPGLGLR	1	3	-0.11607	10535000		7370400		7585200	13616000
A0A1D6P885	Putative small nuclear ribonucleoprotein G	100193784	8.285	68	A0A1D6P885	17	A0A1D6P885_MAIZE Putative small nuclear ribonucleoprotein G OS=Zea mays OX=4577 GN=100193784 PE=4 SV=1	A0A1D6P885	17	17	K	SRSGQPPDLKKYMDKKLQSKWYSRFRYPVPI	46.129	46.129	YMDK(0.136)K(0.864)LQSK(1)	YMDK(-8.04)K(8.04)LQSK(42.11)	5	3	1.1607
A0A1D6P885	Putative small nuclear ribonucleoprotein G	100193784	8.285	68	A0A1D6P885	21	A0A1D6P885_MAIZE Putative small nuclear ribonucleoprotein G OS=Zea mays OX=4577 GN=100193784 PE=4 SV=1	A0A1D6P885	21	21	K	QPPDLKKYMDKKLQSKWYSRFRYPVPIVHLW	46.129	46.129	YMDK(0.136)K(0.864)LQSK(1)	YMDK(-8.04)K(8.04)LQSK(42.11)	9	3	1.1607
A0A1D6PA97	Nucleolar protein NOP56-like protein	103639131	60.342	542	A0A1D6PA97;C4J4V5;A0A317YDW4;A0A1D6K378;A0A1D6K377;A0A3L6DCZ4;K7VDT6;K7VIA0;A0A1D6PA98;A0A3L6D929;B6TNS0;A0A1D6PA99;A0A1D6PA94;A0A1D6K375;A0A1D6PAA0	378;378;378;378;378;378;378;378;308;378;378;209;209;8;8	A0A1D6PA97_MAIZE Nucleolar protein NOP56-like protein OS=Zea mays OX=4577 GN=103639131 PE=4 SV=1;C4J4V5_MAIZE Nucleolar protein NOP56-like protein OS=Zea mays OX=4577 GN=100283975 PE=2 SV=1;A0A317YDW4_MAIZE Nucleolar protein 56 OS=Zea mays OX=4577 GN=NOP56	A0A1D6PA97	378	378	K	ASTKNKGRMARYLANKCSIASRIDCYSEAST	113.22	44.299	YLANK(1)CSIASR	YLANK(44.3)CSIASR	5	3	0.55013	5167000	6079700	9205400	10367000	10228000	10056000
A0A1D6PA97	Nucleolar protein NOP56-like protein	103639131	60.342	542	A0A1D6PA97;C4J4V5;A0A317YDW4;A0A1D6K378;A0A1D6K377;A0A3L6DCZ4;K7VDT6;K7VIA0;A0A1D6PA98;B6TNS0;A0A1D6PA99;A0A1D6PA94;A0A1D6K375;A0A1D6PAA0	413;413;413;413;413;413;413;413;343;413;244;244;43;43	A0A1D6PA97_MAIZE Nucleolar protein NOP56-like protein OS=Zea mays OX=4577 GN=103639131 PE=4 SV=1;C4J4V5_MAIZE Nucleolar protein NOP56-like protein OS=Zea mays OX=4577 GN=100283975 PE=2 SV=1;A0A317YDW4_MAIZE Nucleolar protein 56 OS=Zea mays OX=4577 GN=NOP56	A0A1D6PA97	413	413	K	QKLREQVEERLEFYDKGVAPRKNLDVMKAAI	54.784	37.6	LEFYDK(1)GVAPR	LEFYDK(37.6)GVAPR	6	3	0.75373	8801700	10284000	8268100			9100500
A0A1D6PAQ3	Serine/arginine-rich-splicing factor SR34	100217203	27.596	245	A0A1D6PAQ3;Q64HC2;K7VZN2;Q64HC3;A0A3L6DE60;Q64HC1;A0A1D6PAQ8	134;134;134;134;134;134;134	A0A1D6PAQ3_MAIZE Serine/arginine-rich-splicing factor SR34 OS=Zea mays OX=4577 GN=100217203 PE=4 SV=1;Q64HC2_MAIZE ASF/SF2-like pre-mRNA splicing factor SRP32 OS=Zea mays OX=4577 GN=srp32 PE=4 SV=1;K7VZN2_MAIZE Serine/arginine-rich-splicing factor SR34 OS=	A0A1D6PAQ3	134	134	K	LPSSASWQDLKDHMRKAGDVCFSEVYREGGG	73.466	40.516	K(1)AGDVCFSEVYR	K(40.52)AGDVCFSEVYR	1	3	-0.59989	8049800	11666000	10407000	5515600
A0A1D6PD14	Ascorbate peroxidase-like protein	103639279	20.896	191	A0A1D6PD14	2	A0A1D6PD14_MAIZE Ascorbate peroxidase-like protein OS=Zea mays OX=4577 GN=103639279 PE=3 SV=1	A0A1D6PD14	2	2	K	______________MKCPAELAHGANAGLDI	45.094	45.094	K(1)CPAELAHGANAGLDIAVR	K(45.09)CPAELAHGANAGLDIAVR	1	3	3.2941
A0A1D6PDJ1	Heat shock 70 kDa protein 5	100272911	58.61	535	A0A1D6PDJ1;A0A3L6DEU1;K7VJF3;B4FRL9;A0A1D6PDJ3;A0A1D6PDJ4	451;453;568;478;451;152	A0A1D6PDJ1_MAIZE Heat shock 70 kDa protein 5 OS=Zea mays OX=4577 GN=100272911 PE=3 SV=1;A0A3L6DEU1_MAIZE Heat shock cognate protein OS=Zea mays OX=4577 GN=HSP70_11 PE=3 SV=1;K7VJF3_MAIZE Heat shock 70 kDa protein 5 OS=Zea mays OX=4577 GN=100272911 PE=3 SV=	A0A1D6PDJ1	451	451	K	AYNMRNTVRDEKIASKLPADDKKKIEDTIED	130.98	107.79	IASK(1)LPADDKK	IASK(77.22)LPADDK(-77.22)K(-84.47)	4	2	0.17787	51111000	102550000	35200000	13616000	51673000	30341000
A0A1D6PE54	Vacuolar protein sorting-associated protein 9A	100273143	25.389	230	A0A1D6PE54;A0A1D6PE48;A0A1D6PE47;A0A1D6PE49;B4FT69;A0A3L6D9G0;A0A1D6PE50	105;204;223;265;358;358;382	A0A1D6PE54_MAIZE Vacuolar protein sorting-associated protein 9A OS=Zea mays OX=4577 GN=100273143 PE=4 SV=1;A0A1D6PE48_MAIZE Vacuolar protein sorting-associated protein 9A OS=Zea mays OX=4577 GN=100273143 PE=4 SV=1;A0A1D6PE47_MAIZE Vacuolar protein sorting-	A0A1D6PE54	105	105	K	KKGTAELLNEDDLNKKFQEYPFLFARAGDLT	33.842	33.842	GTAELLNEDDLNK(0.467)K(0.533)	GTAELLNEDDLNK(-0.58)K(0.58)	14	3	0.45034		11755000	11774000			11075000
A0A1D6PER6	V-type proton ATPase subunit a	ZEAMMB73_Zm00001d047910	92.511	819	A0A1D6PER6;A0A3L6DES7;A0A1D6PER2;A0A1D6PER5	184;184;184;113	A0A1D6PER6_MAIZE V-type proton ATPase subunit a OS=Zea mays OX=4577 GN=ZEAMMB73_Zm00001d047910 PE=3 SV=1;A0A3L6DES7_MAIZE V-type proton ATPase subunit a OS=Zea mays OX=4577 GN=VHA-a3_1 PE=3 SV=1;A0A1D6PER2_MAIZE V-type proton ATPase subunit a OS=Zea mays O	A0A1D6PER6	184	184	K	LESPLLEQEMSTDPSKQVKLGSLSGLVPKEK	60.382	25.18	ELEANQSGQTSLESPLLEQEMSTDPSK(0.736)QVK(0.264)	ELEANQSGQTSLESPLLEQEMSTDPSK(4.45)QVK(-4.45)	27	3	0.099156					16165000	19851000
A0A1D6PEY5	Putative DUF869 domain containing family protein	100274177	37.01	330	A0A1D6PEY5;B4FZF2;A0A1D6PEW8;A0A1D6PEX1;A0A1D6PEW6;A0A1D6PEV5;A0A1D6PEW9;A0A3L6DJ70;A0A1D6PEY3;K7W1A6;A0A3L6DFX4	70;106;572;572;772;772;637;638;694;772;773	A0A1D6PEY5_MAIZE Putative DUF869 domain containing family protein OS=Zea mays OX=4577 GN=100274177 PE=4 SV=1;B4FZF2_MAIZE Uncharacterized protein OS=Zea mays OX=4577 PE=2 SV=1;A0A1D6PEW8_MAIZE Putative DUF869 domain containing family protein OS=Zea mays OX	A0A1D6PEY5	70	70	K	EQLKSERTNLEGELAKCNKIIEETKVRLSDM	71.349	71.349	TNLEGELAK(0.877)CNK(0.123)	TNLEGELAK(8.53)CNK(-8.53)	9	2	-0.64969
A0A1D6PF22	26S proteasome non-ATPase regulatory subunit 4-like protein	100272940	40.161	381	B4FRU4;A0A317YHQ8;A0A1D6JVQ7;A0A1D6JVQ5;A0A1D6PF22;B6TK61;A0A1D6PF20;A0A3L6D9Z9	57;57;57;57;57;57;57;57	B4FRU4_MAIZE 26S proteasome non-ATPase regulatory subunit 4-like protein OS=Zea mays OX=4577 GN=100272940 PE=2 SV=1;A0A317YHQ8_MAIZE 26S proteasome non-ATPase regulatory subunit 4 OS=Zea mays OX=4577 GN=Zm00014a_002499 PE=4 SV=1;A0A1D6JVQ7_MAIZE 26S protea	B4FRU4;A0A1D6PF22	57;57	57	K	QSNPENTVGVMTMAGKGVRVLVTPTSDLGKI	109.87	28.178	TQSNPENTVGVMTMAGK(1)GVR	TQSNPENTVGVMTMAGK(28.18)GVR	17	3	-0.13485	41447000	60820000	33675000	121070000	100900000	74551000
A0A1D6PF22	26S proteasome non-ATPase regulatory subunit 4	100283637	40.161	381	A0A1D6PF22;B6TK61;A0A1D6PF20;A0A3L6D9Z9	130;130;130;130	A0A1D6PF22_MAIZE 26S proteasome non-ATPase regulatory subunit 4 OS=Zea mays OX=4577 GN=100283637 PE=4 SV=1;B6TK61_MAIZE 26S proteasome non-ATPase regulatory subunit 4 OS=Zea mays OX=4577 GN=100283637 PE=2 SV=1;A0A1D6PF20_MAIZE 26S proteasome non-ATPase reg	A0A1D6PF22	130	130	K	GSPVKYDKKILETIGKKLKKNNVALDIVDFG	117.16	117.16	ILETIGK(0.952)K(0.048)	ILETIGK(12.95)K(-12.95)	7	2	0.17101	148010000	155770000	111100000	212850000	222680000	170290000
A0A1D6PGV1	Protein OBERON 4	ZEAMMB73_Zm00001d048074	149.11	1342	A0A1D6PGV1;A0A1D6PGV0;A0A3L6D952	1007;1029;1039	A0A1D6PGV1_MAIZE Protein OBERON 4 OS=Zea mays OX=4577 GN=ZEAMMB73_Zm00001d048074 PE=4 SV=1;A0A1D6PGV0_MAIZE Protein OBERON 4 OS=Zea mays OX=4577 GN=ZEAMMB73_Zm00001d048074 PE=4 SV=1;A0A3L6D952_MAIZE Protein OBERON 4 OS=Zea mays OX=4577 GN=OBE4 PE=4 SV=1	A0A1D6PGV1	1007	1007	K	NLSCQSILPVDDCDCKICQRMTGFCSSCMCI	51.819	51.819	NLSCQSILPVDDCDCK(1)ICQR	NLSCQSILPVDDCDCK(51.82)ICQR	16	3	-0.16786
A0A1D6PIG1	Inositol-3-phosphate synthase isozyme 1	100037797	53.955	489	A0A1D6PIG1;A1JUJ0;A0A3L6DEE0;A0A1D6PIF6;A0A1D6PIG2;A0A1D6PIF7;A0A1D6PIF9	36;36;36;36;36;36;36	A0A1D6PIG1_MAIZE Inositol-3-phosphate synthase isozyme 1 OS=Zea mays OX=4577 GN=100037797 PE=4 SV=1;A1JUJ0_MAIZE Inositol-3-phosphate synthase isozyme 1 OS=Zea mays OX=4577 GN=mips2 PE=2 SV=1;A0A3L6DEE0_MAIZE Inositol-3-phosphate synthase OS=Zea mays OX=45	A0A1D6PIG1	36	36	K	ESEYRYDTTELVHEAKDGASRWVVRPKSVKY	68.173	59.862	YDTTELVHEAK(1)DGASR	YDTTELVHEAK(59.86)DGASR	11	3	0.40608	17539000			13362000	11737000	14335000
A0A1D6PLA1	AP-2 complex subunit alpha-2	100384187	81.399	736	A0A1D6PLA1;A0A1D6JL06;A0A1D6JKY2;A0A317YH86;A0A1D6PLC7;A0A1D6JKZ5;A0A1D6PLC6;A0A1D6JL03;A0A1D6JL05;A0A1D6PLB6;A0A1D6JKZ1;A0A1D6JKY1;A0A1D6JL00;A0A1D6PLA9;A0A1D6JKX7;A0A1D6PLB9;A0A1D6PLA4;A0A1D6JKY3;A0A1D6PLB5;A0A1D6JKX6;A0A1D6PLB4;A0A1D6PL92;A0A1D6JKX1;A0A1D6PLA7;A0A1D6JKX9;A0A1D6PLA8;A0A1D6JKY9;A0A1D6PL98;A0A1D6JKX5;A0A1D6JKZ4;A0A1D6PL93;A0A1D6JKZ9;A0A1D6PLB0;A0A1D6PLC4;A0A1D6JKY8;A0A1D6PL99;A0A…	7;7;316;316;316;33;60;60;60;70;70;70;73;129;129;113;316;316;133;133;138;185;185;316;316;209;210;316;316;316;259;259;316;316;316;316;316;302;316;316;316;316;316;316	A0A1D6PLA1_MAIZE AP-2 complex subunit alpha-2 OS=Zea mays OX=4577 GN=100384187 PE=4 SV=1;A0A1D6JL06_MAIZE AP-2 complex subunit alpha-2 OS=Zea mays OX=4577 GN=100280063 PE=4 SV=1;A0A1D6JKY2_MAIZE AP-2 complex subunit alpha-2 OS=Zea mays OX=4577 GN=100280063	A0A1D6PLA1	7	7	K	_________MHLDAEKEMMSQCVALLGKFIA	19.897	19.897	HLDAEK(0.828)EMMSQCVALLGK(0.172)FIAVR	HLDAEK(6.84)EMMSQCVALLGK(-6.84)FIAVR	6	5	0.10393		44557000	24956000
A0A1D6PQ59	RING/U-box superfamily protein	100273572	7.5155	67	A0A1D6PQ59;B4FWC3;C4J9P3;K7UPG4;B6TB98;A0A3L6F0S3;B4F997	12;12;129;129;129;129;266	A0A1D6PQ59_MAIZE RING/U-box superfamily protein OS=Zea mays OX=4577 GN=100273572 PE=4 SV=1;B4FWC3_MAIZE RING/U-box superfamily protein OS=Zea mays OX=4577 GN=100273572 PE=2 SV=1;C4J9P3_MAIZE Uncharacterized protein OS=Zea mays OX=4577 PE=2 SV=1;K7UPG4_MAIZ	A0A1D6PQ59	12	12	K	____METPSIIQKASKTNYNTKMKICSSTYG	150.36	143.73	ASK(1)TNYNTK	ASK(98.4)TNYNTK(-98.4)	3	2	0.023267	76201000	93785000	64954000	133570000	131530000	101220000
A0A1D6PUL3	Aconitate hydratase	100216599	95.87	880	A0A1D6PUL3;A0A1D6PUL7;A0A3L6EZ93;A0A1D6PUK7;A0A1D6PUK8;A0A1D6PUK9	69;69;153;153;153;153	A0A1D6PUL3_MAIZE Aconitate hydratase OS=Zea mays OX=4577 GN=100216599 PE=3 SV=1;A0A1D6PUL7_MAIZE Aconitate hydratase OS=Zea mays OX=4577 GN=100216599 PE=3 SV=1;A0A3L6EZ93_MAIZE Aconitate hydratase OS=Zea mays OX=4577 GN=Os08g0191100_0 PE=3 SV=1;A0A1D6PUK7_	A0A1D6PUL3	69	69	K	IRNCDNFQVTKNDVEKIIDWENTSPKLAEIP	93.011	93.011	NDVEK(1)IIDWENTSPK	NDVEK(69.26)IIDWENTSPK(-69.26)	5	2	-0.68918				22257000	21596000
A0A1D6PUL3	Aconitate hydratase	100216599	95.87	880	A0A1D6PUL3;A0A1D6PUL7;A0A3L6EZ93;A0A1D6PUK7;A0A1D6PUK8;A0A1D6PUK9;A0A1D6J318;A0A1D6EGA6;A0A1D6J321;A0A3L6FY61;B6SRL2;A0A1D6EGA9;A0A1D6EGA5;A0A3L6GAE8;A0A1D6EGC1;A0A1D6EGA7	86;86;170;170;170;170;97;88;97;88;87;88;158;150;158;186	A0A1D6PUL3_MAIZE Aconitate hydratase OS=Zea mays OX=4577 GN=100216599 PE=3 SV=1;A0A1D6PUL7_MAIZE Aconitate hydratase OS=Zea mays OX=4577 GN=100216599 PE=3 SV=1;A0A3L6EZ93_MAIZE Aconitate hydratase OS=Zea mays OX=4577 GN=Os08g0191100_0 PE=3 SV=1;A0A1D6PUK7_	A0A1D6PUL3	86	86	K	IDWENTSPKLAEIPFKPARVLLQDFTGVPAV	86.794	37.556	LAEIPFK(1)PAR	LAEIPFK(37.56)PAR	7	3	-0.41772					26775000	26076000
A0A1D6PYC0	Nascent polypeptide-associated complex alpha subunit-like protein	ZEAMMB73_Zm00001d047477	22.516	205	A0A1D6PAA6;K7VIA7;A0A3L6DI80;B6T903;A0A1D6K370;A0A1D6K372;A0A317Y9Q9;A0A1D6PAA7;A0A1D6K371;B6SRH8;A0A1D6PYC0;A0A1D6PYC2;B4FL79;A0A3L6F557;A0A1D6PYC3	75;77;77;77;78;80;86;43;46;77;77;78;80;80;45	A0A1D6PAA6_MAIZE Nascent polypeptide-associated complex alpha subunit-like protein OS=Zea mays OX=4577 GN=ZEAMMB73_Zm00001d047477 PE=4 SV=1;K7VIA7_MAIZE Nascent polypeptide-associated complex alpha subunit-like protein OS=Zea mays OX=4577 GN=ZEAMMB73_Zm000	A0A1D6PAA6;A0A1D6PYC0	75;77	77	K	RSEKKSRKAMLKLGMKPITGVSRVTVKKSKN	50.354	42.083	LGMK(1)PITGVSR	LGMK(42.08)PITGVSR	4	3	-0.93316	23608000	3832600				23471000
A0A1D6PZK7	Putative SWI/SNF-related matrix-associated actin-dependent regulator of chromatin subfamily A member 3-like 3	100383801	132.1	1191	A0A1D6PZK7;K7TYR1;A0A3L6F9P6;A0A1D6PZK5	110;110;110;110	A0A1D6PZK7_MAIZE Putative SWI/SNF-related matrix-associated actin-dependent regulator of chromatin subfamily A member 3-like 3 OS=Zea mays OX=4577 GN=100383801 PE=4 SV=1;K7TYR1_MAIZE Putative SWI/SNF-related matrix-associated actin-dependent regulator of c	A0A1D6PZK7	110	110	K	ESIDVGAVAPAAVKVKAEPIDGDVVGSQQSD	55.705	55.705	VK(1)AEPIDGDVVGSQQSDGSSAK	VK(55.71)AEPIDGDVVGSQQSDGSSAK(-55.71)	2	3	-0.74978				13161000
A0A1D6PZK7	Putative SWI/SNF-related matrix-associated actin-dependent regulator of chromatin subfamily A member 3-like 3	100383801	132.1	1191	A0A1D6PZK7;K7TYR1;A0A3L6F9P6;A0A1D6PZK5	93;93;93;93	A0A1D6PZK7_MAIZE Putative SWI/SNF-related matrix-associated actin-dependent regulator of chromatin subfamily A member 3-like 3 OS=Zea mays OX=4577 GN=100383801 PE=4 SV=1;K7TYR1_MAIZE Putative SWI/SNF-related matrix-associated actin-dependent regulator of c	A0A1D6PZK7	93	93	K	DVGGVPVQVPVAVKVKAESIDVGAVAPAAVK	68.576	68.576	VK(1)AESIDVGAVAPAAVK	VK(68.13)AESIDVGAVAPAAVK(-68.13)	2	3	0.6742	12312000	24527000		23525000		18174000
A0A1D6PZK7	Putative SWI/SNF-related matrix-associated actin-dependent regulator of chromatin subfamily A member 3-like 3	100383801	132.1	1191	A0A1D6PZK7;K7TYR1;A0A3L6F9P6;A0A1D6PZK5	71;71;71;71	A0A1D6PZK7_MAIZE Putative SWI/SNF-related matrix-associated actin-dependent regulator of chromatin subfamily A member 3-like 3 OS=Zea mays OX=4577 GN=100383801 PE=4 SV=1;K7TYR1_MAIZE Putative SWI/SNF-related matrix-associated actin-dependent regulator of c	A0A1D6PZK7	71	71	K	AINAILDDAEVVSAPKRAKVELDVGGVPVQV	94.544	94.544	AINAILDDAEVVSAPK(1)R	AINAILDDAEVVSAPK(94.54)R	16	3	0.97491	32218000	33129000	37922000	21385000	37190000	29243000
A0A1D6PZU4	Putative DUF1296 domain containing family protein	103653346	31.228	296	A0A1D6PZU4;A0A1D6PZV4;A0A1D6PZV0;A0A1D6PZU6;A0A1D6PZV7;A0A1D6PZX0;A0A1D6PZV1;A0A1D6PZW0;A0A1D6PZU5;A0A1D6PZW3;A0A1D6PZU1;A0A3L6F7H5;A0A1D6PZU7	60;60;60;60;60;60;60;60;60;60;60;60;60	A0A1D6PZU4_MAIZE Putative DUF1296 domain containing family protein OS=Zea mays OX=4577 GN=103653346 PE=4 SV=1;A0A1D6PZV4_MAIZE Putative DUF1296 domain containing family protein OS=Zea mays OX=4577 GN=103653346 PE=4 SV=1;A0A1D6PZV0_MAIZE Putative DUF1296 do	A0A1D6PZU4	60	60	K	ETVQRLLLEDTFHEVKRKRDKKKEVSKEPSD	83.314	83.314	LLLEDTFHEVK(1)R	LLLEDTFHEVK(83.31)R	11	3	0.9602					12013000	14658000
A0A1D6Q1A8	THO complex subunit 4C	100280157	15.272	138	A0A1D6Q1A8;A0A1D6Q1A6;B8A280	61;61;107	A0A1D6Q1A8_MAIZE THO complex subunit 4C OS=Zea mays OX=4577 GN=100280157 PE=4 SV=1;A0A1D6Q1A6_MAIZE THO complex subunit 4C OS=Zea mays OX=4577 GN=100280157 PE=4 SV=1;B8A280_MAIZE THO complex subunit 4C OS=Zea mays OX=4577 GN=100280157 PE=2 SV=1	A0A1D6Q1A8	61	61	K	SNEDIKELFSEVGHLKRFAVHYDGYGRPNGT	59.542	39.266	ELFSEVGHLK(1)R	ELFSEVGHLK(39.27)R	10	3	0.11532
A0A1D6Q256	Uncharacterized protein	ZEAMMB73_Zm00001d050536	27.587	267	A0A1D6Q256	97	A0A1D6Q256_MAIZE Uncharacterized protein OS=Zea mays OX=4577 GN=ZEAMMB73_Zm00001d050536 PE=4 SV=1	A0A1D6Q256	97	97	K	QGKGGRPSTPATAMGKLESAMPLRADVAEQE	24.041	24.041	PSTPATAMGK(1)LESAMPLR	PSTPATAMGK(24.04)LESAMPLR	10	4	0.66666	11909000		12338000	23831000
A0A1D6Q269	Ubiquitin-associated (UBA)/TS-N domain-containing protein	100274362	20.885	193	A0A1D6Q269;A0A1D6Q273;A0A1D6Q267;A0A1D6Q266;A0A3L6F8R6;A0A1D6Q265;B4G0G8;A0A1D6Q270	63;63;63;63;63;63;63;63	A0A1D6Q269_MAIZE Ubiquitin-associated (UBA)/TS-N domain-containing protein OS=Zea mays OX=4577 GN=100274362 PE=4 SV=1;A0A1D6Q273_MAIZE Ubiquitin-associated (UBA)/TS-N domain-containing protein OS=Zea mays OX=4577 GN=100274362 PE=4 SV=1;A0A1D6Q267_MAIZE Ubi	A0A1D6Q269	63	63	K	CGKPCRSQTEVDLHTKRTGHTEFADKTAEAA	98.257	98.257	SQTEVDLHTK(1)R	SQTEVDLHTK(98.26)R	10	3	0.11	30802000	30606000	29112000	23680000	20199000	15826000
A0A1D6Q2L8	Nuclear transport factor 2 (NTF2) family protein with RNA binding (RRM-RBD-RNP motifs) domain	ZEAMMB73_Zm00001d050610	51	477	A0A1D6Q2L8;A0A3L6EZ23;K7U0E7;A0A1D6Q2M0;A0A1D6Q2M2;C0PBR4;A0A1D6H8Q3;B6ST52;B4FJT7;A0A3L6EUM8	81;51;81;81;81;81;81;81;81;161	A0A1D6Q2L8_MAIZE Nuclear transport factor 2 (NTF2) family protein with RNA binding (RRM-RBD-RNP motifs) domain OS=Zea mays OX=4577 GN=ZEAMMB73_Zm00001d050610 PE=4 SV=1;A0A3L6EZ23_MAIZE Putative G3BP-like protein OS=Zea mays OX=4577 GN=nxt3_0 PE=4 SV=1;K7U0	A0A1D6Q2L8	81	81	K	TMEAIGEKIMEMDVSKAEIRTVDSQESLGGG	61.375	61.375	IMEMDVSK(1)AEIR	IMEMDVSK(61.38)AEIR	8	3	0.027748	7355300	6837600			7871100	5597200
A0A1D6Q8L8	Delta(12)-fatty-acid desaturase	100282744	9.7231	89	A0A1D6Q8L8;A0A1D6Q8L9;A0A3L6F277;Q1T6Y2;B4F8F5;A0A3L6EQC0;A8T614;B8A0T5;B6TAY8;B6TK00;A0A1D6Q8L5	37;37;31;34;34;34;35;37;37;34;146	A0A1D6Q8L8_MAIZE Delta(12)-fatty-acid desaturase OS=Zea mays OX=4577 GN=100282744 PE=4 SV=1;A0A1D6Q8L9_MAIZE Delta(12)-fatty-acid desaturase OS=Zea mays OX=4577 GN=100282744 PE=4 SV=1;A0A3L6F277_MAIZE Fatty acid desaturase DES2 OS=Zea mays OX=4577 GN=DES2_	A0A1D6Q8L8	37	37	K	RATGGGAAVQRSPVEKPPFTLGQIKKAIPPH	79.886	79.886	SPVEK(1)PPFTLGQIK	SPVEK(69.54)PPFTLGQIK(-69.54)	5	3	1.8738		27608000	16193000		30014000	32376000
A0A1D6Q9B6	DNA-directed RNA polymerases IV and V subunit 4	ZEAMMB73_Zm00001d051682	10.518	102	A0A1D6Q9B6;B4F8F8;A0A1D6Q9B5;A0A3L6EZ90	52;52;52;52	A0A1D6Q9B6_MAIZE DNA-directed RNA polymerases IV and V subunit 4 OS=Zea mays OX=4577 GN=ZEAMMB73_Zm00001d051682 PE=4 SV=1;B4F8F8_MAIZE RPOL4c domain-containing protein OS=Zea mays OX=4577 PE=2 SV=1;A0A1D6Q9B5_MAIZE DNA-directed RNA polymerases IV and V sub	A0A1D6Q9B6	52	52	K	PVHSKSNGKASSASLKTGGKASALSKGEASK	118.71	118.71	ASSASLK(0.997)TGGK(0.003)	ASSASLK(25.06)TGGK(-25.06)	7	2	-0.13364
A0A1D6QBW9	40S ribosomal protein S30	ZEAMMB73_Zm00001d052003	9.2988	84	A0A1D6QBW9;A0A3L6F6X5	25;44	A0A1D6QBW9_MAIZE 40S ribosomal protein S30 OS=Zea mays OX=4577 GN=ZEAMMB73_Zm00001d052003 PE=3 SV=1;A0A3L6F6X5_MAIZE 40S ribosomal protein S30 OS=Zea mays OX=4577 GN=RPS30A_1 PE=3 SV=1	A0A1D6QBW9	25	25	K	SISSCVQVQPANSCRKVHGSLARAGKVRGQT	75.738	74.301	K(1)VHGSLAR	K(74.3)VHGSLAR	1	3	-1.0045	275210000	254120000	304690000	596560000	250750000	386530000
A0A1D6QDL7	Uncharacterized protein	ZEAMMB73_Zm00001d052117	10.634	99	A0A1D6QDL7;A0A3L6EZD3	71;73	A0A1D6QDL7_MAIZE Uncharacterized protein OS=Zea mays OX=4577 GN=ZEAMMB73_Zm00001d052117 PE=4 SV=1;A0A3L6EZD3_MAIZE Uncharacterized protein OS=Zea mays OX=4577 GN=Zm00014a_008557 PE=4 SV=1	A0A1D6QDL7	71	71	K	VRNHKACHDNCFIKLKGNGVCLRDACWCSYT	38.189	38.189	NHK(0.999)ACHDNCFIK(0.466)LK(0.535)	NHK(28.65)ACHDNCFIK(-0.6)LK(0.6)	14	4	-0.3006			22002000
A0A1D6QDL7	Uncharacterized protein	ZEAMMB73_Zm00001d052117	10.634	99	A0A1D6QDL7;A0A3L6EZD3	60;62	A0A1D6QDL7_MAIZE Uncharacterized protein OS=Zea mays OX=4577 GN=ZEAMMB73_Zm00001d052117 PE=4 SV=1;A0A3L6EZD3_MAIZE Uncharacterized protein OS=Zea mays OX=4577 GN=Zm00014a_008557 PE=4 SV=1	A0A1D6QDL7	60	60	K	TCVKILADSGCVRNHKACHDNCFIKLKGNGV	92.19	92.19	NHK(1)ACHDNCFIK	NHK(64.86)ACHDNCFIK(-64.86)	3	3	-0.07818	68859000	95649000	66146000			44686000
A0A1D6QDL7	Uncharacterized protein	ZEAMMB73_Zm00001d052117	10.634	99	A0A1D6QDL7;A0A3L6EZD3	69;71	A0A1D6QDL7_MAIZE Uncharacterized protein OS=Zea mays OX=4577 GN=ZEAMMB73_Zm00001d052117 PE=4 SV=1;A0A3L6EZD3_MAIZE Uncharacterized protein OS=Zea mays OX=4577 GN=Zm00014a_008557 PE=4 SV=1	A0A1D6QDL7	69	69	K	GCVRNHKACHDNCFIKLKGNGVCLRDACWCS	64.711	64.711	ACHDNCFIK(0.997)LK(0.003)	ACHDNCFIK(25.09)LK(-25.09)	9	2	0.19391	65736000	60443000	61854000	51479000	69362000	53971000
A0A1D6QKI4	Heat shock protein 90-2	103647533	77.433	673	A0A1D6ES21;A0A3L6FZE4;A0A1D6ES19;A0A3L6E486;A0A1D6I6T5;A0A1D6I6T8;A0A1D6I6S9;A0A1D6I6T7;A0A1D6I6T0;A0A1D6ES23;A0A1D6I6T3;A0A1D6QKI4;C3UZ63;C0PLZ0;A0A3L6F8S8;A0A1D6QKI8;A0A1D6QKI5;A0A1D6QKI7	450;450;450;426;451;451;453;451;461;108;181;424;450;450;450;181;108;365	A0A1D6ES21_MAIZE Heat shock protein 90-2 OS=Zea mays OX=4577 GN=103647533 PE=3 SV=1;A0A3L6FZE4_MAIZE Heat shock protein 81-3 OS=Zea mays OX=4577 GN=HSP81-3 PE=3 SV=1;A0A1D6ES19_MAIZE Heat shock protein 90-2 OS=Zea mays OX=4577 GN=103647533 PE=3 SV=1;A0A3L6	A0A1D6ES21;A0A1D6QKI4	450;424	424	K	LRYHSTKSGDELTSLKDYVTRMKEGQNDIFY;LRYHSTKSGDELTSLKDYVTRMKEGQNDIYY	112.94	55.656	SGDELTSLK(1)DYVTR	SGDELTSLK(55.66)DYVTR	9	3	-0.48072	38136000	28277000	46815000		45307000	44869000
A0A1D6QKI4	HSP protein	100384478	77.433	673	A0A1D6QKI4;C3UZ63;C0PLZ0;A0A3L6F8S8;A0A1D6QKJ0;A0A1D6QKI9	29;55;55;55;55;55	A0A1D6QKI4_MAIZE HSP protein OS=Zea mays OX=4577 GN=100384478 PE=3 SV=1;C3UZ63_MAIZE HSP protein OS=Zea mays OX=4577 GN=HSP90-2 PE=2 SV=1;C0PLZ0_MAIZE HATPase_c domain-containing protein OS=Zea mays OX=4577 PE=2 SV=1;A0A3L6F8S8_MAIZE Heat shock protein 81-	A0A1D6QKI4	29	29	K	GRQALDKIRFESLTDKTKLDAQPELFIHIVP	64.711	64.711	FESLTDK(0.977)TK(0.023)	FESLTDK(16.29)TK(-16.29)	7	3	-0.1031	17616000		15939000	17325000	24895000	16668000
A0A1D6QKI4	Heat shock protein 90-2	103647533	77.433	673	A0A1D6ES21;A0A3L6FZE4;A0A1D6ES19;A0A1D6ES23;A0A1D6QKI4;C3UZ63;C0PLZ0;A0A3L6F8S8;A0A1D6QKI8;A0A1D6QKI5;A0A1D6QKI7	430;430;430;88;404;430;430;430;161;88;345	A0A1D6ES21_MAIZE Heat shock protein 90-2 OS=Zea mays OX=4577 GN=103647533 PE=3 SV=1;A0A3L6FZE4_MAIZE Heat shock protein 81-3 OS=Zea mays OX=4577 GN=HSP81-3 PE=3 SV=1;A0A1D6ES19_MAIZE Heat shock protein 90-2 OS=Zea mays OX=4577 GN=103647533 PE=3 SV=1;A0A1D6	A0A1D6ES21;A0A1D6QKI4	430;404	404	K	KNLKLGIHEDSQNRTKIAELLRYHSTKSGDE;KNLKLGIHEDSTNRTKIAELLRYHSTKSGDE	69.812	60.019	TK(1)IAELLR	TK(60.02)IAELLR	2	3	0.11861	10060000	10748000			9326600	8788800
A0A1D6QKI4	HSP protein	100384478	77.433	673	A0A1D6QKI4;C3UZ63;C0PLZ0;A0A3L6F8S8;A0A1D6QKJ0;A0A1D6QKI9	31;57;57;57;57;57	A0A1D6QKI4_MAIZE HSP protein OS=Zea mays OX=4577 GN=100384478 PE=3 SV=1;C3UZ63_MAIZE HSP protein OS=Zea mays OX=4577 GN=HSP90-2 PE=2 SV=1;C0PLZ0_MAIZE HATPase_c domain-containing protein OS=Zea mays OX=4577 PE=2 SV=1;A0A3L6F8S8_MAIZE Heat shock protein 81-	A0A1D6QKI4	31	31	K	QALDKIRFESLTDKTKLDAQPELFIHIVPDK	91.318	91.318	FESLTDK(0.214)TK(0.786)	FESLTDK(-5.64)TK(5.64)	9	2	0.23051	8638400	12269000	7259700	6323700	8927900	5209300
A0A1D6QKI4	Heat shock protein 90-2	103647533	77.433	673	A0A1D6ES21;A0A3L6FZE4;A0A1D6ES19;A0A3L6E486;A0A1D6I6T5;A0A1D6I6T8;A0A1D6I6S9;A0A1D6I6T7;A0A1D6I6T0;A0A1D6ES23;A0A1D6I6T3;A0A1D6QKI4;C3UZ63;C0PLZ0;A0A3L6F8S8;A0A1D6QKI8;A0A1D6QKI5	554;554;554;530;555;555;557;531;565;198;285;528;554;554;554;285;198	A0A1D6ES21_MAIZE Heat shock protein 90-2 OS=Zea mays OX=4577 GN=103647533 PE=3 SV=1;A0A3L6FZE4_MAIZE Heat shock protein 81-3 OS=Zea mays OX=4577 GN=HSP81-3 PE=3 SV=1;A0A1D6ES19_MAIZE Heat shock protein 90-2 OS=Zea mays OX=4577 GN=103647533 PE=3 SV=1;A0A3L6	A0A1D6ES21;A0A1D6QKI4	554;528	528	K	KFEGLCKVIKEVLGDKVEKVVVSDRVVDSPC	147.29	147.29	EVLGDK(1)VEK	EVLGDK(62.08)VEK(-62.08)	6	2	0.15582	174300000	188480000	206350000	117350000	153140000	173780000
A0A1D6QKI4	Heat shock protein 90-2	103647533	77.433	673	A0A1D6ES21;A0A3L6FZE4;A0A1D6ES19;A0A3L6E486;A0A1D6I6T5;A0A1D6I6T8;A0A1D6I6S9;A0A1D6I6T7;A0A1D6I6T0;A0A1D6ES23;A0A1D6I6T3;A0A1D6QKI4;C3UZ63;C0PLZ0;A0A3L6F8S8;A0A1D6QKI8;A0A1D6QKI5;A0A1D6QKI7	441;441;441;417;442;442;444;442;452;99;172;415;441;441;441;172;99;356	A0A1D6ES21_MAIZE Heat shock protein 90-2 OS=Zea mays OX=4577 GN=103647533 PE=3 SV=1;A0A3L6FZE4_MAIZE Heat shock protein 81-3 OS=Zea mays OX=4577 GN=HSP81-3 PE=3 SV=1;A0A1D6ES19_MAIZE Heat shock protein 90-2 OS=Zea mays OX=4577 GN=103647533 PE=3 SV=1;A0A3L6	A0A1D6ES21;A0A1D6QKI4	441;415	415	K	QNRTKIAELLRYHSTKSGDELTSLKDYVTRM;TNRTKIAELLRYHSTKSGDELTSLKDYVTRM	75.97	56.139	YHSTK(1)SGDELTSLK	YHSTK(51.67)SGDELTSLK(-51.67)	5	3	0.4248	48038000	68622000	82021000		134630000	89596000
A0A1D6QKI4	Heat shock protein 90-2	103647533	77.433	673	A0A1D6ES21;A0A3L6FZE4;A0A1D6ES19;A0A3L6E486;A0A1D6I6T5;A0A1D6I6T8;A0A1D6I6S9;A0A1D6I6T7;A0A1D6I6T0;A0A1D6ES23;A0A1D6I6T3;A0A1D6QKI4;C3UZ63;C0PLZ0;A0A3L6F8S8;A0A1D6QKI8;A0A1D6QKI5	557;557;557;533;558;558;560;534;568;201;288;531;557;557;557;288;201	A0A1D6ES21_MAIZE Heat shock protein 90-2 OS=Zea mays OX=4577 GN=103647533 PE=3 SV=1;A0A3L6FZE4_MAIZE Heat shock protein 81-3 OS=Zea mays OX=4577 GN=HSP81-3 PE=3 SV=1;A0A1D6ES19_MAIZE Heat shock protein 90-2 OS=Zea mays OX=4577 GN=103647533 PE=3 SV=1;A0A3L6	A0A1D6ES21;A0A1D6QKI4	557;531	531	K	GLCKVIKEVLGDKVEKVVVSDRVVDSPCCLV	110.38	110.38	EVLGDKVEK(1)VVVSDR	EVLGDK(-50.87)VEK(50.87)VVVSDR	9	3	0.16737	46193000	21370000	35666000		32395000	43588000
A0A1D6QKI4	Heat shock protein 90-2	103647533	77.433	673	A0A1D6ES21;A0A3L6FZE4;A0A1D6ES19;A0A3L6E486;A0A1D6I6T5;A0A1D6I6T8;A0A1D6I6S9;A0A1D6I6T0;A0A1D6ES23;A0A1D6I6T3;A0A1D6QKI4;C3UZ63;C0PLZ0;A0A3L6F8S8;A0A1D6QKI8;A0A1D6QKI5	472;472;472;448;473;473;475;483;130;203;446;472;472;472;203;130	A0A1D6ES21_MAIZE Heat shock protein 90-2 OS=Zea mays OX=4577 GN=103647533 PE=3 SV=1;A0A3L6FZE4_MAIZE Heat shock protein 81-3 OS=Zea mays OX=4577 GN=HSP81-3 PE=3 SV=1;A0A1D6ES19_MAIZE Heat shock protein 90-2 OS=Zea mays OX=4577 GN=103647533 PE=3 SV=1;A0A3L6	A0A1D6ES21;A0A1D6QKI4	472;446	446	K	KEGQNDIFYITGESKKAVENSPFLEKLKKRG;KEGQNDIYYITGESKKAVENSPFLEKLKKRG	62.338	62.338	K(1)AVENSPFLEK	K(58.62)AVENSPFLEK(-58.62)	1	3	0.49426	19544000	21352000	11343000	12686000	21030000	19946000
A0A1D6QLG6	Long chain acyl-CoA synthetase 9 chloroplastic	103654554	72.414	658	A0A1D6QLG6;A0A1D6QLH1;A0A1D6QLG4;A0A3L6F782;A0A1D6QLG5;A0A1D6QLH0;A0A1D6QLH3	475;498;502;515;515;107;259	A0A1D6QLG6_MAIZE Long chain acyl-CoA synthetase 9 chloroplastic OS=Zea mays OX=4577 GN=103654554 PE=4 SV=1;A0A1D6QLH1_MAIZE Long chain acyl-CoA synthetase 9 chloroplastic OS=Zea mays OX=4577 GN=103654554 PE=4 SV=1;A0A1D6QLG4_MAIZE Long chain acyl-CoA synth	A0A1D6QLG6	475	475	K	PMPRGEIVIGGPNVTKGYFKNEAKTNEVYKV	61.097	61.097	GEIVIGGPNVTK(0.837)GYFK(0.163)	GEIVIGGPNVTK(7.1)GYFK(-7.1)	12	3	-1.0583				14496000	11913000	14289000
A0A1D6QMT0	E3 ubiquitin ligase BIG BROTHER-related	100193231	29.12	273	A0A1D6QMT0;B4FEA5;B6T388	6;6;6	A0A1D6QMT0_MAIZE E3 ubiquitin ligase BIG BROTHER-related OS=Zea mays OX=4577 GN=100193231 PE=4 SV=1;B4FEA5_MAIZE E3 ubiquitin ligase BIG BROTHER-related OS=Zea mays OX=4577 GN=100193231 PE=2 SV=1;B6T388_MAIZE RING-type domain-containing protein OS=Zea mays	A0A1D6QMT0	6	6	K	__________MDGSSKRIGGGGDDMPSPDHD	124.37	114.72	MDGSSK(1)R	MDGSSK(114.72)R	6	2	0.01685	18064000		21754000	22660000	17663000	23168000
A0A1D6QPC7	UPF0481 protein	ZEAMMB73_Zm00001d053409	49.628	437	A0A1D6QPC7;A0A3L6F302	331;337	A0A1D6QPC7_MAIZE UPF0481 protein OS=Zea mays OX=4577 GN=ZEAMMB73_Zm00001d053409 PE=4 SV=1;A0A3L6F302_MAIZE UPF0481 protein OS=Zea mays OX=4577 GN=At3g47200_3 PE=4 SV=1	A0A1D6QPC7	331	331	K	NLVAFEQTRDLPGAAKRLSSYVALVGALVRT	98.133	79.597	DLPGAAK(1)R	DLPGAAK(79.6)R	7	2	0.88892					9303400	6565600
A0A1D6QS46	Vacuolar proton pump3	542327	67.421	614	A0A1D6QS46;C0PHC0;B6UH55;A0A3L6EW28;P49087;A0A1D6QS42;A0A3L6EKQ0;A0A1D6H1R5;A0A1D6QS48	106;113;113;113;53;113;113;113;113	A0A1D6QS46_MAIZE Vacuolar proton pump3 OS=Zea mays OX=4577 GN=542327 PE=3 SV=1;C0PHC0_MAIZE Vacuolar proton pump3 OS=Zea mays OX=4577 GN=542327 PE=2 SV=1;B6UH55_MAIZE Vacuolar ATP synthase catalytic subunit A OS=Zea mays OX=4577 PE=2 SV=1;A0A3L6EW28_MAIZE	A0A1D6QS46	106	106	K	NIFDGIQRPLKTIAIKSGDVYIPRGVSVPAL	73.466	64.65	TIAIK(1)SGDVYIPR	TIAIK(64.65)SGDVYIPR	5	3	-0.21844	12469000				19626000	15054000
A0A1D6QSG2	Cullin-associated NEDD8-dissociated protein 1	100383873	131.82	1196	A0A1D6QSG2;A0A1D6QSF3;K7UBG7;A0A1D6QSH1;A0A1D6QSH0;A0A1D6QSG8;A0A1D6QSG6;A0A1D6QSG1;A0A1D6QSE9;A0A1D6QSI4;A0A3L6F390;A0A1D6QSE8;A0A1D6QSE7;A0A1D6QSF4;A0A1D6QSG3;A0A1D6N2B6;A0A1D6KDW0;A0A1D6KDV9	18;18;18;18;18;18;18;18;18;6;51;69;69;18;18;18;18;18	A0A1D6QSG2_MAIZE Cullin-associated NEDD8-dissociated protein 1 OS=Zea mays OX=4577 GN=100383873 PE=4 SV=1;A0A1D6QSF3_MAIZE Cullin-associated NEDD8-dissociated protein 1 OS=Zea mays OX=4577 GN=100383873 PE=4 SV=1;K7UBG7_MAIZE Cullin-associated NEDD8-dissoci	A0A1D6QSG2	18	18	K	NLNITNILEKMTGKDKDYRYMATSDLLSELN	42.599	42.599	MTGK(1)DK(1)DYR	MTGK(42.6)DK(42.6)DYR	6	3	-2.3622
A0A1D6QSG2	Cullin-associated NEDD8-dissociated protein 1	100383873	131.82	1196	A0A1D6QSG2;A0A1D6QSF3;K7UBG7;A0A1D6QSH1;A0A1D6QSH0;A0A1D6QSG8;A0A1D6QSG6;A0A1D6QSG1;A0A1D6QSE9;A0A1D6QSI4;A0A3L6F390;A0A1D6QSE8;A0A1D6QSE7;A0A1D6QSF4;A0A1D6QSI6;A0A1D6QSG7;A0A1D6QSI7;A0A1D6Q0W1	405;405;405;368;405;405;405;405;405;393;438;456;456;405;321;125;19;19	A0A1D6QSG2_MAIZE Cullin-associated NEDD8-dissociated protein 1 OS=Zea mays OX=4577 GN=100383873 PE=4 SV=1;A0A1D6QSF3_MAIZE Cullin-associated NEDD8-dissociated protein 1 OS=Zea mays OX=4577 GN=100383873 PE=4 SV=1;K7UBG7_MAIZE Cullin-associated NEDD8-dissoci	A0A1D6QSG2	405	405	K	FNTFIELLRQTGNVTKGQGDIDESSPRWLLK	28.472	28.472	QTGNVTK(1)GQGDIDESSPR	QTGNVTK(28.47)GQGDIDESSPR	7	3	-0.29336			6991600
A0A1D6QSG2	Cullin-associated NEDD8-dissociated protein 1	100383873	131.82	1196	A0A1D6QSG2;A0A1D6QSF3;K7UBG7;A0A1D6QSH1;A0A1D6QSH0;A0A1D6QSG8;A0A1D6QSG6;A0A1D6QSG1;A0A1D6QSE9;A0A1D6QSI4;A0A3L6F390;A0A1D6QSE8;A0A1D6QSE7;A0A1D6QSF4;A0A1D6QSG3;A0A1D6N2B6;A0A1D6KDW0;A0A1D6KDV9	16;16;16;16;16;16;16;16;16;4;49;67;67;16;16;16;16;16	A0A1D6QSG2_MAIZE Cullin-associated NEDD8-dissociated protein 1 OS=Zea mays OX=4577 GN=100383873 PE=4 SV=1;A0A1D6QSF3_MAIZE Cullin-associated NEDD8-dissociated protein 1 OS=Zea mays OX=4577 GN=100383873 PE=4 SV=1;K7UBG7_MAIZE Cullin-associated NEDD8-dissoci	A0A1D6QSG2	16	16	K	MANLNITNILEKMTGKDKDYRYMATSDLLSE	42.599	42.599	MTGK(1)DK(1)DYR	MTGK(42.6)DK(42.6)DYR	4	3	-2.3622
A0A1P8YYK8	Retroviral aspartyl protease	FGENESH_34	161.15	1406	A0A1P8YYK8	844	A0A1P8YYK8_MAIZE Retroviral aspartyl protease OS=Zea mays OX=4577 GN=FGENESH_34 PE=4 SV=1	A0A1P8YYK8	844	844	K	QIVKAQIEDKGVQVIKEMIKQKAEKYKCFCQ	37.092	37.092	AQIEDK(0.012)GVQVIK(0.989)EMIK(1)	AQIEDK(-19.39)GVQVIK(19.39)EMIK(36.78)	12	3	-4.1369
A0A1P8YYK8	Retroviral aspartyl protease	FGENESH_34	161.15	1406	A0A1P8YYK8	848	A0A1P8YYK8_MAIZE Retroviral aspartyl protease OS=Zea mays OX=4577 GN=FGENESH_34 PE=4 SV=1	A0A1P8YYK8	848	848	K	AQIEDKGVQVIKEMIKQKAEKYKCFCQDSKG	37.092	37.092	AQIEDK(0.012)GVQVIK(0.989)EMIK(1)	AQIEDK(-19.39)GVQVIK(19.39)EMIK(36.78)	16	3	-4.1369
A0A317Y2U8	Uncharacterized protein	Zm00014a_010604	18.836	166	A0A317Y2U8;A0A1D6KPZ9	136;136	A0A317Y2U8_MAIZE Uncharacterized protein OS=Zea mays OX=4577 GN=Zm00014a_010604 PE=4 SV=1;A0A1D6KPZ9_MAIZE Uncharacterized protein OS=Zea mays OX=4577 GN=103643326 PE=4 SV=1	A0A317Y2U8	136	136	K	LTMATVEAEGRSEARKPVEAAAATTEGQGVG	75.743	47.754	K(1)PVEAAAATTEGQGVGYR	K(47.75)PVEAAAATTEGQGVGYR	1	3	0.24731	11288000		6772300	10180000	13970000	6301300
A0A317Y6T9	T-complex protein 1 subunit gamma	CCT3_0	60.733	558	A0A317Y6T9;A0A1D6JSN1;A0A1D6JSM9;B6UCD0;A0A1D6JSN3;A0A1D6JSN5;A0A1D6JSN2;A0A3L6F956;A0A1D6QQ17;A0A1D6QQ15;C0PL01;A0A1D6QQ13	531;531;508;531;486;341;390;551;486;390;531;625	A0A317Y6T9_MAIZE T-complex protein 1 subunit gamma OS=Zea mays OX=4577 GN=CCT3_0 PE=3 SV=1;A0A1D6JSN1_MAIZE T-complex protein 1 subunit gamma OS=Zea mays OX=4577 GN=100285961 PE=3 SV=1;A0A1D6JSM9_MAIZE T-complex protein 1 subunit gamma OS=Zea mays OX=4577	A0A317Y6T9;C0PL01	531;531	531	K	CMLLRIDDIVSGIKKKQAPGASAPKQPQIET	137.69	137.69	K(1)QAPGASAPK	K(134.28)QAPGASAPK(-134.28)	1	2	0.4231	16484000	23727000	21747000		12825000	14804000
A0A317Y6T9	T-complex protein 1 subunit gamma	CCT3_0	60.733	558	A0A317Y6T9;A0A1D6JSN1;A0A1D6JSM9;B6UCD0;A0A1D6JSN3;A0A1D6JSN5;A0A1D6JSN2;A0A3L6F956;A0A1D6QQ17;A0A1D6QQ15;C0PL01;A0A1D6QQ13	383;383;360;383;338;193;242;383;338;242;383;383	A0A317Y6T9_MAIZE T-complex protein 1 subunit gamma OS=Zea mays OX=4577 GN=CCT3_0 PE=3 SV=1;A0A1D6JSN1_MAIZE T-complex protein 1 subunit gamma OS=Zea mays OX=4577 GN=100285961 PE=3 SV=1;A0A1D6JSM9_MAIZE T-complex protein 1 subunit gamma OS=Zea mays OX=4577	A0A317Y6T9;C0PL01	383;383	383	K	CKDPKACTVLLRGASKDVLNEVERNLQDAMS	103.88	32.275	GASK(1)DVLNEVER	GASK(32.28)DVLNEVER	4	3	0.49501	42305000	54059000	119480000	22943000	17675000	28593000
A0A317Y8Z2	Sorbitol dehydrogenase	SDH	38.968	366	A0A317Y8Z2;B6TEC1;A0A1D6KL30;Q0QWI2;A0A1D6KL28;A0A1D6KL29;A0A1D6KL27	314;313;314;314;134;73;111	A0A317Y8Z2_MAIZE Sorbitol dehydrogenase OS=Zea mays OX=4577 GN=SDH PE=3 SV=1;B6TEC1_MAIZE Sorbitol dehydrogenase OS=Zea mays OX=4577 PE=2 SV=1;A0A1D6KL30_MAIZE Sorbitol dehydrogenase OS=Zea mays OX=4577 GN=100283066 PE=3 SV=1;Q0QWI2_MAIZE Sorbitol dehydrog	A0A317Y8Z2	314	314	K	AAAAREVDVVGVFRYKDTWPLCIDFLRSGKV	70.438	45.825	YK(1)DTWPLCIDFLR	YK(45.83)DTWPLCIDFLR	2	3	-0.58313				52829000		34568000
A0A317Y9J1	Histone H1	103625810	27.518	269	A0A1D6GFH6;A0A1D6GFH3;A0A1D6GFH2;A0A1D6GFH1;A0A1D6GFH4;A0A1D6GFH5;B6U6R6;B6SYW3;B6T4M4;B6T2X7;A0A3L6EHY5;A0A317Y9J1;B6TNP4;B6TGH8;B6UHB6;C0HH87;B4FD93;A0A3L6EUS5;A0A1D6GFH9;A0A1D6GFH8;P23444	107;107;107;107;107;107;107;107;107;107;107;107;107;107;107;57;107;107;111;112;107	A0A1D6GFH6_MAIZE Histone H1 OS=Zea mays OX=4577 GN=103625810 PE=3 SV=1;A0A1D6GFH3_MAIZE Histone H1 OS=Zea mays OX=4577 GN=103625810 PE=3 SV=1;A0A1D6GFH2_MAIZE Histone H1 OS=Zea mays OX=4577 GN=103625810 PE=3 SV=1;A0A1D6GFH1_MAIZE Histone H1 OS=Zea mays OX=	A0A1D6GFH6;A0A317Y9J1;B6UHB6	107;107;107	107	K	RKLLLGQLKKLVAGGKLTKVKNSYKLPARAP;RKLLNVQLKKLVAGGKLTKVKNSYKLSSATK	61.65	61.65	LVAGGK(0.997)LTK(0.003)	LVAGGK(25.32)LTK(-25.32)	6	3	-0.88886	17428000	26641000	30176000	19719000	20570000	24544000
A0A317Y9M7	Pentatricopeptide repeat-containing protein	PCMP-H12_1	71.448	647	A0A317Y9M7	13	A0A317Y9M7_MAIZE Pentatricopeptide repeat-containing protein OS=Zea mays OX=4577 GN=PCMP-H12_1 PE=4 SV=1	A0A317Y9M7	13	13	K	___MRGPKMLTSMLSKSTASPSPARLYHLLP	48.423	48.423	GPKMLTSMLSK(1)	GPK(-40.71)MLTSMLSK(40.71)	11	2	-3.4181
A0A317YCA1	Glycine-rich RNA-binding protein RZ1A	Zm00014a_019799	21.803	204	A0A317YCA1;C4JAE0;B6TF12	82;82;82	A0A317YCA1_MAIZE Glycine-rich RNA-binding protein RZ1A OS=Zea mays OX=4577 GN=Zm00014a_019799 PE=4 SV=1;C4JAE0_MAIZE Glycine-rich RNA-binding protein RZ1A OS=Zea mays OX=4577 GN=100283145 PE=2 SV=1;B6TF12_MAIZE Glycine-rich RNA-binding protein 8 OS=Zea may	A0A317YCA1;B6TF12	82;82	82	K	GMNGLDLDGRNITVDKAQPQGPGRDRNGDRD	45.79	45.79	NITVDK(1)AQPQGPGR	NITVDK(45.79)AQPQGPGR	6	3	0.098708	6006800
A0A3L6DB01	Thioredoxin O, mitochondrial	Os06g0665900_0	7.8229	69	A0A3L6DB01;K7VBY5;A0A1D6P5N1;B6TFF1	57;99;124;165	A0A3L6DB01_MAIZE Thioredoxin O, mitochondrial OS=Zea mays OX=4577 GN=Os06g0665900_0 PE=4 SV=1;K7VBY5_MAIZE Thioredoxin OS=Zea mays OX=4577 GN=100283185 PE=3 SV=1;A0A1D6P5N1_MAIZE Thioredoxin OS=Zea mays OX=4577 GN=100283185 PE=3 SV=1;B6TFF1_MAIZE Thioredox	A0A3L6DB01	57	57	K	HKGQRISEIVGADAKKIEATMESLHKQQ___	63.473	63.473	K(1)IEATMESLHK	K(63.47)IEATMESLHK(-63.47)	1	3	0.36468	12673000	13230000	7937400	12912000	12006000
A0A3L6DD03	SPX domain-containing protein 1	SPX1_0	34.521	305	A0A3L6DD03;A0A1D6P316	99;99	A0A3L6DD03_MAIZE SPX domain-containing protein 1 OS=Zea mays OX=4577 GN=SPX1_0 PE=4 SV=1;A0A1D6P316_MAIZE SPX domain-containing protein 1 OS=Zea mays OX=4577 GN=ZEAMMB73_Zm00001d046500 PE=4 SV=1	A0A3L6DD03	99	99	K	NSFFVEKEEEYIIRQKELQDRVARAAGRESK	126.24	36.424	QK(1)ELQDRVAR	QK(36.42)ELQDRVAR	2	4	-0.4241	407860000	523310000	413200000	187170000	170470000	160220000
A0A3L6DEV7	Patellin-4	PATL4	58.024	523	A0A3L6DEV7;B6TB19;A0A1D6P5U2	271;268;266	A0A3L6DEV7_MAIZE Patellin-4 OS=Zea mays OX=4577 GN=PATL4 PE=4 SV=1;B6TB19_MAIZE Patellin-5 OS=Zea mays OX=4577 PE=2 SV=1;A0A1D6P5U2_MAIZE Patellin-5 OS=Zea mays OX=4577 GN=ZEAMMB73_Zm00001d046995 PE=4 SV=1	A0A3L6DEV7	271	271	K	CYNALGVFADDAVYKKALGTEEGKARFLRWR	111.95	111.95	K(1)ALGTEEGK	K(106.03)ALGTEEGK(-106.03)	1	2	0.80204
A0A3L6DEV7	Patellin-4	PATL4	58.024	523	A0A3L6DEV7;B6TB19;A0A1D6P5U2	20;20;20	A0A3L6DEV7_MAIZE Patellin-4 OS=Zea mays OX=4577 GN=PATL4 PE=4 SV=1;B6TB19_MAIZE Patellin-5 OS=Zea mays OX=4577 PE=2 SV=1;A0A1D6P5U2_MAIZE Patellin-5 OS=Zea mays OX=4577 GN=ZEAMMB73_Zm00001d046995 PE=4 SV=1	A0A3L6DEV7	20	20	K	AVSGNGTEAVAAAPAKEVSTKQASFREESNF	52.898	42.746	AVEAVSGNGTEAVAAAPAK(0.975)EVSTK(0.025)	AVEAVSGNGTEAVAAAPAK(15.99)EVSTK(-15.99)	19	3	-0.17451	9972000	14525000	9477000
A0A3L6DIA0	Glycine-rich protein A3	GRP3	37.367	348	A0A3L6DIA0;C0HFT3	10;10	A0A3L6DIA0_MAIZE Glycine-rich protein A3 OS=Zea mays OX=4577 GN=GRP3 PE=4 SV=1;C0HFT3_MAIZE PLAC8 family protein OS=Zea mays OX=4577 GN=100381408 PE=2 SV=1	A0A3L6DIA0	10	10	K	______MASSQANLDKMQLRQSYRNVWHTDM	211.78	22.493	ASSQANLDK(1)MQLR	ASSQANLDK(22.49)MQLR	9	3	0.8881	328200000	425270000	377610000	409400000	376970000	462470000
A0A3L6DKA7	60S ribosomal protein L36	Zm00014a_003995	12.451	109	A0A3L6DKA7;B6SGX0;B6UCS3;B6TAT4;B4FW07;A0A3L6E6V1;A0A1D6M5V0;A0A1D6M5U6;A0A1D6M5V2	22;22;22;22;22;22;22;22;39	A0A3L6DKA7_MAIZE 60S ribosomal protein L36 OS=Zea mays OX=4577 GN=Zm00014a_003995 PE=3 SV=1;B6SGX0_MAIZE 60S ribosomal protein L36 OS=Zea mays OX=4577 GN=100283331 PE=2 SV=1;B6UCS3_MAIZE 60S ribosomal protein L36 OS=Zea mays OX=4577 PE=2 SV=1;B6TAT4_MAIZE	A0A3L6DKA7	22	22	K	KSGLFVGINKGHVVTKRELPLRPSHRKGKAT	53.828	53.828	SGLFVGINK(0.5)GHVVTK(0.5)R	SGLFVGINK(0)GHVVTK(0)R	15	3	0.16963	18845000	14541000	27052000	42204000	8799200	23561000
A0A3L6DKA7	60S ribosomal protein L36	Zm00014a_003995	12.451	109	A0A3L6DKA7;B6SGX0;B6UCS3;B6TAT4;B4FW07;A0A3L6E6V1;A0A1D6M5V0;A0A1D6M5U6;A0A1D6M5V2	16;16;16;16;16;16;16;16;33	A0A3L6DKA7_MAIZE 60S ribosomal protein L36 OS=Zea mays OX=4577 GN=Zm00014a_003995 PE=3 SV=1;B6SGX0_MAIZE 60S ribosomal protein L36 OS=Zea mays OX=4577 GN=100283331 PE=2 SV=1;B6UCS3_MAIZE 60S ribosomal protein L36 OS=Zea mays OX=4577 PE=2 SV=1;B6TAT4_MAIZE	A0A3L6DKA7	16	16	K	MAPPQPKSGLFVGINKGHVVTKRELPLRPSH	64.454	64.454	SGLFVGINK(0.999)GHVVTK(0.001)R	SGLFVGINK(28.33)GHVVTK(-28.33)R	9	3	-0.07711	18845000	14541000	27052000	42204000	8799200	23561000
A0A3L6DKM5	Cation/H(+) antiporter 15	CHX15_3	88.991	824	A0A3L6DKM5;A0A1D6FS95	730;730	A0A3L6DKM5_MAIZE Cation/H(+) antiporter 15 OS=Zea mays OX=4577 GN=CHX15_3 PE=4 SV=1;A0A1D6FS95_MAIZE Cation/H(+) antiporter 24 OS=Zea mays OX=4577 GN=ZEAMMB73_Zm00001d010601 PE=4 SV=1	A0A3L6DKM5	730	730	K	VGDMERIVEVLRGLDKAGYDLVIVGMRHRWY	95.909	86.833	IVEVLRGLDK(1)	IVEVLRGLDK(86.83)	10	2	-0.045779		45727000		71695000		45126000
A0A3L6DM73	Putative clathrin assembly protein	At1g03050_1	60.279	552	A0A3L6DM73	5	A0A3L6DM73_MAIZE Putative clathrin assembly protein OS=Zea mays OX=4577 GN=At1g03050_1 PE=4 SV=1	A0A3L6DM73	5	5	K	___________MGAAKDQTTIALARASAVDE	36.32	35.677	GAAK(1)DQTTIALAR	GAAK(35.68)DQTTIALAR	4	3	-0.22098	78189000	213490000	177410000	261740000	205080000
A0A3L6DMP0	E3 ubiquitin-protein ligase RGLG1	Zm00014a_043064	52.51	483	A0A3L6DMP0	100	A0A3L6DMP0_MAIZE E3 ubiquitin-protein ligase RGLG1 OS=Zea mays OX=4577 GN=Zm00014a_043064 PE=4 SV=1	A0A3L6DMP0	100	100	K	KPAAVAVAAPAPQAAKPRQLDRRYSRIADEY	81.723	81.723	DKPAAVAVAAPAPQAAK(1)PR	DK(-80.23)PAAVAVAAPAPQAAK(80.23)PR	17	3	-0.67358		6610100	5295300		10247000	9894100
A0A3L6DMP0	E3 ubiquitin-protein ligase RGLG1	Zm00014a_043064	52.51	483	A0A3L6DMP0	85	A0A3L6DMP0_MAIZE E3 ubiquitin-protein ligase RGLG1 OS=Zea mays OX=4577 GN=Zm00014a_043064 PE=4 SV=1	A0A3L6DMP0	85	85	K	PVPQQGGGYAAPYRDKPAAVAVAAPAPQAAK	54.355	54.355	DK(1)PAAVAVAAPAPQAAKPR	DK(53.65)PAAVAVAAPAPQAAK(-53.65)PR	2	3	-0.99444	22431000	17182000	11521000	17767000	6302000	27189000
A0A3L6DR63	NDR1/HIN1-like protein 13	NHL13_2	31.775	310	A0A3L6DR63;K7VJ58	11;11	A0A3L6DR63_MAIZE NDR1/HIN1-like protein 13 OS=Zea mays OX=4577 GN=NHL13_2 PE=4 SV=1;K7VJ58_MAIZE Late embryogenesis abundant (LEA) hydroxyproline-rich glycoprotein family OS=Zea mays OX=4577 GN=103636025 PE=4 SV=1	A0A3L6DR63	11	11	K	_____MGDRAYAPAVKPVPVRATNGTANGGG	55.401	54.471	AYAPAVK(1)PVPVR	AYAPAVK(54.47)PVPVR	7	3	2.7987	14645000	14379000	5555500		10178000	9467100
A0A3L6DRT6	E3 ubiquitin-protein ligase RDUF2	DURF2_3	40.681	387	A0A3L6DRT6;A0A1D6FVZ5	170;170	A0A3L6DRT6_MAIZE E3 ubiquitin-protein ligase RDUF2 OS=Zea mays OX=4577 GN=DURF2_3 PE=4 SV=1;A0A1D6FVZ5_MAIZE Putative RING zinc finger domain superfamily protein OS=Zea mays OX=4577 GN=ZEAMMB73_Zm00001d011076 PE=4 SV=1	A0A3L6DRT6	170	170	K	GGGLAARARDAPPASKAAVDSMPALRVGAAH	36.112	33.36	DAPPASK(1)AAVDSMPALR	DAPPASK(33.36)AAVDSMPALR	7	3	-0.22304	15456000	12247000	13255000			6486100
A0A3L6DT37	Putative mitochondrial import receptor subunit TOM20	TOM20_1	18.261	165	A0A3L6DT37;B6SK40;A0A1D6G5V1;C0HF45	130;130;35;130	A0A3L6DT37_MAIZE Putative mitochondrial import receptor subunit TOM20 OS=Zea mays OX=4577 GN=TOM20_1 PE=4 SV=1;B6SK40_MAIZE Mitochondrial import receptor subunit TOM20 OS=Zea mays OX=4577 PE=2 SV=1;A0A1D6G5V1_MAIZE Mitochondrial import receptor subunit TOM	A0A3L6DT37	130	130	K	EPANELYRKSLDLSAKAPELHSEIHRQMASQ	45.618	32.181	SLDLSAK(1)APELHSEIHR	SLDLSAK(32.18)APELHSEIHR	7	4	0.46412	20415000	11035000	15278000	13086000	12196000	13164000
A0A3L6DTR3	60S ribosomal protein L18a	100285865	48.928	435	B6UAV8;A0A3L6DX89;A0A1D6G113;C0P639;B6SX76;A0A3L6EAU1;A0A1D6MCX0;A0A3L6DTR3;A0A1D6NGC9;B6UE29;B6T1D8;B4FU90;B4F9R6;A0A3L6FLH2;C0P8S8;B6UE23;B4FZ04	127;127;134;127;127;164;415;127;99;127;127;127;127;127;66;127;20	B6UAV8_MAIZE 60S ribosomal protein L18a OS=Zea mays OX=4577 GN=100285865 PE=2 SV=1;A0A3L6DX89_MAIZE 60S ribosomal protein L18a OS=Zea mays OX=4577 GN=RPL18A_1 PE=3 SV=1;A0A1D6G113_MAIZE 60S ribosomal protein L18a OS=Zea mays OX=4577 GN=100285865 PE=3 SV=1;	B6UAV8;C0P639;A0A3L6DTR3	127;127;127	127	K	MASRHRVRSPCIQIIKTATVHFKLCKRDNTK	36.583	36.583	SPCIQIIK(0.998)TATVHFK(0.002)	SPCIQIIK(26.83)TATVHFK(-26.83)	8	3	-0.339	10013000	6838100	16396000			20773000
A0A3L6DUK6	Putative DUF1296 domain containing family protein	103630744	158.75	1482	A0A1D6MD01;A0A3L6EJU7;A0A1D6MCZ6;A0A1D6MD02;A0A3L6DUK6;K7UTH3;A0A1D6FKE5;A0A1D6NGH3;A0A1D6NGH2;A0A3L6FKK1;A0A1D6NGH1	65;65;65;65;65;65;65;67;67;67;67	A0A1D6MD01_MAIZE Putative DUF1296 domain containing family protein OS=Zea mays OX=4577 GN=103630744 PE=4 SV=1;A0A3L6EJU7_MAIZE Uncharacterized protein OS=Zea mays OX=4577 GN=Zm00014a_015888 PE=4 SV=1;A0A1D6MCZ6_MAIZE Putative DUF1296 domain containing fami	A0A1D6MD01;A0A3L6DUK6	65;65	65	K	EAVSRLLSQDTFQEVKSKRDKKKEIKEVPET;ETVSRLLSQDTFQEVKSKRDKKKEIKEVPET	74.769	73.91	LLSQDTFQEVK(0.866)SK(0.134)R	LLSQDTFQEVK(8.11)SK(-8.11)R	11	3	0.39837	19516000	32621000	25207000	41670000	31399000	45354000
A0A3L6DUK6	Putative DUF1296 domain containing family protein	103630744	158.75	1482	A0A1D6MD01;A0A3L6EJU7;A0A1D6MCZ6;A0A1D6MD02;A0A3L6DUK6;K7UTH3;A0A1D6FKE5;A0A1D6NGH3;A0A1D6NGH2;A0A3L6FKK1;A0A1D6NGH1	67;67;67;67;67;67;67;69;69;69;69	A0A1D6MD01_MAIZE Putative DUF1296 domain containing family protein OS=Zea mays OX=4577 GN=103630744 PE=4 SV=1;A0A3L6EJU7_MAIZE Uncharacterized protein OS=Zea mays OX=4577 GN=Zm00014a_015888 PE=4 SV=1;A0A1D6MCZ6_MAIZE Putative DUF1296 domain containing fami	A0A1D6MD01;A0A3L6DUK6	67;67	67	K	VSRLLSQDTFQEVKSKRDKKKEIKEVPETRY	72.496	63.283	LLSQDTFQEVK(0.342)SK(0.658)	LLSQDTFQEVK(-2.85)SK(2.85)	13	2	-3.6393	6184600				6533700
A0A3L6DUK6	Aspartic proteinase oryzasin-1	Os05g0567100_4	158.75	1482	A0A3L6DUK6;K7UTH3;A0A1D6FKE5;A0A1D6FKE0	9;9;9;9	A0A3L6DUK6_MAIZE Aspartic proteinase oryzasin-1 OS=Zea mays OX=4577 GN=Os05g0567100_4 PE=3 SV=1;K7UTH3_MAIZE GBF-interacting protein 1 OS=Zea mays OX=4577 GN=ZEAMMB73_Zm00001d009591 PE=4 SV=1;A0A1D6FKE5_MAIZE GBF-interacting protein 1 OS=Zea mays OX=4577 G	A0A3L6DUK6	9	9	K	_______MSGGGAGGKGAAAPVPAGSRKLVQ	98.531	98.531	SGGGAGGK(1)GAAAPVPAGSR	SGGGAGGK(98.53)GAAAPVPAGSR	8	2	-0.49895	4717300	7470600	6530300	7474000	7911500	6590300
A0A3L6DUP9	BAG family molecular chaperone regulator 8, chloroplastic	BAG1_0	45.565	416	A0A3L6DUP9;A0A1D6FT87	348;348	A0A3L6DUP9_MAIZE BAG family molecular chaperone regulator 8, chloroplastic OS=Zea mays OX=4577 GN=BAG1_0 PE=4 SV=1;A0A1D6FT87_MAIZE BAG family molecular chaperone regulator 8 chloroplastic OS=Zea mays OX=4577 GN=ZEAMMB73_Zm00001d010727 PE=4 SV=1	A0A3L6DUP9	348	348	K	GCNATFVAARPSVSKKVSFSGNDQVRTLNGK	45.653	37.613	K(1)VSFSGNDQVR	K(37.61)VSFSGNDQVR	1	3	-0.13612				9872500		20744000
A0A3L6DVY3	Pyruvate orthophosphate dikinase2	ZEAMMB73_Zm00001d010321	99.418	920	A0A1D6FQH6;A0A3L6DVY3;A0A1D6FQG2;A0A1D6FQF7;Q42368;A0A1Q1BYA0;A0A1D6FQE4;A0A1D6FQF4;A0A1D6FQG4;A0A1D6FQE7;A0A1D6FQG3;A0A1D6FQG9;A0A1D6FQG7;A0A1D6FQE6;A0A1D6FQF5;A0A1D6FQG6;A0A1D6FQF8;A0A1D6FQG5;A0A1D6FQF1;A0A1D6FQF0;A0A1D6FQG0;A0A1D6FQF9;A0A1D6FQE8;A0A1D6FQH5;A0A1D6FQG1;A0A1D6FQH4;A0A1D6FQF2	9;588;514;543;543;543;588;475;515;522;523;374;388;394;429;433;450;471;487;512;520;292;301;109;194;95;543	A0A1D6FQH6_MAIZE Pyruvate orthophosphate dikinase2 OS=Zea mays OX=4577 GN=ZEAMMB73_Zm00001d010321 PE=4 SV=1;A0A3L6DVY3_MAIZE Pyruvate, phosphate dikinase 2 OS=Zea mays OX=4577 GN=PPDK2 PE=4 SV=1;A0A1D6FQG2_MAIZE Pyruvate orthophosphate dikinase2 OS=Zea may	A0A1D6FQH6;A0A3L6DVY3	9;588	588	K	_______MSWVDDVRKLKVLANADTPEDALA;SGDLGTFMSWVDDVRKLKVLANADTPEDALA	87.429	51.535	K(0.547)LK(0.453)VLANADTPEDALAAR	K(0.81)LK(-0.81)VLANADTPEDALAAR	1	4	-0.50979	28717000	41056000	24508000		44836000	57304000
A0A3L6DVY3	Pyruvate, phosphate dikinase 2	PPDK2	99.418	920	A0A3L6DVY3;A0A1D6FQG2;A0A1D6FQF7;Q42368;A0A1Q1BYA0;A0A1D6FQE4;A0A1D6FQF4;A0A1D6FQG4;A0A1D6FQE7;A0A1D6FQG3;A0A1D6FQG9;A0A1D6FQG7;A0A1D6FQE6;A0A1D6FQF5;A0A1D6FQG6;A0A1D6FQF8;A0A1D6FQG5;A0A1D6FQF1;A0A1D6FQF0;A0A1D6FQG0;A0A1D6FQF9;A0A1D6FQE8;A0A1D6FQH5;A0A1D6FQG1;A0A1D6FQH4;A0A1D6FQF2;A0A3L6EDS2;A0A1D6M413;A0A1D6M432;A0A1D6M422;A0A1D6M436;A0A1D6M426;A0A1D6M427;A0A1D6M434;A0A1D6M431;A0A1D6M430;A0A1D6M…	520;446;475;475;475;520;407;447;454;455;306;320;326;361;365;382;403;419;444;452;224;233;41;126;27;475;563;360;381;388;402;423;444;446;455;474;474;563;563;473;473;473;473;473;510;563;286;306;320;326;337;354;406;460;473;473;473;526;224;147;232;473;473;473;473;473;27;473;474;473;473;473;473;473;473;473	A0A3L6DVY3_MAIZE Pyruvate, phosphate dikinase 2 OS=Zea mays OX=4577 GN=PPDK2 PE=4 SV=1;A0A1D6FQG2_MAIZE Pyruvate orthophosphate dikinase2 OS=Zea mays OX=4577 GN=ZEAMMB73_Zm00001d010321 PE=4 SV=1;A0A1D6FQF7_MAIZE Pyruvate, phosphate dikinase OS=Zea mays OX=	A0A3L6DVY3;A0A3L6EDS2	520;563	520	K	GGMTSHAAVVARGWGKCCVSGCSGIRVNDAE	50.843	40.278	GWGK(1)CCVSGCSGIR	GWGK(40.28)CCVSGCSGIR	4	3	0.24411				8027800		8728700
A0A3L6DVY3	Pyruvate, phosphate dikinase 2	PPDK2	99.418	920	A0A3L6DVY3;A0A1D6FQG2;A0A1D6FQF7;Q42368;A0A1Q1BYA0;A0A1D6FQE4;A0A1D6FQF4;A0A1D6FQG4;A0A1D6FQE7;A0A1D6FQG3;A0A1D6FQG9;A0A1D6FQG7;A0A1D6FQE6;A0A1D6FQF5;A0A1D6FQG6;A0A1D6FQF8;A0A1D6FQG5;A0A1D6FQF1;A0A1D6FQF0;A0A1D6FQG0;A0A1D6FQF9;A0A1D6FQE8;A0A1D6FQH5;A0A1D6FQG1;A0A1D6FQH4;A0A1D6FQF2	539;465;494;494;494;539;426;466;473;474;325;339;345;380;384;401;422;438;463;471;243;252;60;145;46;494	A0A3L6DVY3_MAIZE Pyruvate, phosphate dikinase 2 OS=Zea mays OX=4577 GN=PPDK2 PE=4 SV=1;A0A1D6FQG2_MAIZE Pyruvate orthophosphate dikinase2 OS=Zea mays OX=4577 GN=ZEAMMB73_Zm00001d010321 PE=4 SV=1;A0A1D6FQF7_MAIZE Pyruvate, phosphate dikinase OS=Zea mays OX=	A0A3L6DVY3	539	539	K	SGCSGIRVNDAEKVVKIGGNVLREGEWLSLN	48.091	48.091	VVK(1)IGGNVLR	VVK(48.09)IGGNVLR	3	3	0.23903		10804000	4283700	9524900	6150300	7040500
A0A3L6DVY3	Pyruvate orthophosphate dikinase2	ZEAMMB73_Zm00001d010321	99.418	920	A0A1D6FQH6;A0A3L6DVY3;A0A1D6FQG2;A0A1D6FQF7;Q42368;A0A1Q1BYA0;A0A1D6FQE4;A0A1D6FQF4;A0A1D6FQG4;A0A1D6FQE7;A0A1D6FQG3;A0A1D6FQG9;A0A1D6FQG7;A0A1D6FQE6;A0A1D6FQF5;A0A1D6FQG6;A0A1D6FQF8;A0A1D6FQG5;A0A1D6FQF1;A0A1D6FQF0;A0A1D6FQG0;A0A1D6FQF9;A0A1D6FQE8;A0A1D6FQH5;A0A1D6FQG1;A0A1D6FQH4;A0A1D6FQE9;A0A1D6FQF6;A0A3L6EDS2;C5IHD9;C5IHD5;C5IHD3;C5IHD1;C5IHC7;C5IHE1;C5IHE4;C5IHC9;C5IHD0	291;862;796;825;825;825;880;757;797;804;805;656;670;676;711;715;732;753;769;794;802;574;583;391;476;377;454;336;915;823;823;823;823;823;823;823;823;823	A0A1D6FQH6_MAIZE Pyruvate orthophosphate dikinase2 OS=Zea mays OX=4577 GN=ZEAMMB73_Zm00001d010321 PE=4 SV=1;A0A3L6DVY3_MAIZE Pyruvate, phosphate dikinase 2 OS=Zea mays OX=4577 GN=PPDK2 PE=4 SV=1;A0A1D6FQG2_MAIZE Pyruvate orthophosphate dikinase2 OS=Zea may	A0A1D6FQH6;A0A3L6DVY3;A0A3L6EDS2	291;862;915	862	K	DPFEVLDQRGVGELVKLATERGRKARPNLKV	102.52	63.283	GVGELVK(1)LATER	GVGELVK(63.28)LATER	7	2	0.39558	31792000	24706000	21248000	58211000	59141000	55925000
A0A3L6DVY3	Pyruvate orthophosphate dikinase2	ZEAMMB73_Zm00001d010321	99.418	920	A0A1D6FQH6;A0A3L6DVY3;A0A1D6FQG2;A0A1D6FQF7;Q42368;A0A1Q1BYA0;A0A1D6FQE4;A0A1D6FQF4;A0A1D6FQG4;A0A1D6FQE7;A0A1D6FQG3;A0A1D6FQG9;A0A1D6FQG7;A0A1D6FQE6;A0A1D6FQF5;A0A1D6FQG6;A0A1D6FQF8;A0A1D6FQG5;A0A1D6FQF1;A0A1D6FQF0;A0A1D6FQG0;A0A1D6FQF9;A0A1D6FQE8;A0A1D6FQH5;A0A1D6FQG1;A0A1D6FQH4;A0A1D6FQE9;A0A1D6FQF6;A0A3L6EDS2;A0A1D6M413;A0A1D6M432;A0A1D6M422;A0A1D6M436;A0A1D6M426;A0A1D6M427;A0A1D6M434;A0A1D6M…	133;712;638;667;667;667;712;599;639;646;647;498;512;518;553;557;574;595;611;636;644;416;425;233;318;219;296;178;755;552;573;580;594;615;636;638;647;666;666;755;755;665;665;665;665;665;755;478;498;512;518;529;546;598;652;665;665;665;718;416;339;424;665;665;665;665;731;219;665;133;295;79	A0A1D6FQH6_MAIZE Pyruvate orthophosphate dikinase2 OS=Zea mays OX=4577 GN=ZEAMMB73_Zm00001d010321 PE=4 SV=1;A0A3L6DVY3_MAIZE Pyruvate, phosphate dikinase 2 OS=Zea mays OX=4577 GN=PPDK2 PE=4 SV=1;A0A1D6FQG2_MAIZE Pyruvate orthophosphate dikinase2 OS=Zea may	A0A1D6FQH6;A0A3L6DVY3;A0A3L6EDS2	133;712;755	712	K	AETGANQEDALARIEKLSEVNPMLGFRGCRL;SETGANQEDALARIEKLSEVNPMLGFRGCRL	60.401	60.401	IEK(1)LSEVNPMLGFR	IEK(60.4)LSEVNPMLGFR	3	3	-0.096323	9374800			10335000	17439000
A0A3L6DVY3	Pyruvate orthophosphate dikinase2	ZEAMMB73_Zm00001d010321	99.418	920	A0A1D6FQH6;A0A3L6DVY3;A0A1D6FQG2;A0A1D6FQF7;Q42368;A0A1Q1BYA0;A0A1D6FQE4;A0A1D6FQF4;A0A1D6FQG4;A0A1D6FQE7;A0A1D6FQG3;A0A1D6FQG9;A0A1D6FQG7;A0A1D6FQE6;A0A1D6FQF5;A0A1D6FQG6;A0A1D6FQF8;A0A1D6FQG5;A0A1D6FQF1;A0A1D6FQF0;A0A1D6FQG0;A0A1D6FQF9;A0A1D6FQE8;A0A1D6FQH5;A0A1D6FQG1;A0A1D6FQH4;A0A1D6FQF2	11;590;516;545;545;545;590;477;517;524;525;376;390;396;431;435;452;473;489;514;522;294;303;111;196;97;545	A0A1D6FQH6_MAIZE Pyruvate orthophosphate dikinase2 OS=Zea mays OX=4577 GN=ZEAMMB73_Zm00001d010321 PE=4 SV=1;A0A3L6DVY3_MAIZE Pyruvate, phosphate dikinase 2 OS=Zea mays OX=4577 GN=PPDK2 PE=4 SV=1;A0A1D6FQG2_MAIZE Pyruvate orthophosphate dikinase2 OS=Zea may	A0A1D6FQH6;A0A3L6DVY3	11;590	590	K	_____MSWVDDVRKLKVLANADTPEDALAAR;DLGTFMSWVDDVRKLKVLANADTPEDALAAR	101.53	47.64	LK(1)VLANADTPEDALAAR	LK(47.64)VLANADTPEDALAAR	2	3	0.8858	47969000	50284000	39444000	95676000	82705000	91189000
A0A3L6DXK9	Histone H2A	H2A_2	16.266	157	A0A3L6DXK9;B6T101;B6T0Q2;B6T3J3	9;9;9;9	A0A3L6DXK9_MAIZE Histone H2A OS=Zea mays OX=4577 GN=H2A_2 PE=3 SV=1;B6T101_MAIZE Histone H2A OS=Zea mays OX=4577 GN=100501512 PE=2 SV=1;B6T0Q2_MAIZE Histone H2A OS=Zea mays OX=4577 PE=2 SV=1;B6T3J3_MAIZE Histone H2A OS=Zea mays OX=4577 PE=2 SV=1	A0A3L6DXK9	9	9	K	_______MDASGAGSKAKKGAAGRKAGGPRK	46.819	46.819	MDASGAGSK(0.64)AK(0.36)	MDASGAGSK(2.5)AK(-2.5)	9	2	-0.24548
A0A3L6DY76	Phosphatidylinositol 4-kinase gamma 7	PI4KG7_0	70.098	635	A0A3L6DY76;A0A1D6I6H6;C0PAW9	544;544;556	A0A3L6DY76_MAIZE Phosphatidylinositol 4-kinase gamma 7 OS=Zea mays OX=4577 GN=PI4KG7_0 PE=4 SV=1;A0A1D6I6H6_MAIZE Phosphatidylinositol 3-and 4-kinase family-like OS=Zea mays OX=4577 GN=ZEAMMB73_Zm00001d020828 PE=4 SV=1;C0PAW9_MAIZE Ubiquitin-like domain-co	A0A3L6DY76	544	544	K	KLSSSMKGLGFIGKSKPYRTGGVPKGKVTGR	93.262	93.262	GLGFIGKSK(1)	GLGFIGK(-47.54)SK(47.54)	9	2	-0.96847	27674000	24505000	39266000			54875000
A0A3L6DZ69	Mitochondrial outer membrane protein porin 1	VDAC1_1	29.664	276	A0A3L6DZ69;Q9SPD9;B4FT85	236;236;236	A0A3L6DZ69_MAIZE Mitochondrial outer membrane protein porin 1 OS=Zea mays OX=4577 GN=VDAC1_1 PE=4 SV=1;Q9SPD9_MAIZE Voltage-dependent anion channel protein 1a OS=Zea mays OX=4577 GN=vdac1a PE=2 SV=1;B4FT85_MAIZE Isochorismate synthase 1 OS=Zea mays OX=4577	A0A3L6DZ69;Q9SPD9	236;236	236	K	LDPLTVLKARINNSGKASALIQHEWRPKSLV	31.115	31.115	INNSGK(0.999)ASALIQHEWRPK(0.001)	INNSGK(29.54)ASALIQHEWRPK(-29.54)	6	4	-0.77872						9440900
A0A3L6DZ97	Putative fucosyltransferase 8	FUT8	64.17	575	A0A3L6DZ97;A0A1D6HRQ2	14;14	A0A3L6DZ97_MAIZE Putative fucosyltransferase 8 OS=Zea mays OX=4577 GN=FUT8 PE=4 SV=1;A0A1D6HRQ2_MAIZE Galactoside 2-alpha-L-fucosyltransferase OS=Zea mays OX=4577 GN=103631913 PE=4 SV=1	A0A3L6DZ97	14	14	K	__MAVMSGAADSMLPKLVDDPEAVALAVEPW	19.678	11.692	MAVMSGAADSMLPK(1)	MAVMSGAADSMLPK(11.69)	14	3	-0.058403	12429000	24772000	18101000	15380000	12554000
A0A3L6E0X9	Isoflavone 3'-hydroxylase	CYP81E9_0	40.579	361	A0A3L6E0X9;A0A1D6I3L0	40;196	A0A3L6E0X9_MAIZE Isoflavone 3'-hydroxylase OS=Zea mays OX=4577 GN=CYP81E9_0 PE=3 SV=1;A0A1D6I3L0_MAIZE Cytochrome P450 family 81 subfamily D polypeptide 8 OS=Zea mays OX=4577 GN=103632694 PE=3 SV=1	A0A3L6E0X9	40	40	K	LFELLMNAMMGMVCAKRYYGCDGKENETEAE	30.872	30.872	LFELLMNAMMGMVCAK(1)R	LFELLMNAMMGMVCAK(30.87)R	16	2	0.47182	244070000	512410000	396320000	568690000	296680000	404470000
A0A3L6E2U3	Isopentenyl-diphosphate Delta-isomerase II, chloroplastic	IPP2	27.242	237	A0A3L6E2U3	184	A0A3L6E2U3_MAIZE Isopentenyl-diphosphate Delta-isomerase II, chloroplastic OS=Zea mays OX=4577 GN=IPP2 PE=4 SV=1	A0A3L6E2U3	184	184	K	PDEVADVKYVNREELKELIRKADAGEDGVKI	110.29	110.29	YVNREELK(1)ELIR	YVNREELK(110.29)ELIR	8	3	-0.065624	42369000	41287000	37706000		44436000	36941000
A0A3L6E2U3	Isopentenyl-diphosphate Delta-isomerase II, chloroplastic	IPP2	27.242	237	A0A3L6E2U3;Q71RX2	16;16	A0A3L6E2U3_MAIZE Isopentenyl-diphosphate Delta-isomerase II, chloroplastic OS=Zea mays OX=4577 GN=IPP2 PE=4 SV=1;Q71RX2_MAIZE Isopentenyl pyrophosphate isomerase OS=Zea mays OX=4577 GN=541901 PE=2 SV=1	A0A3L6E2U3	16	16	K	MAAAVVDDAGMDAVQKRLMFEDECILVDEQD	196.76	168.22	AAAVVDDAGMDAVQK(1)R	AAAVVDDAGMDAVQK(168.22)R	15	2	0.5806	60077000	76521000	80748000	127180000	106790000
A0A3L6E2U3	Isopentenyl-diphosphate Delta-isomerase II, chloroplastic	IPP2	27.242	237	A0A3L6E2U3;Q71RX2	164;164	A0A3L6E2U3_MAIZE Isopentenyl-diphosphate Delta-isomerase II, chloroplastic OS=Zea mays OX=4577 GN=IPP2 PE=4 SV=1;Q71RX2_MAIZE Isopentenyl pyrophosphate isomerase OS=Zea mays OX=4577 GN=541901 PE=2 SV=1	A0A3L6E2U3	164	164	K	GEHELDYLLFIVRDVKVQPNPDEVADVKYVN	71.08	71.08	DVK(1)VQPNPDEVADVK	DVK(66.84)VQPNPDEVADVK(-66.84)	3	3	0.1774	43710000	58043000	41103000	48529000	44932000	38230000
A0A3L6E4E9	Acidic endochitinase	CHIA_6	31.169	297	A0A3L6E4E9;A0A3L6E412;A0A1D6HXA9;A0A1D6HXA8	268;268;268;268	A0A3L6E4E9_MAIZE Acidic endochitinase OS=Zea mays OX=4577 GN=CHIA_6 PE=3 SV=1;A0A3L6E412_MAIZE Acidic endochitinase OS=Zea mays OX=4577 GN=CHIA_1 PE=3 SV=1;A0A1D6HXA9_MAIZE Acidic endochitinase OS=Zea mays OX=4577 GN=ZEAMMB73_Zm00001d019406 PE=3 SV=1;A0A1D	A0A3L6E4E9	268	268	K	FIPADDLKSQVLPLIKSSGKYGGIMLWSKYY	87.913	61.56	SQVLPLIK(1)SSGK(1)	SQVLPLIK(61.56)SSGK(61.56)	8	2	0.92405
A0A3L6E4E9	Acidic endochitinase	CHIA_6	31.169	297	A0A3L6E4E9;A0A3L6E412;A0A1D6HXA9;A0A1D6HXA8	272;272;272;272	A0A3L6E4E9_MAIZE Acidic endochitinase OS=Zea mays OX=4577 GN=CHIA_6 PE=3 SV=1;A0A3L6E412_MAIZE Acidic endochitinase OS=Zea mays OX=4577 GN=CHIA_1 PE=3 SV=1;A0A1D6HXA9_MAIZE Acidic endochitinase OS=Zea mays OX=4577 GN=ZEAMMB73_Zm00001d019406 PE=3 SV=1;A0A1D	A0A3L6E4E9	272	272	K	DDLKSQVLPLIKSSGKYGGIMLWSKYYDDQD	87.913	61.56	SQVLPLIK(1)SSGK(1)	SQVLPLIK(61.56)SSGK(61.56)	12	2	0.92405
A0A3L6E4K2	PWWP domain-containing protein	Zm00014a_004656	54.94	506	A0A3L6E4K2;A0A1D6IPI9;B6UC13	323;323;369	A0A3L6E4K2_MAIZE PWWP domain-containing protein OS=Zea mays OX=4577 GN=Zm00014a_004656 PE=4 SV=1;A0A1D6IPI9_MAIZE PWWP domain containing protein OS=Zea mays OX=4577 GN=ZEAMMB73_Zm00001d022587 PE=4 SV=1;B6UC13_MAIZE PWWP domain containing protein OS=Zea may	A0A3L6E4K2	323	323	K	SLYEDKELIENFGGKKGKKKSIGSLGPATKP	72.485	72.485	ELIENFGGK(1)K(1)	ELIENFGGK(72.48)K(72.48)	10	2	1.3586	27658000	29806000	38836000			41222000
A0A3L6E4K2	PWWP domain-containing protein	Zm00014a_004656	54.94	506	A0A3L6E4K2;A0A1D6IPI9;B6UC13	322;322;368	A0A3L6E4K2_MAIZE PWWP domain-containing protein OS=Zea mays OX=4577 GN=Zm00014a_004656 PE=4 SV=1;A0A1D6IPI9_MAIZE PWWP domain containing protein OS=Zea mays OX=4577 GN=ZEAMMB73_Zm00001d022587 PE=4 SV=1;B6UC13_MAIZE PWWP domain containing protein OS=Zea may	A0A3L6E4K2	322	322	K	PSLYEDKELIENFGGKKGKKKSIGSLGPATK	72.485	72.485	ELIENFGGK(1)K(1)	ELIENFGGK(72.48)K(72.48)	9	2	1.3586	27658000	29806000	38836000			41222000
A0A3L6E585	UTP--glucose-1-phosphate uridylyltransferase	UGPA_1	56.782	513	A0A3L6E585	11	A0A3L6E585_MAIZE UTP--glucose-1-phosphate uridylyltransferase OS=Zea mays OX=4577 GN=UGPA_1 PE=4 SV=1	A0A3L6E585	11	11	K	_____MATAAVSVDEKLDKLRAEREREVRVH	109.83	109.83	ATAAVSVDEK(0.995)LDK(0.005)LR	ATAAVSVDEK(22.89)LDK(-22.89)LR	10	3	0.082697				39298000	57379000
A0A3L6E585	UTP--glucose-1-phosphate uridylyltransferase	100191846	56.782	513	A0A1D6IAS8;B4FAD9;A0A1D6IAT0;A0A1D6IAT3;A0A1D6IAS7;A0A1D6EUP8;B6T4R3;A0A1D6IAT2;A0A1D6IAT4;B4F8W6;A0A1D6IAS6;A0A1D6EUN9;A0A1D6EUP7;A0A1D6IAS9;A0A1D6EUQ0;A0A1D6EUN8;A0A1D6IAT6;A0A1D6IAT7;A0A1D6EUQ4;A0A1D6EUQ2;A0A3L6E585	349;349;349;349;438;359;349;212;250;349;250;250;346;101;101;105;23;31;23;31;394	A0A1D6IAS8_MAIZE UTP--glucose-1-phosphate uridylyltransferase OS=Zea mays OX=4577 GN=100191846 PE=3 SV=1;B4FAD9_MAIZE UTP--glucose-1-phosphate uridylyltransferase OS=Zea mays OX=4577 GN=100191846 PE=2 SV=1;A0A1D6IAT0_MAIZE UTP--glucose-1-phosphate uridylyl	A0A1D6IAS8;A0A3L6E585	349;394	394	K	LQLETAAGAAIRFFDKAIGINVPRSRFLPVK	71.555	62.408	FFDK(1)AIGINVPR	FFDK(62.41)AIGINVPR	4	3	0.43126	14397000	14609000	11079000	23104000	21004000	35253000
A0A3L6E585	UTP--glucose-1-phosphate uridylyltransferase	100191846	56.782	513	A0A1D6IAS8;B4FAD9;A0A1D6IAT0;A0A1D6IAT3;A0A1D6IAS7;A0A1D6EUP8;B6T4R3;A0A1D6IAT2;A0A1D6IAT4;B4F8W6;A0A1D6IAS6;A0A1D6EUN9;A0A1D6EUP7;A0A3L6G418;A0A1D6IAU1;A0A1D6EUP5;A0A1D6IAT8;A0A1D6EUP3;A0A3L6E585	185;185;185;185;274;195;185;48;86;185;86;86;195;186;185;185;185;185;230	A0A1D6IAS8_MAIZE UTP--glucose-1-phosphate uridylyltransferase OS=Zea mays OX=4577 GN=100191846 PE=3 SV=1;B4FAD9_MAIZE UTP--glucose-1-phosphate uridylyltransferase OS=Zea mays OX=4577 GN=100191846 PE=2 SV=1;A0A1D6IAT0_MAIZE UTP--glucose-1-phosphate uridylyl	A0A1D6IAS8;A0A3L6E585	185;230	230	K	PRIVTEDFLPLPSKGKSGKDGWYPPGHGDVF	46.481	46.481	IVTEDFLPLPSK(0.422)GK(0.578)	IVTEDFLPLPSK(-1.37)GK(1.37)	14	3	1.3176
A0A3L6E5L4	Phosphoenolpyruvate/phosphate translocator 1, chloroplastic	PPT1_1	35.467	328	A0A3L6E5L4;A0A3L6D842;A0A317YHM1;A0A1D6HJ20;A0A3L6DGR4	11;11;11;11;11	A0A3L6E5L4_MAIZE Phosphoenolpyruvate/phosphate translocator 1, chloroplastic OS=Zea mays OX=4577 GN=PPT1_1 PE=4 SV=1;A0A3L6D842_MAIZE Phosphoenolpyruvate/phosphate translocator 3, chloroplastic OS=Zea mays OX=4577 GN=PPT3_4 PE=4 SV=1;A0A317YHM1_MAIZE Phosp	A0A3L6E5L4	11	11	K	_____MAVGGLQGAKKRKREHAEGKAKPRKQ	46.426	46.426	MAVGGLQGAK(1)K(1)	MAVGGLQGAK(46.43)K(46.43)	11	2	-1.7129
A0A3L6E5L4	Phosphoenolpyruvate/phosphate translocator 1, chloroplastic	PPT1_1	35.467	328	A0A3L6E5L4;A0A3L6D842;A0A317YHM1;A0A1D6HJ20;A0A3L6DGR4	10;10;10;10;10	A0A3L6E5L4_MAIZE Phosphoenolpyruvate/phosphate translocator 1, chloroplastic OS=Zea mays OX=4577 GN=PPT1_1 PE=4 SV=1;A0A3L6D842_MAIZE Phosphoenolpyruvate/phosphate translocator 3, chloroplastic OS=Zea mays OX=4577 GN=PPT3_4 PE=4 SV=1;A0A317YHM1_MAIZE Phosp	A0A3L6E5L4	10	10	K	______MAVGGLQGAKKRKREHAEGKAKPRK	46.426	46.426	MAVGGLQGAK(1)K(1)	MAVGGLQGAK(46.43)K(46.43)	10	2	-1.7129
A0A3L6E654	Aldehyde dehydrogenase family 2 member C4	ALDH2C4_0	55.399	516	A0A3L6E654;W8SZG1;A0A1D6LSK8	360;363;377	A0A3L6E654_MAIZE Aldehyde dehydrogenase family 2 member C4 OS=Zea mays OX=4577 GN=ALDH2C4_0 PE=3 SV=1;W8SZG1_MAIZE Aldehyde dehydrogenase 2-6 OS=Zea mays subsp. mays OX=381124 GN=rf2f PE=1 SV=1;A0A1D6LSK8_MAIZE Aldehyde dehydrogenase family 2 member C4 OS=	A0A3L6E654	360	360	K	DPFSDPRADQGPQVDKAQYERVLSYIDHGKR	77.776	77.776	ADQGPQVDK(1)AQYER	ADQGPQVDK(77.78)AQYER	9	3	-0.38042				21006000
A0A3L6E6A8	Phosphoribosylanthranilate transferase		91.123	809	B6UEE3;A0A3L6DJ34;A0A1D6FPR4;C0HJ38;A0A3L6E6A8;A0A1D6M5K5	338;338;338;80;338;338	B6UEE3_MAIZE Phosphoribosylanthranilate transferase OS=Zea mays OX=4577 PE=2 SV=1;A0A3L6DJ34_MAIZE FT-interacting protein 1 OS=Zea mays OX=4577 GN=FTIP1_1 PE=4 SV=1;A0A1D6FPR4_MAIZE Phosphoribosylanthranilate transferase, mRNA OS=Zea mays OX=4577 GN=ZEAMMB	B6UEE3;A0A3L6E6A8	338;338	338	K	FLPLAAAMPRHDHFGKPVEPRWYSLMRPSDD;VLPLKAAMPRHDHFGKPVEPRWYSLMRPSDD	70.488	25.016	HDHFGK(1)PVEPR	HDHFGK(25.02)PVEPR	6	4	-0.34342	19729000	22823000	20505000			14469000
A0A3L6E9X4	Metal tolerance protein 1	MTP1_1	43.544	403	A0A3L6E9X4;A0A1D6LGF5;B4FIW9;B8A078;B6T3T9;B4FB51	31;46;46;54;62;62	A0A3L6E9X4_MAIZE Metal tolerance protein 1 OS=Zea mays OX=4577 GN=MTP1_1 PE=4 SV=1;A0A1D6LGF5_MAIZE Metal tolerance protein A2 OS=Zea mays OX=4577 GN=100192051 PE=4 SV=1;B4FIW9_MAIZE Uncharacterized protein OS=Zea mays OX=4577 PE=2 SV=1;B8A078_MAIZE Unchar	A0A3L6E9X4	31	31	K	CKGAACDFSDASNSSKDARERSASMRKLIVA	60.489	60.489	GAACDFSDASNSSK(1)DAR	GAACDFSDASNSSK(60.49)DAR	14	3	-0.57059		11800000
A0A3L6EBB7	Syntaxin-71	SYP71_0	29.75	266	A0A3L6EBB7;B6TK42;A0A1D6MBX4;A0A1D6MBX6;A0A1D6MBX7	228;228;228;53;152	A0A3L6EBB7_MAIZE Syntaxin-71 OS=Zea mays OX=4577 GN=SYP71_0 PE=3 SV=1;B6TK42_MAIZE Syntaxin 72 OS=Zea mays OX=4577 PE=2 SV=1;A0A1D6MBX4_MAIZE Syntaxin-72 OS=Zea mays OX=4577 GN=ZEAMMB73_Zm00001d038931 PE=3 SV=1;A0A1D6MBX6_MAIZE Syntaxin-72 OS=Zea mays OX=4	A0A3L6EBB7	228	228	K	MDEMDDKVDRANADLKNTNVRLKETVLQLRS	49.777	42.689	ANADLK(1)NTNVR	ANADLK(42.69)NTNVR	6	3	0.37412			10092000	12122000	10761000
A0A3L6ED92	Putative DUF1296 domain containing family protein	100501220	97.353	900	A0A1D6NSK5;A0A1D6NSJ9;A0A3L6DAX4;A0A1D6NSJ4;A0A1D6NSJ7;K7V9H3;Q6QP56;A0A3L6ED92;A0A3L6EAV4;A0A1D6LUP7;C0P4C7;A0A1D6LUP8	20;73;73;73;73;73;73;154;154;78;78;78	A0A1D6NSK5_MAIZE Putative DUF1296 domain containing family protein OS=Zea mays OX=4577 GN=100501220 PE=4 SV=1;A0A1D6NSJ9_MAIZE Putative DUF1296 domain containing family protein OS=Zea mays OX=4577 GN=100501220 PE=4 SV=1;A0A3L6DAX4_MAIZE GBF-interacting pro	A0A1D6NSK5;A0A3L6ED92	20;154	154	K	ETAQKLLNQDPFHEVKRKRDKKKESAGQKSF	43.991	43.991	LLNQDPFHEVK(1)R	LLNQDPFHEVK(43.99)R	11	3	-0.62129	18572000	16433000	14263000	27202000
A0A3L6EDS2	Pyruvate, phosphate dikinase 1, chloroplastic	PPDK1_1	105.26	973	A0A3L6EDS2;A0A1D6M413;A0A1D6M432;A0A1D6M422;A0A1D6M436;A0A1D6M426;A0A1D6M427;A0A1D6M434;A0A1D6M431;A0A1D6M430;A0A1D6M414;E9NQE5;B7ZYP6;C5IHD9;C5IHD5;C5IHD3;C5IHD1;C5IHC7;B8YDC0;D3K3U9;A0A1D6M438;A0A1D6M420;A0A1D6M433;A0A1D6M424;A0A1D6M417;A0A1D6M439;A0A1D6M415;A0A1D6M418;C5IHE1;C5IHF1;C5IHC6;A0A1D6M411;A0A1D6M444;A0A1D6M435;A0A1D6M425;C5IHE4;C5IHD6;C5IHC4;P11155;C5IHC9;A0A1D6M416;A0A1D6M429;A0A1D…	633;430;451;458;472;493;514;516;525;544;544;633;633;543;543;543;543;543;580;633;356;376;390;396;407;424;476;530;543;543;543;596;294;217;302;543;543;543;609;543;97;544;11	A0A3L6EDS2_MAIZE Pyruvate, phosphate dikinase 1, chloroplastic OS=Zea mays OX=4577 GN=PPDK1_1 PE=4 SV=1;A0A1D6M413_MAIZE Pyruvate orthophosphate dikinase1 OS=Zea mays OX=4577 GN=ZEAMMB73_Zm00001d038163 PE=4 SV=1;A0A1D6M432_MAIZE Pyruvate orthophosphate dik	A0A3L6EDS2	633	633	K	DLGTFMAWVDDVRKLKVLANADTPDDALTAR	89.484	89.484	LK(1)VLANADTPDDALTAR	LK(89.48)VLANADTPDDALTAR	2	3	0.22356	23741000		21539000	39536000	25960000	38277000
A0A3L6EDS2	Pyruvate, phosphate dikinase 1, chloroplastic	PPDK1_1	105.26	973	A0A3L6EDS2;A0A1D6M413;A0A1D6M432;A0A1D6M422;A0A1D6M436;A0A1D6M426;A0A1D6M427;A0A1D6M434;A0A1D6M431;A0A1D6M430;A0A1D6M414;E9NQE5;B7ZYP6;C5IHD9;C5IHD5;C5IHD3;C5IHD1;C5IHC7;B8YDC0;D3K3U9;A0A1D6M438;A0A1D6M420;A0A1D6M433;A0A1D6M424;A0A1D6M417;A0A1D6M439;A0A1D6M415;A0A1D6M418;C5IHE1;C5IHF1;C5IHC6;A0A1D6M411;A0A1D6M444;A0A1D6M435;A0A1D6M425;C5IHE4;C5IHD6;C5IHC4;P11155;C5IHC9;A0A1D6M416;A0A1D6M429;A0A1D…	631;428;449;456;470;491;512;514;523;542;542;631;631;541;541;541;541;541;578;631;354;374;388;394;405;422;474;528;541;541;541;594;292;215;300;541;541;541;607;541;95;542;9	A0A3L6EDS2_MAIZE Pyruvate, phosphate dikinase 1, chloroplastic OS=Zea mays OX=4577 GN=PPDK1_1 PE=4 SV=1;A0A1D6M413_MAIZE Pyruvate orthophosphate dikinase1 OS=Zea mays OX=4577 GN=ZEAMMB73_Zm00001d038163 PE=4 SV=1;A0A1D6M432_MAIZE Pyruvate orthophosphate dik	A0A3L6EDS2	631	631	K	SGDLGTFMAWVDDVRKLKVLANADTPDDALT	75.239	47.113	K(0.545)LK(0.455)VLANADTPDDALTAR	K(0.78)LK(-0.78)VLANADTPDDALTAR	1	4	-0.39444	23741000		21539000	39536000	25960000	38277000
A0A3L6EF71	Ubiquitin-NEDD8-like protein RUB2 (Fragment)	RUB2_2	12.047	105	A0A3L6EF71	59	A0A3L6EF71_MAIZE Ubiquitin-NEDD8-like protein RUB2 (Fragment) OS=Zea mays OX=4577 GN=RUB2_2 PE=4 SV=1	A0A3L6EF71	59	59	K	RLKGGTMIKVKTLTGKEIEIDIEPNDTIHRI	38.417	33.405	TLTGK(1)EIEIDIEPNDTIHR	TLTGK(33.4)EIEIDIEPNDTIHR	5	4	0.22242				16290000	18778000	14301000
A0A3L6EF79	Dynamin-related protein 5A	SDL5A_1	68.761	609	A0A3L6EF79;A0A1D6MC13;A0A1D6FJS8;A0A1D6FJS7;A0A1D6MC12;A0A3L6DNC9;B8A3F5;A0A1D6FJT0;B6U4J8;A0A1D6FJS9	372;372;411;419;433;490;120;120;372;38	A0A3L6EF79_MAIZE Dynamin-related protein 5A OS=Zea mays OX=4577 GN=SDL5A_1 PE=3 SV=1;A0A1D6MC13_MAIZE Dynamin-related protein 1A OS=Zea mays OX=4577 GN=ZEAMMB73_Zm00001d038955 PE=3 SV=1;A0A1D6FJS8_MAIZE Dynamin protein 1A OS=Zea mays OX=4577 GN=ZEAMMB73_Zm	A0A3L6EF79	372	372	K	EKVYHVFDNQFPVAIKRLQFDKQLSMENVRK	41.227	41.227	VYHVFDNQFPVAIK(1)R	VYHVFDNQFPVAIK(41.23)R	14	4	-0.70321		11340000	11244000		15083000
A0A3L6EFR1	Thioredoxin	TRXH_3	13.681	126	A0A3L6EFR1;Q4W1F7;B6T2J0;B6SHW5;B6SI26;B6U4S6;B6TVJ4	113;115;115;115;116;125;128	A0A3L6EFR1_MAIZE Thioredoxin OS=Zea mays OX=4577 GN=TRXH_3 PE=3 SV=1;Q4W1F7_MAIZE Thioredoxin OS=Zea mays OX=4577 GN=trxh1 PE=2 SV=1;B6T2J0_MAIZE Thioredoxin OS=Zea mays OX=4577 PE=2 SV=1;B6SHW5_MAIZE Thioredoxin OS=Zea mays OX=4577 GN=ZEAMMB73_Zm00001d038	A0A3L6EFR1	113	113	K	FMREGDVKDRVVGAAKEELARKLELHMAS__	113.22	105.4	VVGAAK(1)EELAR	VVGAAK(105.4)EELAR	6	2	-0.20034	29825000	15708000	10035000	19099000	18925000	22436000
A0A3L6EGD5	Uncharacterized protein	Zm00014a_000135	63.604	591	A0A3L6EGD5;B6TZS3;A0A1D6LJS3	573;575;14	A0A3L6EGD5_MAIZE Uncharacterized protein OS=Zea mays OX=4577 GN=Zm00014a_000135 PE=4 SV=1;B6TZS3_MAIZE Uncharacterized protein OS=Zea mays OX=4577 GN=100277773 PE=2 SV=1;A0A1D6LJS3_MAIZE Uncharacterized protein OS=Zea mays OX=4577 GN=100277773 PE=4 SV=1	A0A3L6EGD5	573	573	K	KGMDDEKRMGGLGMEKGEGMGSAVADSGESR	56.766	38.237	MGGLGMEK(1)GEGMGSAVADSGESR	MGGLGMEK(38.24)GEGMGSAVADSGESR	8	3	0.6355	4837300	18275000	15347000		10736000	14273000
A0A3L6EGD5	Uncharacterized protein	Zm00014a_000135	63.604	591	A0A3L6EGD5;B6TZS3	268;270	A0A3L6EGD5_MAIZE Uncharacterized protein OS=Zea mays OX=4577 GN=Zm00014a_000135 PE=4 SV=1;B6TZS3_MAIZE Uncharacterized protein OS=Zea mays OX=4577 GN=100277773 PE=2 SV=1	A0A3L6EGD5	268	268	K	NLGLMIRGLAAHDSGKHLVLRRRAAASQLSL	56.122	25.908	GLAAHDSGK(1)HLVLR	GLAAHDSGK(25.91)HLVLR	9	4	-0.15248	8734100	8402100	7650200			12096000
A0A3L6EGP4	Desumoylating isopeptidase 1	DESI1	28.288	264	A0A3L6EGP4;A0A1D6HP63;A0A1D6HP64	203;203;69	A0A3L6EGP4_MAIZE Desumoylating isopeptidase 1 OS=Zea mays OX=4577 GN=DESI1 PE=4 SV=1;A0A1D6HP63_MAIZE Thioredoxin OS=Zea mays OX=4577 GN=ZEAMMB73_Zm00001d018461 PE=4 SV=1;A0A1D6HP64_MAIZE Thioredoxin OS=Zea mays OX=4577 GN=ZEAMMB73_Zm00001d018461 PE=4 SV=1	A0A3L6EGP4	203	203	K	PAEKASKEAPTPAPAKKEAPTPAADPLGSAR	23.79	23.79	EAPTPAPAK(0.5)K(0.5)EAPTPAADPLGSAR	EAPTPAPAK(0)K(0)EAPTPAADPLGSAR	9	4	-0.55393	21102000	15251000	15853000		21060000	22524000
A0A3L6EGP4	Desumoylating isopeptidase 1	DESI1	28.288	264	A0A3L6EGP4;A0A1D6HP63;A0A1D6HP64	204;204;70	A0A3L6EGP4_MAIZE Desumoylating isopeptidase 1 OS=Zea mays OX=4577 GN=DESI1 PE=4 SV=1;A0A1D6HP63_MAIZE Thioredoxin OS=Zea mays OX=4577 GN=ZEAMMB73_Zm00001d018461 PE=4 SV=1;A0A1D6HP64_MAIZE Thioredoxin OS=Zea mays OX=4577 GN=ZEAMMB73_Zm00001d018461 PE=4 SV=1	A0A3L6EGP4	204	204	K	AEKASKEAPTPAPAKKEAPTPAADPLGSARG	23.79	23.79	EAPTPAPAK(0.5)K(0.5)EAPTPAADPLGSAR	EAPTPAPAK(0)K(0)EAPTPAADPLGSAR	10	4	-0.55393	21102000	15251000	15853000		21060000	22524000
A0A3L6EGT1	Ubiquitin-NEDD8-like protein RUB2	RUB2_1	4.1578	38	A0A3L6EGT1	15	A0A3L6EGT1_MAIZE Ubiquitin-NEDD8-like protein RUB2 OS=Zea mays OX=4577 GN=RUB2_1 PE=4 SV=1	A0A3L6EGT1	15	15	K	_MHRLIYAGKQLADDKTTKDYNIEGGSVLHL	103.42	91.265	QLADDK(1)TTK	QLADDK(41.73)TTK(-41.73)	6	2	-3.8969	24723000	30090000	39150000	48207000	31988000	33182000
A0A3L6EGT1	Ubiquitin-NEDD8-like protein RUB2	RUB2_1	4.1578	38	A0A3L6EGT1	9	A0A3L6EGT1_MAIZE Ubiquitin-NEDD8-like protein RUB2 OS=Zea mays OX=4577 GN=RUB2_1 PE=4 SV=1	A0A3L6EGT1	9	9	K	_______MHRLIYAGKQLADDKTTKDYNIEG	90.229	78.505	LIYAGK(1)QLADDKTTK	LIYAGK(65.33)QLADDK(-65.33)TTK(-70.91)	6	4	-0.14977	15881000	16864000	17553000	20810000	18878000	31585000
A0A3L6EHL3	Uncharacterized protein	Zm00014a_033438	50.616	479	A0A3L6EHL3;B8A2I8	9;9	A0A3L6EHL3_MAIZE Uncharacterized protein OS=Zea mays OX=4577 GN=Zm00014a_033438 PE=4 SV=1;B8A2I8_MAIZE Uncharacterized protein OS=Zea mays OX=4577 PE=2 SV=1	A0A3L6EHL3	9	9	K	_______MTRKMVEDKSSSQDTVQKSGHAVL	49.813	49.813	TRK(1)MVEDK(1)	TRK(49.81)MVEDK(49.81)	8	3	4.4298
A0A3L6EHL3	Uncharacterized protein	Zm00014a_033438	50.616	479	A0A3L6EHL3;B8A2I8	4;4	A0A3L6EHL3_MAIZE Uncharacterized protein OS=Zea mays OX=4577 GN=Zm00014a_033438 PE=4 SV=1;B8A2I8_MAIZE Uncharacterized protein OS=Zea mays OX=4577 PE=2 SV=1	A0A3L6EHL3	4	4	K	____________MTRKMVEDKSSSQDTVQKS	49.813	49.813	TRK(1)MVEDK(1)	TRK(49.81)MVEDK(49.81)	3	3	4.4298
A0A3L6ELF9	Phosphoglycerate kinase	Zm00014a_014246	42.425	402	A0A3L6ELF9;A0A3L6EMY8;A0A3L6EM50;Q84JX6;B4G0K4	178;135;85;104;178	A0A3L6ELF9_MAIZE Phosphoglycerate kinase OS=Zea mays OX=4577 GN=Zm00014a_014246 PE=3 SV=1;A0A3L6EMY8_MAIZE Phosphoglycerate kinase OS=Zea mays OX=4577 GN=Zm00014a_014246 PE=3 SV=1;A0A3L6EM50_MAIZE Phosphoglycerate kinase OS=Zea mays OX=4577 GN=Zm00014a_014	A0A3L6ELF9;B4G0K4	178;178	178	K	VTKYLKPAVAGFLMQKELDYLVGAVANPKKP	45.011	45.011	YLK(0.163)PAVAGFLMQK(0.837)ELDYLVGAVANPK	YLK(-7.12)PAVAGFLMQK(7.12)ELDYLVGAVANPK(-39.56)	13	4	-0.061652	45273000	22117000	41877000			30971000
A0A3L6ELF9	Phosphoglycerate kinase	Zm00014a_014246	42.425	402	A0A3L6ELF9;A0A3L6EMY8;B4G0K4	69;26;69	A0A3L6ELF9_MAIZE Phosphoglycerate kinase OS=Zea mays OX=4577 GN=Zm00014a_014246 PE=3 SV=1;A0A3L6EMY8_MAIZE Phosphoglycerate kinase OS=Zea mays OX=4577 GN=Zm00014a_014246 PE=3 SV=1;B4G0K4_MAIZE Phosphoglycerate kinase OS=Zea mays OX=4577 GN=100274579 PE=2 S	A0A3L6ELF9;B4G0K4	69;69	69	K	EKGAKVILASHLGRPKGVTPKYSLKPLVPRL	57.348	57.348	VILASHLGRPK(1)	VILASHLGRPK(57.35)	11	3	1.0126
A0A3L6ELF9	Phosphoglycerate kinase	Zm00014a_014246	42.425	402	A0A3L6ELF9;A0A3L6EMY8;B4G0K4	58;15;58	A0A3L6ELF9_MAIZE Phosphoglycerate kinase OS=Zea mays OX=4577 GN=Zm00014a_014246 PE=3 SV=1;A0A3L6EMY8_MAIZE Phosphoglycerate kinase OS=Zea mays OX=4577 GN=Zm00014a_014246 PE=3 SV=1;B4G0K4_MAIZE Phosphoglycerate kinase OS=Zea mays OX=4577 GN=100274579 PE=2 S	A0A3L6ELF9;B4G0K4	58;58	58	K	RASVPTIKFLLEKGAKVILASHLGRPKGVTP	39.509	39.509	GAK(1)VILASHLGRPK	GAK(39.51)VILASHLGRPK(-39.51)	3	4	-0.27494		7467400	3257200	22112000		10811000
A0A3L6ELF9	Phosphoglycerate kinase	Zm00014a_014246	42.425	402	A0A3L6ELF9;A0A3L6EMY8;A0A3L6EM50;Q84JX6;B4G0K4	342;299;249;268;342	A0A3L6ELF9_MAIZE Phosphoglycerate kinase OS=Zea mays OX=4577 GN=Zm00014a_014246 PE=3 SV=1;A0A3L6EMY8_MAIZE Phosphoglycerate kinase OS=Zea mays OX=4577 GN=Zm00014a_014246 PE=3 SV=1;A0A3L6EM50_MAIZE Phosphoglycerate kinase OS=Zea mays OX=4577 GN=Zm00014a_014	A0A3L6ELF9;B4G0K4	342;342	342	K	FEFEKFAAGTEAIAKKLAELTTTKGVTTIIG;FEFQKFAAGTEAIAKKLAELTTTKGVTTIIG	123.21	94.309	K(1)LAELTTTK	K(94.31)LAELTTTK(-94.31)	1	2	-0.34325	11130000	19956000	19373000	16076000	17673000	11945000
A0A3L6ELF9	Phosphoglycerate kinase	Zm00014a_014246	42.425	402	A0A3L6ELF9;B4G0K4	35;35	A0A3L6ELF9_MAIZE Phosphoglycerate kinase OS=Zea mays OX=4577 GN=Zm00014a_014246 PE=3 SV=1;B4G0K4_MAIZE Phosphoglycerate kinase OS=Zea mays OX=4577 GN=100274579 PE=2 SV=1	A0A3L6ELF9;B4G0K4	35;35	35	K	VFVRADLNVPLDDAQKITDDTRIRASVPTIK	30.659	30.659	ADLNVPLDDAQK(1)ITDDTR	ADLNVPLDDAQK(30.66)ITDDTR	12	3	1.0189		10595000
A0A3L6ELX9	CCHC-type domain-containing protein	Zm00014a_042829	32.653	289	A0A3L6ELX9	157	A0A3L6ELX9_MAIZE CCHC-type domain-containing protein OS=Zea mays OX=4577 GN=Zm00014a_042829 PE=4 SV=1	A0A3L6ELX9	157	157	K	GAKISISSWSSQAKPKSKLHSVWIVAENVPE	51.841	51.841	LSGAK(1)ISISSWSSQAK(0.452)PK(0.548)	LSGAK(44.94)ISISSWSSQAK(-0.83)PK(0.83)	18	2	-3.1641
A0A3L6ELX9	CCHC-type domain-containing protein	Zm00014a_042829	32.653	289	A0A3L6ELX9	144	A0A3L6ELX9_MAIZE CCHC-type domain-containing protein OS=Zea mays OX=4577 GN=Zm00014a_042829 PE=4 SV=1	A0A3L6ELX9	144	144	K	EMINFPELKMKLSGAKISISSWSSQAKPKSK	51.841	51.841	LSGAK(1)ISISSWSSQAK(0.452)PK(0.548)	LSGAK(44.94)ISISSWSSQAK(-0.83)PK(0.83)	5	2	-3.1641
A0A3L6EM42	Protein ELC-like	ELCL_0	42.966	395	A0A3L6EM42;C0HE93	381;391	A0A3L6EM42_MAIZE Protein ELC-like OS=Zea mays OX=4577 GN=ELCL_0 PE=4 SV=1;C0HE93_MAIZE Protein ELC-like OS=Zea mays OX=4577 GN=100304271 PE=2 SV=1	A0A3L6EM42	381	381	K	HRALSAKVHSAQQQAKVASMAARAPPQYAS_	108.34	56.973	VHSAQQQAK(1)VASMAAR	VHSAQQQAK(56.97)VASMAAR	9	3	-0.59916	78108000	46682000	66527000	50516000	86423000	73036000
A0A3L6ES94	60S ribosomal protein L13a-4	RPL13AD_0	23.628	206	A0A3L6ES94;C0HFM4;C0PNG8;B6T8P1;B6TG85;B6TKD3;A0A1D6GGV2;A0A1D6GGV3	130;130;130;130;130;130;48;59	A0A3L6ES94_MAIZE 60S ribosomal protein L13a-4 OS=Zea mays OX=4577 GN=RPL13AD_0 PE=3 SV=1;C0HFM4_MAIZE 60S ribosomal protein L13a-1 OS=Zea mays OX=4577 GN=100283655 PE=2 SV=1;C0PNG8_MAIZE Uncharacterized protein OS=Zea mays OX=4577 PE=2 SV=1;B6T8P1_MAIZE 60	A0A3L6ES94	130	130	K	PPYDKTKRLVIPDALKVLRLQPGHKYCLLGE	66.595	59.542	LVIPDALK(1)VLR	LVIPDALK(59.54)VLR	8	3	-0.39589
A0A3L6EVI8	E3 ubiquitin-protein ligase (Fragment)	At3g02290_1	13.196	117	A0A3L6EVI8;A0A3L6G6X0;A0A1D6H5Q1;B4FYL2;A0A3L6F9Y9;A0A1D6N2L7;A0A3L6ERL2	31;105;127;134;134;134;154	A0A3L6EVI8_MAIZE E3 ubiquitin-protein ligase (Fragment) OS=Zea mays OX=4577 GN=At3g02290_1 PE=4 SV=1;A0A3L6G6X0_MAIZE E3 ubiquitin-protein ligase OS=Zea mays OX=4577 GN=At3g02290_4 PE=4 SV=1;A0A1D6H5Q1_MAIZE RING/U-box superfamily protein OS=Zea mays OX=45	A0A3L6EVI8	31	31	K	RNASSSGIEHLAAQKKRNSTENEGEYKVHRS	53.001	27.643	NASSSGIEHLAAQK(0.064)K(0.936)R	NASSSGIEHLAAQK(-11.65)K(11.65)R	15	4	-0.31013	10900000	7344800	11572000	12926000	13205000	13598000
A0A3L6EVI8	E3 ubiquitin-protein ligase (Fragment)	At3g02290_1	13.196	117	A0A3L6EVI8;A0A3L6G6X0;A0A1D6H5Q1;B4FYL2;A0A3L6F9Y9;A0A1D6N2L7;A0A3L6ERL2	42;116;138;145;145;145;165	A0A3L6EVI8_MAIZE E3 ubiquitin-protein ligase (Fragment) OS=Zea mays OX=4577 GN=At3g02290_1 PE=4 SV=1;A0A3L6G6X0_MAIZE E3 ubiquitin-protein ligase OS=Zea mays OX=4577 GN=At3g02290_4 PE=4 SV=1;A0A1D6H5Q1_MAIZE RING/U-box superfamily protein OS=Zea mays OX=45	A0A3L6EVI8	42	42	K	AAQKKRNSTENEGEYKVHRSESTKSLSAKAY	56.122	56.122	NSTENEGEYK(1)VHR	NSTENEGEYK(56.12)VHR	10	3	-0.39499				10100000	15366000
A0A3L6EVJ1	Putative cadmium/zinc-transporting ATPase HMA4	HMA4	110.95	1035	A0A3L6EVJ1;A0A1D6GUZ6	67;67	A0A3L6EVJ1_MAIZE Putative cadmium/zinc-transporting ATPase HMA4 OS=Zea mays OX=4577 GN=HMA4 PE=4 SV=1;A0A1D6GUZ6_MAIZE Cadmium/zinc-transporting ATPase HMA2 OS=Zea mays OX=4577 GN=ZEAMMB73_Zm00001d014669 PE=3 SV=1	A0A3L6EVJ1	67	67	K	IVLHDAAATSPAQIVKALNQARLEASVRAYG	51.175	51.175	TVIVLHDAAATSPAQIVK(1)ALNQAR	TVIVLHDAAATSPAQIVK(51.17)ALNQAR	18	4	1.6377					48091000
A0A3L6EVQ7	Uncharacterized protein	Zm00014a_014823	16.896	162	A0A3L6EVQ7;B6U338;A0A1D6HLV0	127;128;129	A0A3L6EVQ7_MAIZE Uncharacterized protein OS=Zea mays OX=4577 GN=Zm00014a_014823 PE=4 SV=1;B6U338_MAIZE Uncharacterized protein OS=Zea mays OX=4577 PE=2 SV=1;A0A1D6HLV0_MAIZE Uncharacterized protein OS=Zea mays OX=4577 GN=ZEAMMB73_Zm00001d018252 PE=4 SV=1	A0A3L6EVQ7	127	127	K	TILYPDLPCDPDVCAKSCAKGLNNGNGTCVR	58.712	43.799	STILYPDLPCDPDVCAK(0.858)SCAK(0.142)	STILYPDLPCDPDVCAK(7.83)SCAK(-7.83)	17	3	0.18288	20919000	30281000	16139000	16194000
A0A3L6EVQ7	Uncharacterized protein	Zm00014a_014823	16.896	162	A0A3L6EVQ7;B6U338;A0A1D6HLV0	55;54;55	A0A3L6EVQ7_MAIZE Uncharacterized protein OS=Zea mays OX=4577 GN=Zm00014a_014823 PE=4 SV=1;B6U338_MAIZE Uncharacterized protein OS=Zea mays OX=4577 PE=2 SV=1;A0A1D6HLV0_MAIZE Uncharacterized protein OS=Zea mays OX=4577 GN=ZEAMMB73_Zm00001d018252 PE=4 SV=1	A0A3L6EVQ7	55	55	K	MILYPDLPCDPDVCAKSCAKGLNNGNGTCMR	63.69	63.69	SMILYPDLPCDPDVCAK(0.806)SCAK(0.194)	SMILYPDLPCDPDVCAK(6.19)SCAK(-6.19)	17	3	0.58116
A0A3L6EWU3	NAC domain-containing protein 14	Zm00014a_009048	73.776	660	A0A3L6EWU3	600	A0A3L6EWU3_MAIZE NAC domain-containing protein 14 OS=Zea mays OX=4577 GN=Zm00014a_009048 PE=4 SV=1	A0A3L6EWU3	600	600	K	KNIPEYGAEMTSPEAKSVLRLRKTSEESNKD	59.512	59.512	NIPEYGAEMTSPEAK(1)SVLR	NIPEYGAEMTSPEAK(59.51)SVLR	15	3	1.4529		8882900	11125000
A0A3L6EY90	Splicing factor 3B subunit 1	sf3b1_1	224.9	2043	A0A3L6EY90;A0A1D6H0U1;A0A1D6H0T9;A0A1D6QT45;A0A1D6H0T3;A0A1D6H0T6;K7UFV4;A0A3L6EJ00	1501;266;277;279;332;348;350;730	A0A3L6EY90_MAIZE Splicing factor 3B subunit 1 OS=Zea mays OX=4577 GN=sf3b1_1 PE=4 SV=1;A0A1D6H0U1_MAIZE 26S proteasome non-ATPase regulatory subunit 2 homolog OS=Zea mays OX=4577 GN=100384330 PE=3 SV=1;A0A1D6H0T9_MAIZE 26S proteasome non-ATPase regulatory	A0A3L6EY90	1501	1501	K	RDIEVMEPKSPEDIYKVHLIDGRGASSSLDS	55.98	55.98	SPEDIYK(1)VHLIDGR	SPEDIYK(55.98)VHLIDGR	7	3	0.28599	8611600			26490000	14391000	20945000
A0A3L6EZ57	L-type lectin-domain containing receptor kinase IV.2	LECRK42_12	50.995	472	A0A3L6EZ57;A0A3L6DVW5;K7TMA6;A0A3L6GAW6	347;453;483;485	A0A3L6EZ57_MAIZE L-type lectin-domain containing receptor kinase IV.2 OS=Zea mays OX=4577 GN=LECRK42_12 PE=4 SV=1;A0A3L6DVW5_MAIZE L-type lectin-domain containing receptor kinase IV.2 OS=Zea mays OX=4577 GN=LECRK42_1 PE=4 SV=1;K7TMA6_MAIZE Putative lectin-	A0A3L6EZ57	347	347	K	VVVHRDIKASNVLLDKEMNARLGDFGLARLY	46.3	46.3	ASNVLLDK(1)EMNAR	ASNVLLDK(46.3)EMNAR	8	3	0.30198
A0A3L6EZX0	Histidine-containing phosphotransfer protein 1	AHP1_1	15.166	135	A0A3L6EZX0;Q8LNY9;B6TQG5;A0A1D6PYZ4	111;111;111;111	A0A3L6EZX0_MAIZE Histidine-containing phosphotransfer protein 1 OS=Zea mays OX=4577 GN=AHP1_1 PE=4 SV=1;Q8LNY9_MAIZE His-containing phosphotransfer protein OS=Zea mays OX=4577 GN=ZmHP3 PE=2 SV=1;B6TQG5_MAIZE Histidine-containing phosphotransfer protein 5 O	A0A3L6EZX0	111	111	K	QFRESCQQKSKDGCLKTLETVKINFYDLRDK	62.823	62.823	DGCLK(1)TLETVK	DGCLK(51.99)TLETVK(-51.99)	5	2	0.4954	18525000				12028000	4945500
A0A3L6EZX0	Histidine-containing phosphotransfer protein 1	AHP1_1	15.166	135	A0A3L6EZX0;Q8LNY9;B6TQG5;A0A1D6PYZ4;K7TUY6;B6UE63;Q9ST01;A0A1D6KMR1	91;91;91;91;91;91;91;94	A0A3L6EZX0_MAIZE Histidine-containing phosphotransfer protein 1 OS=Zea mays OX=4577 GN=AHP1_1 PE=4 SV=1;Q8LNY9_MAIZE His-containing phosphotransfer protein OS=Zea mays OX=4577 GN=ZmHP3 PE=2 SV=1;B6TQG5_MAIZE Histidine-containing phosphotransfer protein 5 O	A0A3L6EZX0;Q9ST01	91;91	91	K	HQLKGSSANIGAQKVKNTCIQFREFCQQKSR;HQLKGSSASIGAQKVKNTCIQFRESCQQKSK	62.582	60.019	VK(1)NTCIQFR	VK(60.02)NTCIQFR	2	3	0.092586	13809000			5664100		10755000
A0A3L6F2K5	Isoflavone 2'-hydroxylase	CYP81E1_2	45.122	410	A0A3L6F2K5;A0A1D6Q135;B7ZY34;A0A1D6L5I3;A0A317YG35	398;410;520;435;534	A0A3L6F2K5_MAIZE Isoflavone 2'-hydroxylase OS=Zea mays OX=4577 GN=CYP81E1_2 PE=3 SV=1;A0A1D6Q135_MAIZE Putative cytochrome P450 superfamily protein OS=Zea mays OX=4577 GN=ZEAMMB73_Zm00001d050323 PE=3 SV=1;B7ZY34_MAIZE Uncharacterized protein OS=Zea mays OX	A0A3L6F2K5	398	398	K	GGLTMPRAVPLEATCKPREAMRHVLQQL___	57.836	48.004	AVPLEATCK(1)PR	AVPLEATCK(48)PR	9	3	0.95124	5557600	5799600				3803800
A0A3L6F593	DnaJ protein P58IPK B	P58B_1	47.524	426	A0A3L6F593	266	A0A3L6F593_MAIZE DnaJ protein P58IPK B OS=Zea mays OX=4577 GN=P58B_1 PE=4 SV=1	A0A3L6F593	266	266	K	VRSKATRQRPALISAKDLSGLISRVKPAKEI	65.5	58.676	PALISAK(1)DLSGLISR	PALISAK(58.68)DLSGLISR	7	2	0.23433	75592000	194070000	143740000	179840000	157810000	167250000
A0A3L6F6X2	Uncharacterized protein	Zm00014a_008572	12.103	104	A0A3L6F6X2;A0A1D6QD91	5;5	A0A3L6F6X2_MAIZE Uncharacterized protein OS=Zea mays OX=4577 GN=Zm00014a_008572 PE=4 SV=1;A0A1D6QD91_MAIZE Heme oxygenase 1 chloroplastic OS=Zea mays OX=4577 GN=ZEAMMB73_Zm00001d052094 PE=4 SV=1	A0A3L6F6X2	5	5	K	___________MIGKKVSDAIKSPSMHMHSL	48.794	48.794	IGK(0.5)K(0.5)VSDAIK	IGK(0)K(0)VSDAIK(-48.79)	4	2	1.2114						6588200
A0A3L6F6X2	Uncharacterized protein	Zm00014a_008572	12.103	104	A0A3L6F6X2;A0A1D6QD91	4;4	A0A3L6F6X2_MAIZE Uncharacterized protein OS=Zea mays OX=4577 GN=Zm00014a_008572 PE=4 SV=1;A0A1D6QD91_MAIZE Heme oxygenase 1 chloroplastic OS=Zea mays OX=4577 GN=ZEAMMB73_Zm00001d052094 PE=4 SV=1	A0A3L6F6X2	4	4	K	____________MIGKKVSDAIKSPSMHMHS	48.794	48.794	IGK(0.5)K(0.5)VSDAIK	IGK(0)K(0)VSDAIK(-48.79)	3	2	1.2114						6588200
A0A3L6F727	RBR-type E3 ubiquitin transferase	Zm00014a_042974	69.267	610	A0A3L6F727	490	A0A3L6F727_MAIZE RBR-type E3 ubiquitin transferase OS=Zea mays OX=4577 GN=Zm00014a_042974 PE=3 SV=1	A0A3L6F727	490	490	K	GEAESGLERLHQCAEKDLQNFLPSVKSDSTE	88.427	88.427	LHQCAEK(1)DLQNFLPSVK	LHQCAEK(62.06)DLQNFLPSVK(-62.06)	7	3	0.16124	64637000	80126000	97044000	92781000	98665000	102830000
A0A3L6F727	RBR-type E3 ubiquitin transferase	Zm00014a_042974	69.267	610	A0A3L6F727;A0A1D6QJ15;A0A1D6QJ14;A0A1D6QJ13;A0A1D6QJ04;A0A1D6QJ09;A0A1D6QJ12;A0A1D6QJ07;A0A1D6QJ05;A0A1D6QJ08;A0A1D6QJ03	607;137;165;255;303;346;376;418;439;467;488	A0A3L6F727_MAIZE RBR-type E3 ubiquitin transferase OS=Zea mays OX=4577 GN=Zm00014a_042974 PE=3 SV=1;A0A1D6QJ15_MAIZE Putative RING zinc finger domain superfamily protein OS=Zea mays OX=4577 GN=ZEAMMB73_Zm00001d052709 PE=4 SV=1;A0A1D6QJ14_MAIZE Putative RIN	A0A3L6F727	607	607	K	TFLNPPTVDACSVCEKSRY____________	71.742	71.742	CTFLNPPTVDACSVCEK(1)SRY	CTFLNPPTVDACSVCEK(71.74)SRY	17	3	0.98987
A0A3L6F727	RBR-type E3 ubiquitin transferase	Zm00014a_042974	69.267	610	A0A3L6F727;A0A1D6QJ15;A0A1D6QJ14;A0A1D6QJ13;A0A1D6QJ04;A0A1D6QJ09;A0A1D6QJ12;A0A1D6QJ07;A0A1D6QJ05;A0A1D6QJ08;A0A1D6QJ03	572;102;130;220;268;311;341;383;404;432;453	A0A3L6F727_MAIZE RBR-type E3 ubiquitin transferase OS=Zea mays OX=4577 GN=Zm00014a_042974 PE=3 SV=1;A0A1D6QJ15_MAIZE Putative RING zinc finger domain superfamily protein OS=Zea mays OX=4577 GN=ZEAMMB73_Zm00001d052709 PE=4 SV=1;A0A1D6QJ14_MAIZE Putative RIN	A0A3L6F727	572	572	K	STATSSKKGGTKSKKKQHTAPSSDHTDDGWP	40.968	40.968	K(1)QHTAPSSDHTDDGWPCER	K(40.97)QHTAPSSDHTDDGWPCER	1	4	0.19379	11263000
A0A3L6F9W5	ATP-dependent DNA helicase	PIF1_1	177.41	1555	A0A3L6F9W5;A0A1D6H5M7;A0A3L6FAA1;A0A3L6G0B7	171;208;208;170	A0A3L6F9W5_MAIZE ATP-dependent DNA helicase OS=Zea mays OX=4577 GN=PIF1_1 PE=3 SV=1;A0A1D6H5M7_MAIZE ATP-dependent DNA helicase OS=Zea mays OX=4577 GN=103633322 PE=3 SV=1;A0A3L6FAA1_MAIZE ATP-dependent DNA helicase OS=Zea mays OX=4577 GN=Os04g0676650_0 PE=	A0A3L6F9W5	171	171	K	YRLERLRLYNQTPKQKEAKIEYMRKRRVLQA	85.212	85.212	LYNQTPK(1)QK(1)	LYNQTPK(85.21)QK(85.21)	9	2	-0.57606	153000000	184470000	184900000	144360000	108700000	149820000
A0A3L6F9W5	ATP-dependent DNA helicase	PIF1_1	177.41	1555	A0A3L6F9W5;A0A1D6H5M7;A0A3L6FAA1;A0A3L6G0B7	169;206;206;168	A0A3L6F9W5_MAIZE ATP-dependent DNA helicase OS=Zea mays OX=4577 GN=PIF1_1 PE=3 SV=1;A0A1D6H5M7_MAIZE ATP-dependent DNA helicase OS=Zea mays OX=4577 GN=103633322 PE=3 SV=1;A0A3L6FAA1_MAIZE ATP-dependent DNA helicase OS=Zea mays OX=4577 GN=Os04g0676650_0 PE=	A0A3L6F9W5	169	169	K	REYRLERLRLYNQTPKQKEAKIEYMRKRRVL	85.212	85.212	LYNQTPK(1)QK(1)	LYNQTPK(85.21)QK(85.21)	7	2	-0.57606	153000000	184470000	184900000	144360000	108700000	149820000
A0A3L6FBA3	Uncharacterized protein	Zm00014a_000535	19.333	184	A0A3L6FBA3;A0A1D6MHA7	85;83	A0A3L6FBA3_MAIZE Uncharacterized protein OS=Zea mays OX=4577 GN=Zm00014a_000535 PE=4 SV=1;A0A1D6MHA7_MAIZE DUF1677 family protein OS=Zea mays OX=4577 GN=103651718 PE=4 SV=1	A0A3L6FBA3	85	85	K	SFCGDWLCGLCAEAVKERVRRQGPAGSGVAA	42.041	42.041	GVRASFCGDWLCGLCAEAVK(1)	GVRASFCGDWLCGLCAEAVK(42.04)	20	2	4.456
A0A3L6FE43	Thioredoxin H4-1	Os01g0168200_0	15.881	144	A0A3L6FE43;A0A1D6MKP7	23;23	A0A3L6FE43_MAIZE Thioredoxin H4-1 OS=Zea mays OX=4577 GN=Os01g0168200_0 PE=4 SV=1;A0A1D6MKP7_MAIZE Thioredoxin H-type OS=Zea mays OX=4577 GN=100280833 PE=4 SV=1	A0A3L6FE43	23	23	K	RCCCCIAKQHADDGDKIDFGGGNVHVVTSKE	23.223	23.223	QHADDGDK(0.519)IDFGGGNVHVVTSK(0.481)EDWDQR	QHADDGDK(0.34)IDFGGGNVHVVTSK(-0.34)EDWDQR	8	5	3.658						16208000
A0A3L6FE43	Thioredoxin H4-1	Os01g0168200_0	15.881	144	A0A3L6FE43;A0A1D6MKP7	37;37	A0A3L6FE43_MAIZE Thioredoxin H4-1 OS=Zea mays OX=4577 GN=Os01g0168200_0 PE=4 SV=1;A0A1D6MKP7_MAIZE Thioredoxin H-type OS=Zea mays OX=4577 GN=100280833 PE=4 SV=1	A0A3L6FE43	37	37	K	DKIDFGGGNVHVVTSKEDWDQRIAEANKDGK	86.479	35.036	IDFGGGNVHVVTSK(1)EDWDQR	IDFGGGNVHVVTSK(35.04)EDWDQR	14	4	-0.15029	57251000	60482000	74004000	162680000	125250000	96171000
A0A3L6FG69	60S ribosomal protein L5-1	RPL5A_1	25.812	229	A0A3L6FG69;A0A1D6N4X2;B6THG9;A0A1D6N4X3;A0A1D6JMR6;A0A1D6JMR7;A0A317YG83;A0A1D6N4X7	169;169;242;242;231;242;173;35	A0A3L6FG69_MAIZE 60S ribosomal protein L5-1 OS=Zea mays OX=4577 GN=RPL5A_1 PE=4 SV=1;A0A1D6N4X2_MAIZE 60S ribosomal protein L5-1 homolog a OS=Zea mays OX=4577 GN=103650892 PE=4 SV=1;B6THG9_MAIZE 60S ribosomal protein L5-1 OS=Zea mays OX=4577 PE=2 SV=1;A0A1	A0A3L6FG69	169	169	K	IKKGIEADDMEALYKKVHAAIRADPSVVKST	45.915	45.915	GIEADDMEALYK(0.462)K(0.538)	GIEADDMEALYK(-0.66)K(0.66)	13	3	0.7918		6385200
A0A3L6FG69	60S ribosomal protein L5-1	RPL5A_1	25.812	229	A0A3L6FG69;A0A1D6N4X2;B6THG9;A0A1D6N4X3;B6TYP7	45;45;118;118;118	A0A3L6FG69_MAIZE 60S ribosomal protein L5-1 OS=Zea mays OX=4577 GN=RPL5A_1 PE=4 SV=1;A0A1D6N4X2_MAIZE 60S ribosomal protein L5-1 homolog a OS=Zea mays OX=4577 GN=103650892 PE=4 SV=1;B6THG9_MAIZE 60S ribosomal protein L5-1 OS=Zea mays OX=4577 PE=2 SV=1;A0A1	A0A3L6FG69;B6TYP7	45;118	45	K	GLLLARRVLKIRGLDKEYEGNVEATGEDFSV;GLLLARRVLKTRGLDKEYEGNVEATGEDFSV	120.63	69.619	GLDK(1)EYEGNVEATGEDFSVEPADER	GLDK(69.62)EYEGNVEATGEDFSVEPADER	4	3	2.2734	34983000	24526000	19924000	27970000	41296000
A0A3L6FG69	60S ribosomal protein L5-1	RPL5A_1	25.812	229	A0A3L6FG69;A0A1D6N4X2;B6THG9;A0A1D6N4X3;A0A3L6DKF5;B6TYP7;K7VA99;C4JA45	105;105;178;178;105;178;105;178	A0A3L6FG69_MAIZE 60S ribosomal protein L5-1 OS=Zea mays OX=4577 GN=RPL5A_1 PE=4 SV=1;A0A1D6N4X2_MAIZE 60S ribosomal protein L5-1 homolog a OS=Zea mays OX=4577 GN=103650892 PE=4 SV=1;B6THG9_MAIZE 60S ribosomal protein L5-1 OS=Zea mays OX=4577 PE=2 SV=1;A0A1	A0A3L6FG69;B6TYP7	105;178	105	K	LKGALDGGLDIPHSEKRFAGFKKDDKQLDAD	48.608	48.214	GALDGGLDIPHSEK(1)R	GALDGGLDIPHSEK(48.21)R	14	3	-0.35186	13668000	9241000	8106600		10896000	13929000
A0A3L6FGC9	Uncharacterized protein	Zm00014a_022587	56.307	501	A0A3L6FGC9;A0A1D6NLB9	117;117	A0A3L6FGC9_MAIZE Uncharacterized protein OS=Zea mays OX=4577 GN=Zm00014a_022587 PE=4 SV=1;A0A1D6NLB9_MAIZE Uncharacterized protein OS=Zea mays OX=4577 GN=ZEAMMB73_Zm00001d044386 PE=4 SV=1	A0A3L6FGC9	117	117	K	DTEAAEYLSRAVVGDKVSDILRSHPGPFRSV	59.57	59.57	AVVGDK(1)VSDILR	AVVGDK(59.57)VSDILR	6	3	0.38954	9006000	12205000	12358000	17173000	19958000	9398300
A0A3L6FK51	Pentatricopeptide repeat-containing protein	At1g69290	97.934	886	A0A3L6FK51;A0A1D6N9M3	775;629	A0A3L6FK51_MAIZE Pentatricopeptide repeat-containing protein OS=Zea mays OX=4577 GN=At1g69290 PE=4 SV=1;A0A1D6N9M3_MAIZE Pentatricopeptide repeat-containing protein OS=Zea mays OX=4577 GN=ZEAMMB73_Zm00001d043230 PE=4 SV=1	A0A3L6FK51	775	775	K	LVKGGFFDMAMQVIEKAQEFKIFIDKWRYKQ	25.938	25.938	GGFFDMAMQVIEK(1)	GGFFDMAMQVIEK(25.94)	13	2	0.33469			32542000
A0A3L6FK55	Histone H3		46.199	414	B6TP58;B4FCH2;A0A317Y6G2;A0A3L6DCS6;A0A3L6EN73;B6UHK8;B6SRG7;A0A3L6G1G3;B6SJQ5;B6UH77;A0A3L6FK55;A0A1D6EBC0;P69246;B6TTP0;B6SJN8;B6SIV8;B4FBW9;A0A3L6EYH2;A0A3L6DI92;K7U3E1;B6T1G0;A0A1D6EBB9	123;123;123;123;123;123;123;123;123;123;123;90;123;123;123;123;123;123;123;158;123;100	B6TP58_MAIZE Histone H3 OS=Zea mays OX=4577 PE=2 SV=1;B4FCH2_MAIZE Histone H3 OS=Zea mays OX=4577 GN=103627323 PE=2 SV=1;A0A317Y6G2_MAIZE Histone H3 OS=Zea mays OX=4577 GN=H33_2 PE=3 SV=1;A0A3L6DCS6_MAIZE Peptidyl-prolyl cis-trans isomerase CYP18-1 OS=Zea	B6TP58;A0A3L6FK55	123;123	123	K	TNLCAIHAKRVTIMPKDIQLARRIHWRCAGL;TNLCAIHAKRVTIMPKDIQLARRIRGERA__	88.092	63.473	VTIMPK(1)DIQLAR	VTIMPK(63.47)DIQLAR	6	3	-0.22415	17404000	19575000	22903000	32370000	34064000	25177000
A0A3L6FK55	Histone H3		46.199	414	B6TP58;B4FCH2;A0A317Y6G2;A0A3L6DCS6;A0A3L6EN73;A0A3L6FK55;A0A1D6EBC0;P69246;B6TTP0;B6SJN8;B6SIV8;B4FBW9;A0A3L6EYH2;A0A3L6DI92;K7U3E1;B6T1G0;B6SYV0	57;57;57;57;57;57;24;57;57;57;57;57;57;57;92;57;57	B6TP58_MAIZE Histone H3 OS=Zea mays OX=4577 PE=2 SV=1;B4FCH2_MAIZE Histone H3 OS=Zea mays OX=4577 GN=103627323 PE=2 SV=1;A0A317Y6G2_MAIZE Histone H3 OS=Zea mays OX=4577 GN=H33_2 PE=3 SV=1;A0A3L6DCS6_MAIZE Peptidyl-prolyl cis-trans isomerase CYP18-1 OS=Zea	B6TP58;A0A3L6FK55	57;57	57	K	FRPGTVALREIRKYQKSTELLIRKLPFQRLV;YRPGTVALREIRKYQKSTELLIRKLPFQRLV	58.699	49.35	YQK(1)STELLIR	YQK(49.35)STELLIR	3	3	-0.32706	8129600	6499700	9379400	4415400		9636000
A0A3L6FK55	Histone H3		46.199	414	B6TP58;B4FCH2;A0A317Y6G2;A0A3L6DCS6;A0A3L6EN73;B6UHK8;B6SRG7;A0A3L6G1G3;B6SJQ5;B6UH77;A0A3L6FK55;A0A1D6EBC0;P69246;B6TTP0;B6SJN8;B6SIV8;B4FBW9;A0A3L6EYH2;A0A3L6DI92;K7U3E1;B6T1G0;A0A1D6EBB9;B6SYV0	80;80;80;80;80;80;80;80;80;80;80;47;80;80;80;80;80;80;80;115;80;57;80	B6TP58_MAIZE Histone H3 OS=Zea mays OX=4577 PE=2 SV=1;B4FCH2_MAIZE Histone H3 OS=Zea mays OX=4577 GN=103627323 PE=2 SV=1;A0A317Y6G2_MAIZE Histone H3 OS=Zea mays OX=4577 GN=H33_2 PE=3 SV=1;A0A3L6DCS6_MAIZE Peptidyl-prolyl cis-trans isomerase CYP18-1 OS=Zea	B6TP58;A0A3L6FK55	80;80	80	K	KLPFQRLVREIAQDFKTDLRFQSHAVLALQE;KLPFQRLVREIAQDFKTDLRFQSSAVAALQE	111.65	90.15	EIAQDFK(1)TDLR	EIAQDFK(90.15)TDLR	7	2	0.90485	99335000	71753000	80890000	68860000	59894000	86188000
A0A3L6FMC4	ATP-dependent DNA helicase	ESD4_5	211.69	1838	A0A3L6FMC4	1346	A0A3L6FMC4_MAIZE ATP-dependent DNA helicase OS=Zea mays OX=4577 GN=ESD4_5 PE=3 SV=1	A0A3L6FMC4	1346	1346	K	IPVCPSDDEMFPFHFKRKQFPLYVALSRATT	24.831	24.831	LVHAGMRVFLPRIPVCPSDDEMFPFHFK(1)	LVHAGMRVFLPRIPVCPSDDEMFPFHFK(24.83)	28	4	-0.34186	42518000	34779000	36210000	91845000	42679000	53631000
A0A3L6FU12	Uncharacterized protein	Zm00014a_022666	9.1034	80	A0A3L6FU12;A0A1D6FAI6	55;55	A0A3L6FU12_MAIZE Uncharacterized protein OS=Zea mays OX=4577 GN=Zm00014a_022666 PE=4 SV=1;A0A1D6FAI6_MAIZE Uncharacterized protein OS=Zea mays OX=4577 GN=ZEAMMB73_Zm00001d007967 PE=4 SV=1	A0A3L6FU12	55	55	K	WCVDWACKFGCLIDAKQYHTKYKNSWCEGSR	42.785	33.192	FGCLIDAK(0.999)QYHTK(0.001)	FGCLIDAK(28.3)QYHTK(-28.3)	8	4	-0.071674	6828300	8463200				6917400
A0A3L6FWN4	Elongator complex protein 1	ELP1	180.95	1635	A0A3L6FWN4;A0A1D6EA90;A0A1D6EA86;A0A1D6EA89;A0A1D6EA75	913;659;812;883;1665	A0A3L6FWN4_MAIZE Elongator complex protein 1 OS=Zea mays OX=4577 GN=ELP1 PE=4 SV=1;A0A1D6EA90_MAIZE Elongator complex protein 1 OS=Zea mays OX=4577 GN=103646429 PE=3 SV=1;A0A1D6EA86_MAIZE Elongator complex protein 1 OS=Zea mays OX=4577 GN=103646429 PE=3 SV	A0A3L6FWN4	913	913	K	IKLLRESELLGLDDAKRKLYPSAEESLKHLL	153.05	103.7	ESELLGLDDAK(1)R	ESELLGLDDAK(103.7)R	11	2	0.12828	10214000	13418000		14861000		13481000
A0A3L6FX65	40S ribosomal protein S12	Zm00014a_038722	12.977	120	A0A3L6FX65;B6TCB8;B6SHY8;B4FGC8;A0A3L6FV27;A0A3L6E3Y0	22;42;42;42;42;92	A0A3L6FX65_MAIZE 40S ribosomal protein S12 OS=Zea mays OX=4577 GN=Zm00014a_038722 PE=3 SV=1;B6TCB8_MAIZE 40S ribosomal protein S12 OS=Zea mays OX=4577 PE=2 SV=1;B6SHY8_MAIZE 40S ribosomal protein S12 OS=Zea mays OX=4577 GN=100282880 PE=2 SV=1;B4FGC8_MAIZE	A0A3L6FX65	22	22	K	LQLVMKKSSAHDGLVKGLREAAKAIEKHAAQ	56.02	48.568	SSAHDGLVK(1)GLR	SSAHDGLVK(48.57)GLR	9	3	-0.61499				20464000	27346000
A0A3L6FX65	40S ribosomal protein S12	Zm00014a_038722	12.977	120	A0A3L6FX65;B6TCB8;B6SHY8;B4FGC8;A0A3L6FV27;A0A3L6E3Y0	55;75;75;75;75;125	A0A3L6FX65_MAIZE 40S ribosomal protein S12 OS=Zea mays OX=4577 GN=Zm00014a_038722 PE=3 SV=1;B6TCB8_MAIZE 40S ribosomal protein S12 OS=Zea mays OX=4577 PE=2 SV=1;B6SHY8_MAIZE 40S ribosomal protein S12 OS=Zea mays OX=4577 GN=100282880 PE=2 SV=1;B4FGC8_MAIZE	A0A3L6FX65	55	55	K	VLAEDCDQPDYVKLVKALCAEHNVHLVTVPA	50.938	50.938	LVK(1)ALCAEHNVHLVTVPAAK	LVK(47.79)ALCAEHNVHLVTVPAAK(-47.79)	3	3	-0.055235	24504000	28125000	25775000		30350000	21992000
A0A3L6G0T0	T-complex protein 1 subunit theta	CCT8_1	60.79	563	A0A3L6G0T0;C0P8C6;A0A1D6F6Y8;A0A1D6F6Y7;A0A1D6F6Y9;C0P2U6;A0A1D6F6Z3	430;425;425;434;440;122;20	A0A3L6G0T0_MAIZE T-complex protein 1 subunit theta OS=Zea mays OX=4577 GN=CCT8_1 PE=3 SV=1;C0P8C6_MAIZE T-complex protein 1 subunit theta OS=Zea mays OX=4577 GN=100382493 PE=2 SV=1;A0A1D6F6Y8_MAIZE T-complex protein 1 subunit theta OS=Zea mays OX=4577 GN=1	A0A3L6G0T0	430	430	K	SRIIPGAAATEIELAKRLKEFSLKETGLDQY	63.894	63.894	IIPGAAATEIELAK(1)R	IIPGAAATEIELAK(63.89)R	14	3	0.72285	6824300					11551000
A0A3L6G4Q2	Gibberellin-regulated protein 14	GASA14	11.129	107	A0A3L6G4Q2;Q19VG5	71;79	A0A3L6G4Q2_MAIZE Gibberellin-regulated protein 14 OS=Zea mays OX=4577 GN=GASA14 PE=4 SV=1;Q19VG5_MAIZE GASA-like protein OS=Zea mays OX=4577 GN=100280954 PE=2 SV=1	A0A3L6G4Q2	71	71	K	CGAHSRKNICTRACLKCCGVCRCVPAGTAGN	74.92	46.457	ACLK(1)CCGVCR	ACLK(46.46)CCGVCR	4	3	-0.88824		13443000		10592000	16468000
A0A3L6G563	Synaptotagmin-2	100192771	101.51	912	A0A1D6KA27;C0HGK9;A0A317Y226;B4FCK1;A0A1D6IPX6;A0A1D6IPY2;A0A1D6EU14;A0A1D6IPY3;A0A1D6EU12;A0A1D6IPX4;A0A1D6IPX5;A0A1D6IPX7;A0A1D6EU13;A0A1D6EU10;B6TBV7;A0A1D6IPY1;A0A3L6E3Z7;A0A1D6IPX9;A0A3L6G563	141;141;306;141;93;141;141;141;141;248;252;377;377;369;377;377;381;477;750	A0A1D6KA27_MAIZE Synaptotagmin-2 OS=Zea mays OX=4577 GN=100192771 PE=4 SV=1;C0HGK9_MAIZE Synaptotagmin-2 OS=Zea mays OX=4577 GN=100192771 PE=2 SV=1;A0A317Y226_MAIZE Synaptotagmin-2 OS=Zea mays OX=4577 GN=Zm00014a_015832 PE=4 SV=1;B4FCK1_MAIZE C2 domain-con	A0A1D6KA27;A0A3L6G563	141;750	750	K	LNLLKTMDPNDVQNEKSRGELTLELTYKPFK;LNLLKTMDPNDVQNEKSRGQLTLEVTYKPFK	65.043	36.292	TMDPNDVQNEK(1)SR	TMDPNDVQNEK(36.29)SR	11	3	0.58686	6333600			11872000	6661500	7624800
A0A3L6G5G4	3-oxoacyl-[acyl-carrier-protein] reductase	CYP71C2_1	86.804	808	A0A3L6G5G4;A0A3L6E824;A0A1D6LDL6;C0PBH9;A0A1D6J5H8;B4FHN9;B8A120;A0A3L6E915	392;396;398;386;392;400;384;384	A0A3L6G5G4_MAIZE 3-oxoacyl-[acyl-carrier-protein] reductase OS=Zea mays OX=4577 GN=CYP71C2_1 PE=3 SV=1;A0A3L6E824_MAIZE Indolin-2-one monooxygenase OS=Zea mays OX=4577 GN=CYP71C2_2 PE=3 SV=1;A0A1D6LDL6_MAIZE Cytochrome P450 71A26 OS=Zea mays OX=4577 GN=ZEA	A0A3L6G5G4	392	392	K	TEEYLAGMPYLKAVVKETLRLHPPSPLLLPH	62.717	62.717	AVVK(1)ETLR	AVVK(62.72)ETLR	4	3	-0.18052				4416100
A0A3L6G8C0	40S ribosomal protein S10-2	RPS10-2_3	17.314	154	A0A3L6G8C0;A0A1D6J6Z7;A0A1D6EAS0;B6T8E7;B4FSW0;C0PH28;B4FB39;C0P313	136;136;137;145;145;144;100;99	A0A3L6G8C0_MAIZE 40S ribosomal protein S10-2 OS=Zea mays OX=4577 GN=RPS10-2_3 PE=4 SV=1;A0A1D6J6Z7_MAIZE 40S ribosomal protein S10-1 OS=Zea mays OX=4577 GN=ZEAMMB73_Zm00001d025413 PE=4 SV=1;A0A1D6EAS0_MAIZE 40S ribosomal protein S10-1 OS=Zea mays OX=4577 G	A0A3L6G8C0	136	136	K	YRGGPRGAPGDFGGDKSGAPAEFQPSFRVII	98.292	71.735	GAPGDFGGDK(1)SGAPAEFQPSFR	GAPGDFGGDK(71.73)SGAPAEFQPSFR	10	3	-0.21594	326320000	205470000	300760000	271350000	205930000	225540000
A0A3L6GGJ4	Eukaryotic translation initiation factor 4B1	EIF4B_2	56.199	520	A0A3L6GGJ4;B6TZD9;A0A1D6J8M8;A0A1D6J8M9;A0A1D6J8N0	433;433;487;487;261	A0A3L6GGJ4_MAIZE Eukaryotic translation initiation factor 4B1 OS=Zea mays OX=4577 GN=EIF4B_2 PE=4 SV=1;B6TZD9_MAIZE Eukaryotic translation initiation factor 4B OS=Zea mays OX=4577 PE=2 SV=1;A0A1D6J8M8_MAIZE Eukaryotic translation initiation factor 4B OS=Ze	A0A3L6GGJ4	433	433	K	NGSDQTSVDAKGLSEKISQLESQLEQLSREL	134.61	75.143	GLSEK(1)ISQLESQLEQLSR	GLSEK(75.14)ISQLESQLEQLSR	5	3	0.28945	50755000	76687000	92832000	53249000	85224000	69046000
B4F825	Inorganic pyrophosphatase 1	100191227	31.034	285	B4F825;A0A3L6DLB3	178;178	B4F825_MAIZE Inorganic pyrophosphatase 1 OS=Zea mays OX=4577 GN=100191227 PE=2 SV=1;A0A3L6DLB3_MAIZE Inorganic pyrophosphatase 1 OS=Zea mays OX=4577 GN=PS2_0 PE=4 SV=1	B4F825	178	178	K	ILREAEAEAETASSAKPRVIYLGDGRGDYCP	45.33	45.33	EAEAEAETASSAK(1)PR	EAEAEAETASSAK(45.33)PR	13	3	-1.0828		7970700			9085800	11737000
B4F832	Adenine nucleotide transporter BT1 chloroplastic/mitochondrial	732804	47.024	437	B4F832;A0A3L6EHX6;P29518;A0A1D6H3J1;A0A1D6H3J3;A0A1D6H3J2;A0A1D6H3I8;A0A1D6H3J0;C0HF31;A0A3L6DGB4	353;353;352;103;160;173;190;259;351;351	B4F832_MAIZE Adenine nucleotide transporter BT1 chloroplastic/mitochondrial OS=Zea mays OX=4577 GN=732804 PE=2 SV=1;A0A3L6EHX6_MAIZE Adenine nucleotide transporter BT1, chloroplastic/amyloplastic/mitochondrial OS=Zea mays OX=4577 GN=BT1_3 PE=3 SV=1;BT1_MAI	B4F832	353	353	K	GAIASSATFPLEVARKQMQVGAVGGRQVYQN	43.419	43.419	K(1)QMQVGAVGGR	K(43.42)QMQVGAVGGR	1	3	1.5819	4706200	7207600			4476700	9457400
B4F838	Uncharacterized protein		35.738	322	B4F838;A0A1D6JE65;A0A1D6JE66;A0A1D6JE58;A0A1D6JE60;A0A1D6JE63;Q9AXT8;D0EZI3;K7TNK0	59;109;314;372;576;647;649;649;652	B4F838_MAIZE Uncharacterized protein OS=Zea mays OX=4577 PE=2 SV=1;A0A1D6JE65_MAIZE DNA methyl transferase2 OS=Zea mays OX=4577 GN=ZEAMMB73_Zm00001d026291 PE=3 SV=1;A0A1D6JE66_MAIZE DNA methyl transferase2 OS=Zea mays OX=4577 GN=ZEAMMB73_Zm00001d026291 PE=	B4F838	59	59	K	PNAFSQCMVAYDETQKPSLKKALLLGDAISD	24.459	24.459	GGAPNAFSQCMVAYDETQK(0.353)PSLK(0.311)K(0.336)	GGAPNAFSQCMVAYDETQK(0.22)PSLK(-0.54)K(-0.22)	19	4	0.28822
B4F838	Uncharacterized protein		35.738	322	B4F838;A0A1D6JE65;A0A1D6JE66;A0A1D6JE58;A0A1D6JE60;A0A1D6JE63;Q9AXT8;D0EZI3;K7TNK0	64;114;319;377;581;652;654;654;657	B4F838_MAIZE Uncharacterized protein OS=Zea mays OX=4577 PE=2 SV=1;A0A1D6JE65_MAIZE DNA methyl transferase2 OS=Zea mays OX=4577 GN=ZEAMMB73_Zm00001d026291 PE=3 SV=1;A0A1D6JE66_MAIZE DNA methyl transferase2 OS=Zea mays OX=4577 GN=ZEAMMB73_Zm00001d026291 PE=	B4F838	64	64	K	QCMVAYDETQKPSLKKALLLGDAISDLPKVQ	71.651	25.167	GGAPNAFSQCMVAYDETQK(0.145)PSLK(0.311)K(0.544)	GGAPNAFSQCMVAYDETQK(-5.76)PSLK(-2.43)K(2.43)	24	4	-0.2219	35552000	26664000	20930000	71318000	34660000	43005000
B4F8D1	Uncharacterized protein		23.824	225	B4F8D1;A0A1D6EPN9;B4FQ07;A0A1D6EPN2;B4FR10;A0A1D6EPM9	78;46;78;78;78;78	B4F8D1_MAIZE Uncharacterized protein OS=Zea mays OX=4577 PE=2 SV=1;A0A1D6EPN9_MAIZE Ubiquitin receptor RAD23c OS=Zea mays OX=4577 GN=100283179 PE=4 SV=1;B4FQ07_MAIZE DNA repair protein RAD23 OS=Zea mays OX=4577 GN=ZEAMMB73_Zm00001d020419 PE=2 SV=1;A0A1D6EP	B4F8D1	78	78	K	QVVENNFLVIMLRQNKGSSSAAPAKVTANQA	63.076	63.076	QNK(1)GSSSAAPAK	QNK(57.86)GSSSAAPAK(-57.86)	3	2	-0.12229					167900000	27973000
B4F989	Actin-7	103635981	41.725	377	B4F989;A0A3L6EDH5;A0A1D6LI44;A0A1D6FW13;A0A1X8C9D1;A0A1Q1C325;A0A3L6FQH0;A0A1X8LQR7;A0A1R3MNS1;A0A1X8LQR9;A0A1R3MNW1;A0A1X8LR70;A0A1R3MNR5;A0A1X8LRQ5;A0A1R3MNR4;A0A1D6HZE0;A0A1X8EQJ1;A0A1Q1A3L9;A0A3L6ETF5;C0HHR4;B6SI11;A0A3L6EW73;A0A317YEZ6;P93639;P93634;B6SZ83;A0A3L6FJU1;A0A3L6DIP9;A0A1D6N6H1;B6TQ08;A0A3L6ERH1;B4FVB1;A0A317YDH8;A0A1D6LAN8;B4FRH8;A0A3L6F536;P93636;P93635	52;52;60;129;52;52;52;52;52;52;52;210;210;210;210;52;52;52;52;52;52;52;52;32;32;51;51;51;51;52;52;52;52;52;52;52;32;32	B4F989_MAIZE Actin-7 OS=Zea mays OX=4577 GN=103635981 PE=2 SV=1;A0A3L6EDH5_MAIZE Actin-97 OS=Zea mays OX=4577 GN=AC97_3 PE=3 SV=1;A0A1D6LI44_MAIZE Actin-7 OS=Zea mays OX=4577 GN=103635981 PE=3 SV=1;A0A1D6FW13_MAIZE Actin-7 OS=Zea mays OX=4577 GN=103635981	B4F989;C0HHR4;B6TQ08;B4FRH8;P93635	52;52;52;52;32	52	K	VGRPRHTGVMVGMGQKDAYVGDEAQSKRGIL	38.267	38.267	HTGVMVGMGQK(0.999)DAYVGDEAQSK(0.001)R	HTGVMVGMGQK(29.07)DAYVGDEAQSK(-29.07)R	11	4	0.21788		8412400	10776000
B4F989	Actin-7	103635981	41.725	377	B4F989;A0A3L6EDH5;A0A1D6LI44;A0A1D6FW13;A0A1D6FW12;A0A1D6FW06;A0A1D6LI42;B4FMG7;P93635	328;328;336;405;283;191;200;22;308	B4F989_MAIZE Actin-7 OS=Zea mays OX=4577 GN=103635981 PE=2 SV=1;A0A3L6EDH5_MAIZE Actin-97 OS=Zea mays OX=4577 GN=AC97_3 PE=3 SV=1;A0A1D6LI44_MAIZE Actin-7 OS=Zea mays OX=4577 GN=103635981 PE=3 SV=1;A0A1D6FW13_MAIZE Actin-7 OS=Zea mays OX=4577 GN=103635981	B4F989;P93635	328;308	328	K	DRMSKEITSLAPSSMKIKVVAPPERKYSVWI	66.758	66.758	EITSLAPSSMK(0.814)IK(0.186)	EITSLAPSSMK(6.42)IK(-6.42)	11	2	-0.39256
B4F989	Actin-7	103635981	41.725	377	B4F989;A0A3L6EDH5;A0A1D6LI44;A0A1D6FW13;A0A1D6FW12;A0A1X8C9D1;A0A1Q1C325;A0A3L6FQH0;A0A1X8LQR7;A0A1R3MNS1;A0A1X8LQR9;A0A1R3MNW1;A0A1X8LR70;A0A1R3MNR5;A0A1X8LRQ5;A0A1R3MNR4;C0HHR4;B6SI11;A0A3L6EW73;A0A317YEZ6;B6TQ08;A0A3L6ERH1;B4FVB1;A0A317YDH8;A0A1D6LAN8;P93633;B4FRH8;A0A3L6F536;P93635	115;115;123;192;70;115;115;115;115;115;115;115;273;273;273;273;115;115;115;115;115;115;115;115;115;95;115;115;95	B4F989_MAIZE Actin-7 OS=Zea mays OX=4577 GN=103635981 PE=2 SV=1;A0A3L6EDH5_MAIZE Actin-97 OS=Zea mays OX=4577 GN=AC97_3 PE=3 SV=1;A0A1D6LI44_MAIZE Actin-7 OS=Zea mays OX=4577 GN=103635981 PE=3 SV=1;A0A1D6FW13_MAIZE Actin-7 OS=Zea mays OX=4577 GN=103635981	B4F989;C0HHR4;B6TQ08;B4FRH8;P93635	115;115;115;115;95	115	K	PEEHPVLLTEAPLNPKANREKMTQIMFETFN;PEEHPVLLTEAPLNPKANREKMTQIMFETFS	92.39	78.78	VAPEEHPVLLTEAPLNPK(1)ANR	VAPEEHPVLLTEAPLNPK(78.78)ANR	18	3	0.22889	45012000	79824000	73490000	73563000	107640000	103930000
B4F989	Actin-7	103635981	41.725	377	B4F989;A0A3L6EDH5;A0A1D6LI44;A0A1D6FW13;A0A1D6FW12;A0A1X8C9D1;A0A1Q1C325;A0A3L6FQH0;A0A1X8LQR7;A0A1R3MNS1;A0A1X8LQR9;A0A1R3MNW1;A0A1X8LR70;A0A1R3MNR5;A0A1X8LRQ5;A0A1R3MNR4;A0A1D6HZE0;A0A1X8EQJ1;A0A1Q1A3L9;A0A3L6ETF5;C0HHR4;B6SI11;A0A3L6EW73;A0A317YEZ6;P93639;P93634;B6SZ83;A0A3L6FJU1;A0A3L6DIP9;A0A1D6N6H1;B4FV86;B6TQ08;A0A3L6ERH1;B4FVB1;A0A317YDH8;A0A1D6LAN8;B4FRH8;A0A3L6F536;P93636;P93635	63;63;71;140;18;63;63;63;63;63;63;63;221;221;221;221;63;63;63;63;63;63;63;63;43;43;62;62;62;62;62;63;63;63;63;63;63;63;43;43	B4F989_MAIZE Actin-7 OS=Zea mays OX=4577 GN=103635981 PE=2 SV=1;A0A3L6EDH5_MAIZE Actin-97 OS=Zea mays OX=4577 GN=AC97_3 PE=3 SV=1;A0A1D6LI44_MAIZE Actin-7 OS=Zea mays OX=4577 GN=103635981 PE=3 SV=1;A0A1D6FW13_MAIZE Actin-7 OS=Zea mays OX=4577 GN=103635981	B4F989;C0HHR4;B6TQ08;B4FRH8;P93635	63;63;63;63;43	63	K	GMGQKDAYVGDEAQSKRGILTLKYPIEHGIV	172.59	71.614	DAYVGDEAQSK(1)R	DAYVGDEAQSK(71.61)R	11	2	-0.43805	14443000	16426000	11031000	13330000	9117000	14562000
B4F9G8	Pyruvate kinase	100191614	57.342	527	B4F9G8;A0A3L6F482;A0A1D6QHK1;C4J7E6	497;497;292;28	B4F9G8_MAIZE Pyruvate kinase OS=Zea mays OX=4577 GN=100191614 PE=2 SV=1;A0A3L6F482_MAIZE Pyruvate kinase OS=Zea mays OX=4577 GN=Os11g0148500_0 PE=3 SV=1;A0A1D6QHK1_MAIZE Pyruvate kinase OS=Zea mays OX=4577 GN=100191614 PE=3 SV=1;C4J7E6_MAIZE Uncharacterize	B4F9G8	497	497	K	SNTNESVLKVALDHGKACGVIKSHDRVVVCQ	62.088	61.235	VALDHGK(1)ACGVIK	VALDHGK(44.1)ACGVIK(-44.1)	7	3	0.0053456	30520000	41991000	15591000	47629000	40471000	31486000
B4F9G8	Pyruvate kinase	100191614	57.342	527	B4F9G8;A0A3L6F482;A0A1D6QHK1;C4J7E6	490;490;285;21	B4F9G8_MAIZE Pyruvate kinase OS=Zea mays OX=4577 GN=100191614 PE=2 SV=1;A0A3L6F482_MAIZE Pyruvate kinase OS=Zea mays OX=4577 GN=Os11g0148500_0 PE=3 SV=1;A0A1D6QHK1_MAIZE Pyruvate kinase OS=Zea mays OX=4577 GN=100191614 PE=3 SV=1;C4J7E6_MAIZE Uncharacterize	B4F9G8	490	490	K	RHPAESTSNTNESVLKVALDHGKACGVIKSH	96.391	96.391	HPAESTSNTNESVLK(1)VALDHGK	HPAESTSNTNESVLK(44.21)VALDHGK(-44.21)	15	4	0.64047	22458000	27824000			23510000	21282000
B4F9G8	Pyruvate kinase	100191614	57.342	527	B4F9G8;A0A3L6F482;A0A1D6QHK0;A0A1D6IT47;K7TM64;B6TBN6;A0A3L6G6B3	39;39;39;39;39;39;39	B4F9G8_MAIZE Pyruvate kinase OS=Zea mays OX=4577 GN=100191614 PE=2 SV=1;A0A3L6F482_MAIZE Pyruvate kinase OS=Zea mays OX=4577 GN=Os11g0148500_0 PE=3 SV=1;A0A1D6QHK0_MAIZE Pyruvate kinase OS=Zea mays OX=4577 GN=100191614 PE=3 SV=1;A0A1D6IT47_MAIZE Pyruvate k	B4F9G8;K7TM64	39;39	39	K	SFFPAMTKIVGTLGPKSRSVDTISSCLKAGM;SYFPAMTKIVGTLGPKSRSVDTISACLKAGM	94.692	78.149	IVGTLGPK(1)SR	IVGTLGPK(78.15)SR	8	2	0.16194	12005000	13903000	10303000	8977900		6094900
B4FA87	RBR-type E3 ubiquitin transferase	100191809	58.472	531	B4FA87;A0A1D6QF56;A0A3L6D9J7;A0A1D6QF58	504;507;521;521	B4FA87_MAIZE RBR-type E3 ubiquitin transferase OS=Zea mays OX=4577 GN=100191809 PE=2 SV=1;A0A1D6QF56_MAIZE RBR-type E3 ubiquitin transferase OS=Zea mays OX=4577 GN=100191809 PE=3 SV=1;A0A3L6D9J7_MAIZE RBR-type E3 ubiquitin transferase OS=Zea mays OX=4577 G	B4FA87	504	504	K	GYEFCYTCGKEWKNKKASCSCPLWDERNIIR	39.424	39.424	K(1)ASCSCPLWDER	K(39.42)ASCSCPLWDER	1	3	-0.65729					4059100
B4FAD1	S-adenosylmethionine synthase	100282324	43.017	396	K7VC35;B6T681;A0A3L6DUR6;B4FIE9;A0A3L6FLF2;A0A1D6FHW2;B4FUE7;B4FAD1;A0A3L6DMS4;A0A1D6FUX8;B6UB80;B6TYL3;A0A1D6FUY0;A0A1D6FHW1;A0A1D6FHX1	293;293;293;293;293;328;166;294;294;369;294;294;166;109;139	K7VC35_MAIZE S-adenosylmethionine synthase OS=Zea mays OX=4577 GN=100282324 PE=3 SV=1;B6T681_MAIZE S-adenosylmethionine synthase OS=Zea mays OX=4577 PE=2 SV=1;A0A3L6DUR6_MAIZE S-adenosylmethionine synthase OS=Zea mays OX=4577 GN=SAMS1_0 PE=3 SV=1;B4FIE9_MA	K7VC35;B4FAD1	293;294	294	K	TKVDRSGAYVARQAAKSIVASGLARRAIVQV;TKVDRSGAYVARQAAKSIVASGLARRCLVQV	69.01	69.01	QAAK(1)SIVASGLAR	QAAK(69.01)SIVASGLAR	4	2	0.39351	15685000	8351800	5371800		5321700	11377000
B4FBC9	Patellin-1	100192106	68.034	620	B4FBC9;A0A3L6ED76	43;124	B4FBC9_MAIZE Patellin-1 OS=Zea mays OX=4577 GN=100192106 PE=2 SV=1;A0A3L6ED76_MAIZE Patellin-5 (Fragment) OS=Zea mays OX=4577 GN=Zm00014a_007541 PE=4 SV=1	B4FBC9	43	43	K	TAPVAEEKAVEAAVEKAAEAEAGAEEKAAEA	38.756	37.573	AVEAAVEK(1)AAEAEAGAEEK	AVEAAVEK(35.61)AAEAEAGAEEK(-35.61)	8	3	1.1314	12000000	13655000
B4FBF6	Mitochondrial dicarboxylate/tricarboxylate transporter DTC	100274318	33.147	308	B4FBF6;A0A3L6E5Q3;B6T8M6;B4FRG8;A0A3L6EEC4;A0A3L6G579	77;77;79;80;81;15	B4FBF6_MAIZE Mitochondrial dicarboxylate/tricarboxylate transporter DTC OS=Zea mays OX=4577 GN=100274318 PE=2 SV=1;A0A3L6E5Q3_MAIZE Mitochondrial dicarboxylate/tricarboxylate transporter DTC OS=Zea mays OX=4577 GN=DTC_1 PE=3 SV=1;B6T8M6_MAIZE Mitochondrial	B4FBF6	77	77	K	VTRNMLANEGVRSFYKGLSAGLLRQATYTTA	51.013	41.684	SFYK(1)GLSAGLLR	SFYK(41.68)GLSAGLLR	4	3	0.043466	10326000					9149400
B4FBV8	Eukaryotic translation initiation factor 3 subunit G	100192580	31.662	287	B4FBV8;A0A3L6F7X8	86;86	B4FBV8_MAIZE Eukaryotic translation initiation factor 3 subunit G OS=Zea mays OX=4577 GN=100192580 PE=2 SV=1;A0A3L6F7X8_MAIZE Eukaryotic translation initiation factor 3 subunit G OS=Zea mays OX=4577 GN=eif3g PE=3 SV=1	B4FBV8	86	86	K	SAIERRQWPKFGDALKEDAGSRLTMVSTEEI	47.189	47.189	FGDALK(1)EDAGSR	FGDALK(47.19)EDAGSR	6	3	-0.3092	15044000	10538000	18059000	16170000	11671000
B4FBV8	Eukaryotic translation initiation factor 3 subunit G	100192580	31.662	287	B4FBV8;A0A3L6F7X8	6;6	B4FBV8_MAIZE Eukaryotic translation initiation factor 3 subunit G OS=Zea mays OX=4577 GN=100192580 PE=2 SV=1;A0A3L6F7X8_MAIZE Eukaryotic translation initiation factor 3 subunit G OS=Zea mays OX=4577 GN=eif3g PE=3 SV=1	B4FBV8	6	6	K	__________MAAQQKIRWGELEEDDGGDLD	107.55	64.866	AAQQK(1)IR	AAQQK(64.87)IR	5	2	0.31346	12090000		12294000
B4FC17	60S ribosomal protein L14-1	100192625	15.461	135	B4FC17;A0A3L6GCB6	83;83	B4FC17_MAIZE 60S ribosomal protein L14-1 OS=Zea mays OX=4577 GN=100192625 PE=2 SV=1;A0A3L6GCB6_MAIZE 60S ribosomal protein L14-1 OS=Zea mays OX=4577 GN=RPL14A_1 PE=4 SV=1	B4FC17	83	83	K	KTTLIKAMEEADVKSKWENSSWGKKLIVQKR	48.981	46.352	TTLIK(0.001)AMEEADVK(1)SK(0.999)	TTLIK(-31.67)AMEEADVK(36.46)SK(31.67)	15	2	1.5341
B4FC17	60S ribosomal protein L14-1	100192625	15.461	135	B4FC17;A0A3L6GCB6	81;81	B4FC17_MAIZE 60S ribosomal protein L14-1 OS=Zea mays OX=4577 GN=100192625 PE=2 SV=1;A0A3L6GCB6_MAIZE 60S ribosomal protein L14-1 OS=Zea mays OX=4577 GN=RPL14A_1 PE=4 SV=1	B4FC17	81	81	K	PKKTTLIKAMEEADVKSKWENSSWGKKLIVQ	48.981	46.352	TTLIK(0.001)AMEEADVK(1)SK(0.999)	TTLIK(-31.67)AMEEADVK(36.46)SK(31.67)	13	2	1.5341
B4FCB3	Ribosome biogenesis protein WDR12 homolog	100192696	47.376	434	B4FCB3;A0A3L6E454	173;173	B4FCB3_MAIZE Ribosome biogenesis protein WDR12 homolog OS=Zea mays OX=4577 GN=100192696 PE=2 SV=1;A0A3L6E454_MAIZE Ribosome biogenesis protein WDR12 homolog OS=Zea mays OX=4577 GN=Zm00014a_018418 PE=3 SV=1	B4FCB3	173	173	K	KGSETEGSLHVVTGSKDRSLRLYKCDTSVIM	118.32	46.892	GSETEGSLHVVTGSK(1)DR	GSETEGSLHVVTGSK(46.89)DR	15	3	0.17153	366560000	253780000	153450000	356830000	391100000	488220000
B4FCB3	Ribosome biogenesis protein WDR12 homolog	100192696	47.376	434	B4FCB3;A0A3L6E454	158;158	B4FCB3_MAIZE Ribosome biogenesis protein WDR12 homolog OS=Zea mays OX=4577 GN=100192696 PE=2 SV=1;A0A3L6E454_MAIZE Ribosome biogenesis protein WDR12 homolog OS=Zea mays OX=4577 GN=Zm00014a_018418 PE=3 SV=1	B4FCB3	158	158	K	LEGHNDAITSTRFINKGSETEGSLHVVTGSK	27.904	27.904	FINK(1)GSETEGSLHVVTGSK(1)DR	FINK(27.9)GSETEGSLHVVTGSK(27.9)DR	4	4	-0.68049	5674000					11169000
B4FCU7	Putative ubiquitin-conjugating enzyme family	101202705	9.8804	88	B4FCU7;A0A1D6NG33;C0P584;A0A1D6FJZ1;A0A1D6NG32;B6T1X2;B6SIC6;A0A3L6DUL2;A0A1D6NG27;B4FPA1;A0A1D6FJY8;A0A1D6MCH9;A0A3L6DK41;A0A1D6NG29;A0A1D6G1E0;B6TFR0;A0A1D6P0Y7;A0A1D6MCI0;A0A3L6DTG6;A0A3L6E5A8;A0A1D6G1D6	31;31;55;63;96;96;96;96;96;96;102;96;106;96;96;31;12;22;79;131;142	B4FCU7_MAIZE Putative ubiquitin-conjugating enzyme family OS=Zea mays OX=4577 GN=101202705 PE=2 SV=1;A0A1D6NG33_MAIZE Ubiquitin-conjugating enzyme E2 36 OS=Zea mays OX=4577 GN=103651370 PE=3 SV=1;C0P584_MAIZE Putative ubiquitin-conjugating enzyme family OS	B4FCU7	31	31	K	NIDKLGRICLDILKDKWSPALQIRTVLLSIQ	119	110.35	ICLDILK(0.157)DK(0.843)WSPALQIR	ICLDILK(-7.31)DK(7.31)WSPALQIR	9	3	0.66159	63302000	55984000	50102000			58697000
B4FCU7	Putative ubiquitin-conjugating enzyme family	101202705	9.8804	88	B4FCU7;A0A1D6NG33;C0P584;A0A1D6FJZ1;A0A1D6NG32;B6T1X2;B6SIC6;A0A3L6DUL2;A0A1D6NG27;B4FPA1;A0A1D6FJY8;A0A1D6MCH9;A0A3L6DK41;A0A1D6NG29;A0A1D6G1E0;B6TFR0;A0A1D6P0Y7;A0A1D6MCI0;A0A3L6DTG6;A0A3L6E5A8;A0A1D6G1D6	29;29;53;61;94;94;94;94;94;94;100;94;104;94;94;29;10;20;77;129;140	B4FCU7_MAIZE Putative ubiquitin-conjugating enzyme family OS=Zea mays OX=4577 GN=101202705 PE=2 SV=1;A0A1D6NG33_MAIZE Ubiquitin-conjugating enzyme E2 36 OS=Zea mays OX=4577 GN=103651370 PE=3 SV=1;C0P584_MAIZE Putative ubiquitin-conjugating enzyme family OS	B4FCU7	29	29	K	HPNIDKLGRICLDILKDKWSPALQIRTVLLS	110.35	96.773	ICLDILK(0.597)DK(0.403)WSPALQIR	ICLDILK(1.71)DK(-1.71)WSPALQIR	7	3	1.3212	30647000		118340000
B4FCU7	Putative ubiquitin-conjugating enzyme family	101202705	9.8804	88	B4FCU7;A0A1D6NG33;C0P584;A0A1D6FJZ1;A0A1D6NG32;B6T1X2;B6SIC6;A0A3L6DUL2;A0A1D6NG27;B4FPA1;A0A1D6FJY8;A0A1D6MCH9;A0A3L6DK41;A0A1D6NG29;A0A1D6G1E0	11;11;35;43;76;76;76;76;76;76;82;76;86;76;76	B4FCU7_MAIZE Putative ubiquitin-conjugating enzyme family OS=Zea mays OX=4577 GN=101202705 PE=2 SV=1;A0A1D6NG33_MAIZE Ubiquitin-conjugating enzyme E2 36 OS=Zea mays OX=4577 GN=103651370 PE=3 SV=1;C0P584_MAIZE Putative ubiquitin-conjugating enzyme family OS	B4FCU7	11	11	K	_____MAAPKVRFLTKIYHPNIDKLGRICLD	61.167	61.167	FLTK(1)IYHPNIDKLGR	FLTK(43.77)IYHPNIDK(-43.77)LGR	4	4	0.76596	14841000	25065000	28447000	12567000	8461700	29615000
B4FCU7	Putative ubiquitin-conjugating enzyme family	101202705	9.8804	88	B4FCU7;A0A1D6NG33;C0P584;A0A1D6FJZ1;A0A1D6NG32;B6T1X2;B6SIC6;A0A3L6DUL2;A0A1D6NG27;B4FPA1;A0A1D6FJY8;A0A1D6MCH9;A0A3L6DK41;A0A1D6NG29;A0A1D6G1E0;B6TFR0	19;19;43;51;84;84;84;84;84;84;90;84;94;84;84;19	B4FCU7_MAIZE Putative ubiquitin-conjugating enzyme family OS=Zea mays OX=4577 GN=101202705 PE=2 SV=1;A0A1D6NG33_MAIZE Ubiquitin-conjugating enzyme E2 36 OS=Zea mays OX=4577 GN=103651370 PE=3 SV=1;C0P584_MAIZE Putative ubiquitin-conjugating enzyme family OS	B4FCU7	19	19	K	PKVRFLTKIYHPNIDKLGRICLDILKDKWSP	94.85	60.019	IYHPNIDK(1)LGR	IYHPNIDK(60.02)LGR	8	2	0.86668	98376000	125420000	68356000	62582000	67832000	63567000
B4FCW1	Uncharacterized protein		15.649	136	B4FCW1;C4J5F8;B6TSH6;A0A3L6EUP8	81;109;109;109	B4FCW1_MAIZE Uncharacterized protein OS=Zea mays OX=4577 PE=2 SV=1;C4J5F8_MAIZE 60S ribosomal protein L21-1 OS=Zea mays OX=4577 GN=100192855 PE=2 SV=1;B6TSH6_MAIZE 60S ribosomal protein L21 OS=Zea mays OX=4577 PE=2 SV=1;A0A3L6EUP8_MAIZE 60S ribosomal prote	B4FCW1	81	81	K	EHVQPSRCTEEFRLRKVKNDQLKADAKERGE	193.16	171.09	K(1)VKNDQLK	K(75.34)VK(-75.34)NDQLK(-136.68)	1	2	0.88088				56603000
B4FCX4	DUF1771 domain-containing protein		27.696	235	B4FCX4;A0A3L6F6C5;A0A1D6Q5U4	156;420;420	B4FCX4_MAIZE DUF1771 domain-containing protein OS=Zea mays OX=4577 PE=2 SV=1;A0A3L6F6C5_MAIZE Putative nuclear RNA export factor SDE5 OS=Zea mays OX=4577 GN=SDE5 PE=4 SV=1;A0A1D6Q5U4_MAIZE Putative nuclear RNA export factor SDE5 OS=Zea mays OX=4577 GN=ZEAM	B4FCX4	156	156	K	PRETESKNEFCLDLRKQDAGNVSNLLRLHLK	74.21	66.326	K(1)QDAGNVSNLLR	K(66.33)QDAGNVSNLLR	1	3	0.43854	11765000
B4FCZ2	Uncharacterized protein		19.125	171	B4FCZ2;A0A1X7YEB0;A0A1D6K8S2;B6UBK1;A0A3L6D9D6;A0A317Y6B4;A0A1X7YEB1	142;207;207;425;425;425;425	B4FCZ2_MAIZE Uncharacterized protein OS=Zea mays OX=4577 PE=2 SV=1;A0A1X7YEB0_MAIZE Uncharacterized protein OS=Zea mays OX=4577 PE=4 SV=1;A0A1D6K8S2_MAIZE Histone H3 K4-specific methyltransferase SET7/9 family protein OS=Zea mays OX=4577 GN=100285912 PE=4	B4FCZ2	142	142	K	PRVDDRVNRAVAAANKAANAARVAAVKAAQK	141.52	109.48	AVAAANK(1)AANAAR	AVAAANK(109.48)AANAAR	7	2	1.1102	17139000			4460900	10059000	10078000
B4FDY6	Proteasome subunit alpha type	100193140	27.009	250	B4FDY6;A0A3L6ED73;A0A3L6DD75;B4FAR8	54;54;54;54	B4FDY6_MAIZE Proteasome subunit alpha type OS=Zea mays OX=4577 GN=100193140 PE=2 SV=1;A0A3L6ED73_MAIZE Proteasome subunit alpha type OS=Zea mays OX=4577 GN=Os06g0167600_0 PE=3 SV=1;A0A3L6DD75_MAIZE Proteasome subunit alpha type OS=Zea mays OX=4577 GN=Os06g	B4FDY6	54	54	K	AADGVVLVGEKKVTSKLLQTSRSAEKMYKID	89.827	41.283	VTSK(1)LLQTSR	VTSK(41.28)LLQTSR	4	3	-0.54709	9672600		7979400
B4FDY6	Proteasome subunit alpha type	100193140	27.009	250	B4FDY6;A0A3L6ED73;A0A3L6DD75	240;240;240	B4FDY6_MAIZE Proteasome subunit alpha type OS=Zea mays OX=4577 GN=100193140 PE=2 SV=1;A0A3L6ED73_MAIZE Proteasome subunit alpha type OS=Zea mays OX=4577 GN=Os06g0167600_0 PE=3 SV=1;A0A3L6DD75_MAIZE Proteasome subunit alpha type OS=Zea mays OX=4577 GN=Os06g	B4FDY6	240	240	K	QYQVCSPEALGKLLAKSGLTQPTPEA_____	71.614	71.614	LLAK(1)SGLTQPTPEA	LLAK(71.61)SGLTQPTPEA	4	2	-0.27449	19377000	15346000				11232000
B4FEF4	40S ribosomal protein S7	100193269	16.321	141	B4FEF4;A0A1D6N2V9;B6SHM7;A0A317YFJ4;A0A1D6N2W0;B6TE31;B4FZN6;A0A3L6DFT6	40;40;91;91;91;91;91;91	B4FEF4_MAIZE 40S ribosomal protein S7 OS=Zea mays OX=4577 GN=100193269 PE=2 SV=1;A0A1D6N2V9_MAIZE 40S ribosomal protein S7 OS=Zea mays OX=4577 GN=103650839 PE=3 SV=1;B6SHM7_MAIZE 40S ribosomal protein S7 OS=Zea mays OX=4577 GN=100193269 PE=2 SV=1;A0A317YFJ	B4FEF4	40	40	K	IHVRLVRELEKKFSGKDVVIVATRRIVRPPK	89.266	50.897	FSGK(1)DVVIVATR	FSGK(50.9)DVVIVATR	4	3	-1.2724	21756000	19348000	24940000	28810000	20170000	19578000
B4FEF4	40S ribosomal protein S7	100193269	16.321	141	B4FEF4;A0A1D6N2V9;B6SHM7;A0A317YFJ4;A0A1D6N2W0;B6TE31;B4FZN6;A0A3L6DFT6;A0A1D6J2Q6;A0A1D6E3W9;A0A3L6GE76;A0A1D6E3W8	8;8;59;59;59;59;59;59;59;49;59;87	B4FEF4_MAIZE 40S ribosomal protein S7 OS=Zea mays OX=4577 GN=100193269 PE=2 SV=1;A0A1D6N2V9_MAIZE 40S ribosomal protein S7 OS=Zea mays OX=4577 GN=103650839 PE=3 SV=1;B6SHM7_MAIZE 40S ribosomal protein S7 OS=Zea mays OX=4577 GN=100193269 PE=2 SV=1;A0A317YFJ	B4FEF4	8	8	K	________MDVTGSRKAVVIHVPYRLRKAFR	65.535	57.108	K(1)AVVIHVPYR	K(57.11)AVVIHVPYR	1	3	-0.086151	32047000	23889000	21395000	8703100	12062000	26081000
B4FFB8	5a2 protein	al-9	12.046	111	B4FFB8;A0A3L6DQ54;A0A1D6G9W0	75;75;168	B4FFB8_MAIZE 5a2 protein OS=Zea mays OX=4577 GN=al-9 PE=2 SV=1;A0A3L6DQ54_MAIZE AAI domain-containing protein OS=Zea mays OX=4577 GN=Zm00014a_024258 PE=4 SV=1;A0A1D6G9W0_MAIZE Bifunctional inhibitor/lipid-transfer protein/seed storage 2S albumin superfamil	B4FFB8	75	75	K	VIKKANVSCLCSKVTKETEKVVCMEKVVYVA	75.294	75.294	ANVSCLCSK(0.227)VTK(0.773)	ANVSCLCSK(-5.31)VTK(5.31)	12	2	-0.39248
B4FFB8	5a2 protein	al-9	12.046	111	B4FFB8;A0A3L6DQ54;A0A1D6G9W0	63;63;156	B4FFB8_MAIZE 5a2 protein OS=Zea mays OX=4577 GN=al-9 PE=2 SV=1;A0A3L6DQ54_MAIZE AAI domain-containing protein OS=Zea mays OX=4577 GN=Zm00014a_024258 PE=4 SV=1;A0A1D6G9W0_MAIZE Bifunctional inhibitor/lipid-transfer protein/seed storage 2S albumin superfamil	B4FFB8	63	63	K	NPKVPPSDACCGVIKKANVSCLCSKVTKETE	119.75	119.75	K(1)ANVSCLCSK	K(106.7)ANVSCLCSK(-106.7)	1	2	-0.15498	90391000	156680000	114780000	203780000	172510000	188650000
B4FFB8	5a2 protein	al-9	12.046	111	B4FFB8;A0A3L6DQ54;A0A1D6G9W0	72;72;165	B4FFB8_MAIZE 5a2 protein OS=Zea mays OX=4577 GN=al-9 PE=2 SV=1;A0A3L6DQ54_MAIZE AAI domain-containing protein OS=Zea mays OX=4577 GN=Zm00014a_024258 PE=4 SV=1;A0A1D6G9W0_MAIZE Bifunctional inhibitor/lipid-transfer protein/seed storage 2S albumin superfamil	B4FFB8	72	72	K	CCGVIKKANVSCLCSKVTKETEKVVCMEKVV	52.576	52.576	ANVSCLCSK(0.989)VTK(0.011)	ANVSCLCSK(19.38)VTK(-19.38)	9	3	-0.15691	12458000	12920000	9413600	43315000	24313000	30423000
B4FFB8	5a2 protein	al-9	12.046	111	B4FFB8;A0A3L6DQ54;A0A1D6G9W0	62;62;155	B4FFB8_MAIZE 5a2 protein OS=Zea mays OX=4577 GN=al-9 PE=2 SV=1;A0A3L6DQ54_MAIZE AAI domain-containing protein OS=Zea mays OX=4577 GN=Zm00014a_024258 PE=4 SV=1;A0A1D6G9W0_MAIZE Bifunctional inhibitor/lipid-transfer protein/seed storage 2S albumin superfamil	B4FFB8	62	62	K	ANPKVPPSDACCGVIKKANVSCLCSKVTKET	77.662	54.023	VPPSDACCGVIK(0.832)K(0.168)	VPPSDACCGVIK(6.96)K(-6.96)	12	3	-0.47802	60788000					60170000
B4FFP6	Nascent polypeptide-associated complex subunit beta	100193616	17.315	158	B4FFP6;A0A317Y645;C0HEE9;A0A1D6LBY6	30;30;30;30	B4FFP6_MAIZE Nascent polypeptide-associated complex subunit beta OS=Zea mays OX=4577 GN=100193616 PE=2 SV=1;A0A317Y645_MAIZE Nascent polypeptide-associated complex subunit beta OS=Zea mays OX=4577 GN=BTF3_3 PE=3 SV=1;C0HEE9_MAIZE Nascent polypeptide-associ	B4FFP6	30	30	K	TGGKGTMRRKKKAVHKTVTTDDKRLQGTLKR	40.725	40.725	AVHK(1)TVTTDDKR	AVHK(35.63)TVTTDDK(-35.63)R	4	4	-0.2351	51315000	46939000	48594000	23857000
B4FFZ6	60S ribosomal protein L3	103647029	44.578	389	B4FFZ6;A0A3L6G041;A0A1D6EAY0;B4FBM9;A0A317Y711;A0A096RRR4;A0A3L6G1H3;C0P5V7;A0A1D6EHR5	361;361;372;361;361;324;260;225;50	B4FFZ6_MAIZE 60S ribosomal protein L3 OS=Zea mays OX=4577 GN=103647029 PE=2 SV=1;A0A3L6G041_MAIZE 60S ribosomal protein L3 OS=Zea mays OX=4577 GN=Zm00014a_027361 PE=3 SV=1;A0A1D6EAY0_MAIZE 60S ribosomal protein L3-1 OS=Zea mays OX=4577 GN=103647029 PE=3 SV	B4FFZ6;A0A1D6EHR5	361;50	361	K	LLKQTSRLALEEIKLKFIDTSSKFGHGRFQT	100.02	79.986	LK(1)FIDTSSK	LK(79.35)FIDTSSK(-79.35)	2	3	0.34081	11845000	16077000	13747000	19306000	22560000	24049000
B4FFZ6	60S ribosomal protein L3	103647029	44.578	389	B4FFZ6;A0A3L6G041;A0A1D6EAY0;B4FBM9;A0A317Y711;A0A096RRR4;A0A3L6G1H3;C0P5V7;A0A1D6EHR5	359;359;370;359;359;322;258;223;48	B4FFZ6_MAIZE 60S ribosomal protein L3 OS=Zea mays OX=4577 GN=103647029 PE=2 SV=1;A0A3L6G041_MAIZE 60S ribosomal protein L3 OS=Zea mays OX=4577 GN=Zm00014a_027361 PE=3 SV=1;A0A1D6EAY0_MAIZE 60S ribosomal protein L3-1 OS=Zea mays OX=4577 GN=103647029 PE=3 SV	B4FFZ6;A0A1D6EHR5	359;48	359	K	QSLLKQTSRLALEEIKLKFIDTSSKFGHGRF	93.374	80.165	LALEEIK(0.979)LK(0.021)	LALEEIK(16.75)LK(-16.75)	7	3	0.57087	46261000	51385000	44324000	57211000	76619000	46187000
B4FFZ6	60S ribosomal protein L3	103647029	44.578	389	B4FFZ6;A0A3L6G041;A0A1D6EAY0;B4FBM9;A0A317Y711;A0A096RRR4;A0A3L6G1H3;C0P5V7	251;251;262;251;251;214;150;115	B4FFZ6_MAIZE 60S ribosomal protein L3 OS=Zea mays OX=4577 GN=103647029 PE=2 SV=1;A0A3L6G041_MAIZE 60S ribosomal protein L3 OS=Zea mays OX=4577 GN=Zm00014a_027361 PE=3 SV=1;A0A1D6EAY0_MAIZE 60S ribosomal protein L3-1 OS=Zea mays OX=4577 GN=103647029 PE=3 SV	B4FFZ6	251	251	K	WGVTRLPRKTHRGLRKVACIGAWHPARVSYT	59.198	59.198	K(1)VACIGAWHPAR	K(59.2)VACIGAWHPAR	1	3	0.74254				15451000		9436700
B4FH61	Protein transporter	100194028	43.647	391	B4FH61	8	B4FH61_MAIZE Protein transporter OS=Zea mays OX=4577 GN=100194028 PE=2 SV=1	B4FH61	8	8	K	________MSDNLMEKVSAFGERLKITGTEV	96.103	80.871	SDNLMEK(1)VSAFGER	SDNLMEK(80.87)VSAFGER	7	2	0.72029
B4FHE4	60S ribosomal protein L17-2	100194089	19.392	171	B4FHE4;A0A3L6ECV1;B6T8W9;A0A1D6M052;B6SIM9;A0A1D6L240;A0A096S3H7;A0A3L6E5E6;A0A317Y4H6;A0A1D6L239	45;25;28;35;45;28;45;113;27;100	B4FHE4_MAIZE 60S ribosomal protein L17-2 OS=Zea mays OX=4577 GN=100194089 PE=2 SV=1;A0A3L6ECV1_MAIZE 60S ribosomal protein L17 OS=Zea mays OX=4577 GN=Zm00014a_039372 PE=3 SV=1;B6T8W9_MAIZE 60S ribosomal protein L17 OS=Zea mays OX=4577 GN=100194089 PE=2 SV=	B4FHE4	45	45	K	RETAFALRKLSLTKAKSYLEDVIAHKQAIPF	37.525	37.525	AK(1)SYLEDVIAHK	AK(36.39)SYLEDVIAHK(-36.39)	2	3	-0.015586	17719000	8518300				15818000
B4FI88	60S acidic ribosomal protein P2-5	100194313	11.329	112	B4FI88;A0A3L6DTA3;A0A1D6FKZ4	91;110;260	B4FI88_MAIZE 60S acidic ribosomal protein P2-5 OS=Zea mays OX=4577 GN=100194313 PE=2 SV=1;A0A3L6DTA3_MAIZE 60S acidic ribosomal protein P2A OS=Zea mays OX=4577 GN=RPP2A_0 PE=3 SV=1;A0A1D6FKZ4_MAIZE 60S acidic ribosomal protein P2-5 OS=Zea mays OX=4577 GN=1	B4FI88	91	91	K	AGAPAAGGAAPAAEAKKEEKVEEKEESDDDM	27.309	27.309	FASVPCGGGGVAVAAGAPAAGGAAPAAEAK(1)	FASVPCGGGGVAVAAGAPAAGGAAPAAEAK(27.31)	30	3	0.22485	75428000	65939000	47347000			58499000
B4FI88	60S acidic ribosomal protein P2-5	100194313	11.329	112	B4FI88;A0A3L6DTA3;A0A1D6FKZ4	61;80;230	B4FI88_MAIZE 60S acidic ribosomal protein P2-5 OS=Zea mays OX=4577 GN=100194313 PE=2 SV=1;A0A3L6DTA3_MAIZE 60S acidic ribosomal protein P2A OS=Zea mays OX=4577 GN=RPP2A_0 PE=3 SV=1;A0A1D6FKZ4_MAIZE 60S acidic ribosomal protein P2-5 OS=Zea mays OX=4577 GN=1	B4FI88	61	61	K	LSGKDITELIAAGREKFASVPCGGGGVAVAA	46.033	46.033	EK(1)FASVPCGGGGVAVAAGAPAAGGAAPAAEAK	EK(44.45)FASVPCGGGGVAVAAGAPAAGGAAPAAEAK(-44.45)	2	3	-0.1832	59841000	47253000	54253000		62521000	62669000
B4FIZ7	Uncharacterized protein		29.351	269	B4FIZ7	11	B4FIZ7_MAIZE Uncharacterized protein OS=Zea mays OX=4577 PE=2 SV=1	B4FIZ7	11	11	K	_____MNKDAVLEAAKKAKEAGSTRFCMGAA	39.547	39.547	NK(1)DAVLEAAK(1)	NK(39.55)DAVLEAAK(39.55)	10	2	0.031195		38722000	62116000		66870000	35537000
B4FIZ7	Uncharacterized protein		29.351	269	B4FIZ7	3	B4FIZ7_MAIZE Uncharacterized protein OS=Zea mays OX=4577 PE=2 SV=1	B4FIZ7	3	3	K	_____________MNKDAVLEAAKKAKEAGS	39.547	39.547	NK(1)DAVLEAAK(1)	NK(39.55)DAVLEAAK(39.55)	2	2	0.031195		38722000	62116000		66870000	35537000
B4FJ41	Oleosin	542263	15.793	156	B4FJ41;B6TMT0;P13436;B6T305;B6UGS3	33;33;33;33;33	B4FJ41_MAIZE Oleosin OS=Zea mays OX=4577 GN=542263 PE=2 SV=1;B6TMT0_MAIZE Uncharacterized protein OS=Zea mays OX=4577 PE=2 SV=1;OLEO1_MAIZE Oleosin Zm-I OS=Zea mays OX=4577 GN=OLE16 PE=2 SV=2;B6T305_MAIZE Uncharacterized protein OS=Zea mays OX=4577 PE=2 SV	B4FJ41	33	33	K	LQRGGGMHGEAQQQQKQGAMMTALKAATAAT	61.942	61.942	GGGMHGEAQQQQK(1)QGAMMTALK	GGGMHGEAQQQQK(47.58)QGAMMTALK(-47.58)	13	4	0.67447					20915000	14394000
B4FJ41	Oleosin	542263	15.793	156	B4FJ41;Q8RUM7;Q8S2Z1;Q8S2Y9;Q8S2Z3;Q8RUF9;Q8S2Z0;Q8RUG9;Q8RUP7;Q8S2Z4;Q8S2Z2;Q8RUK4;A0A3L6FRC7	143;16;19;23;24;24;25;25;26;27;27;27;120	B4FJ41_MAIZE Oleosin OS=Zea mays OX=4577 GN=542263 PE=2 SV=1;Q8RUM7_MAIZE Body-associated major protein L3 (Fragment) OS=Zea mays OX=4577 PE=4 SV=1;Q8S2Z1_MAIZE Body-associated major protein L3 (Fragment) OS=Zea mays OX=4577 PE=4 SV=1;Q8S2Y9_MAIZE Body-ass	B4FJ41	143	143	K	LDHAKARLASKARDIKDAAQHRIDQAQGS__	184.71	151.56	DIK(1)DAAQHR	DIK(151.56)DAAQHR	3	2	-0.28445	71276000	73505000	48078000	1085300000	564360000	976010000
B4FJ48	Uncharacterized protein		15.351	141	B4FJ48;B6UH09;B6T522;B4FBS3;A0A3L6E8Z6;A0A096RYU5;A0A3L6D9C0;A0A1D6LPH1;A0A1D6P3R8;A0A1D6LPF3;A0A1D6P3S2;P19950;B6UHC8;P19951;A0A1D6LPH8;A0A3L6EBC8;A0A1D6LPF2;A0A1D6LPG6;A0A1D6LPD7;A0A3L6EA39;A0A1D6LPG1;A0A1D6LPI3;A0A1X7YEX2;A0A1D6QHR9;B4FKA4;A0A1X7YF18;A0A3L6F4G7;A0A1X7YF33	105;105;105;105;108;108;120;126;135;47;62;104;105;105;105;108;105;105;105;108;105;47;83;83;106;121;118;118	B4FJ48_MAIZE Uncharacterized protein OS=Zea mays OX=4577 PE=2 SV=1;B6UH09_MAIZE 40S ribosomal protein S14 OS=Zea mays OX=4577 PE=2 SV=1;B6T522_MAIZE 40S ribosomal protein S14 OS=Zea mays OX=4577 GN=ZEAMMB73_Zm00001d046583 PE=2 SV=1;B4FBS3_MAIZE 40S ribosom	B4FJ48;B4FKA4	105;106	105	K	TALHIKLRATGGNKTKTPGPGAQSALRALAR	68.277	68.277	TK(1)TPGPGAQSALR	TK(68.28)TPGPGAQSALR	2	3	0.32491	13110000	8532500	11413000	15405000	21013000	17563000
B4FJT2	Uncharacterized protein	100216801	34.581	307	B4FJT2;A0A1D6MEB3;A0A3L6EIH6;B6UHT1	13;13;13;13	B4FJT2_MAIZE Uncharacterized protein OS=Zea mays OX=4577 GN=100216801 PE=2 SV=1;A0A1D6MEB3_MAIZE Uncharacterized protein OS=Zea mays OX=4577 GN=100216801 PE=4 SV=1;A0A3L6EIH6_MAIZE Uncharacterized protein OS=Zea mays OX=4577 GN=Zm00014a_006377 PE=4 SV=1;B6	B4FJT2	13	13	K	___MAGSAADAEQEQKRAAAAAYDYEGDARW	72.434	72.434	AGSAADAEQEQK(1)R	AGSAADAEQEQK(72.43)R	12	2	2.0352
B4FL64	Ribosomal protein L19	100216841	24.114	207	B4FJZ7;A0A3L6DE51;A0A1D6H154;C0PEL2;C0HEQ3;C4J789;K7US97;B6TQ68;A0A3L6F736;K7UBP7;A0A1D6QSV9;B4FL64;B6T7A2;B6T1F1;A0A3L6EWG8;A0A1D6H153	146;189;51;51;113;16;146;146;146;146;167;146;146;146;159;159	B4FJZ7_MAIZE Ribosomal protein L19 OS=Zea mays OX=4577 GN=100216841 PE=2 SV=1;A0A3L6DE51_MAIZE Ribosomal protein L19 OS=Zea mays OX=4577 GN=RPL19B_0 PE=3 SV=1;A0A1D6H154_MAIZE 60S ribosomal protein L19 OS=Zea mays OX=4577 GN=542284 PE=4 SV=1;C0PEL2_MAIZE R	B4FJZ7;K7US97;B4FL64	146;146;146	146	K	MFKNKRVLMESIHKSKAEKAREKTLSDQFEA;SFKNKRVLMESIHKSKAEKAREKTLSDQFEA	48.44	45.908	VLMESIHK(0.301)SK(0.699)	VLMESIHK(-3.67)SK(3.67)	10	3	0.16188	19541000	20521000	16376000			14536000
B4FL64	Ribosomal protein L19	100216841	24.114	207	B4FJZ7;A0A3L6DE51;A0A1D6H154;C0PEL2;C0HEQ3;C4J789;B4FL64;B6T7A2;B6T1F1;A0A3L6EWG8;A0A1D6H153	162;205;67;67;129;32;162;162;162;175;175	B4FJZ7_MAIZE Ribosomal protein L19 OS=Zea mays OX=4577 GN=100216841 PE=2 SV=1;A0A3L6DE51_MAIZE Ribosomal protein L19 OS=Zea mays OX=4577 GN=RPL19B_0 PE=3 SV=1;A0A1D6H154_MAIZE 60S ribosomal protein L19 OS=Zea mays OX=4577 GN=542284 PE=4 SV=1;C0PEL2_MAIZE R	B4FJZ7;B4FL64	162;162	162	K	AEKAREKTLSDQFEAKRAKSKASRERKIARR	78.334	78.334	TLSDQFEAK(1)R	TLSDQFEAK(78.33)R	9	2	0.20547	7889400	12769000		13625000	9996600	17390000
B4FL64	Ribosomal protein L19	100216841	24.114	207	B4FJZ7;A0A3L6DE51;A0A1D6H154;C0PEL2;C0HEQ3;C4J789;K7US97;B6TQ68;A0A3L6F736;K7UBP7;A0A1D6QSV9;B4FL64;B6T7A2;B6T1F1;A0A3L6EWG8;A0A1D6H153	144;187;49;49;111;14;144;144;144;144;165;144;144;144;157;157	B4FJZ7_MAIZE Ribosomal protein L19 OS=Zea mays OX=4577 GN=100216841 PE=2 SV=1;A0A3L6DE51_MAIZE Ribosomal protein L19 OS=Zea mays OX=4577 GN=RPL19B_0 PE=3 SV=1;A0A1D6H154_MAIZE 60S ribosomal protein L19 OS=Zea mays OX=4577 GN=542284 PE=4 SV=1;C0PEL2_MAIZE R	B4FJZ7;K7US97;B4FL64	144;144;144	144	K	GNMFKNKRVLMESIHKSKAEKAREKTLSDQF;GNSFKNKRVLMESIHKSKAEKAREKTLSDQF	48.998	48.998	VLMESIHK(0.741)SK(0.259)	VLMESIHK(4.57)SK(-4.57)	8	3	-0.77112				21427000	15127000
B4FL64	Ribosomal protein L19	100216841	24.114	207	B4FJZ7;A0A3L6DE51;A0A1D6H154;C0PEL2;C0HEQ3;C4J789;B4FL64;B6T7A2;B6T1F1;A0A3L6EWG8;A0A1D6H153	153;196;58;58;120;23;153;153;153;166;166	B4FJZ7_MAIZE Ribosomal protein L19 OS=Zea mays OX=4577 GN=100216841 PE=2 SV=1;A0A3L6DE51_MAIZE Ribosomal protein L19 OS=Zea mays OX=4577 GN=RPL19B_0 PE=3 SV=1;A0A1D6H154_MAIZE 60S ribosomal protein L19 OS=Zea mays OX=4577 GN=542284 PE=4 SV=1;C0PEL2_MAIZE R	B4FJZ7;B4FL64	153;153	153	K	LMESIHKSKAEKAREKTLSDQFEAKRAKSKA	70.056	70.056	EK(1)TLSDQFEAK	EK(65.9)TLSDQFEAK(-65.9)	2	2	-3.1546	15005000	9621800	9326600	13469000	10841000	13641000
B4FL64	Ribosomal protein L19	100282430	24.114	207	B4FL64;B6T7A2	204;204	B4FL64_MAIZE Ribosomal protein L19 OS=Zea mays OX=4577 GN=100282430 PE=2 SV=1;B6T7A2_MAIZE Ribosomal protein L19 OS=Zea mays OX=4577 PE=2 SV=1	B4FL64	204	204	K	TAPVAAPAPSTGVPKKAKK____________	27.737	27.737	LAQGPREPTAPVAAPAPSTGVPK(0.277)K(0.723)	LAQGPREPTAPVAAPAPSTGVPK(-4.17)K(4.17)	24	4	0.081994	18096000		10695000
B4FL64	Ribosomal protein L19	100282430	24.114	207	B4FL64	43	B4FL64_MAIZE Ribosomal protein L19 OS=Zea mays OX=4577 GN=100282430 PE=2 SV=1	B4FL64	43	43	K	EVSEISMANSRQNIRKLVKDGFIIRKPQKVH	70.1	70.1	K(0.875)LVK(0.125)DGFIIR	K(8.45)LVK(-8.45)DGFIIR	1	3	0.98738		9091500	9439100
B4FLJ3	Isocitrate dehydrogenase [NADP]	100272371	46.097	412	C0PD27;B4FN97;A0A3L6EBR4;A0A1D6MDG5;A0A1D6MDG3;A0A1D6P1U9;A0A3L6DGT6;B4FLJ3;A0A3L6FMN1;K7V067;A0A3L6DVU1;B4G249	128;128;128;36;128;147;213;128;128;128;128;128	C0PD27_MAIZE Isocitrate dehydrogenase [NADP] OS=Zea mays OX=4577 GN=100272371 PE=2 SV=1;B4FN97_MAIZE Isocitrate dehydrogenase [NADP] OS=Zea mays OX=4577 PE=2 SV=1;A0A3L6EBR4_MAIZE Isocitrate dehydrogenase [NADP] OS=Zea mays OX=4577 GN=CICDH_3 PE=3 SV=1;A0A	C0PD27;B4FLJ3	128;128	128	K	PIICKNIPRLVPGWTKPICIGRHAFGDQYRA;PIICKNVPRLVPGWTKPICIGRHAFGDQYRA	61.593	33.968	LVPGWTK(1)PICIGR	LVPGWTK(33.97)PICIGR	7	3	0.23991	36675000	24299000	26528000	54246000	22449000	29642000
B4FLL1	Ubiquitin-like protein 5	100280740	8.6109	73	B4FLL1;B4FFL1;A0A3L6FYF7	17;17;17	B4FLL1_MAIZE Ubiquitin-like protein 5 OS=Zea mays OX=4577 GN=100280740 PE=2 SV=1;B4FFL1_MAIZE Ubiquitin-like protein 5 OS=Zea mays OX=4577 PE=2 SV=1;A0A3L6FYF7_MAIZE Ubiquitin-like protein 5 OS=Zea mays OX=4577 GN=UBL5 PE=4 SV=1	B4FLL1	17	17	K	IEVVLNDRLGKKVRVKCNEDDTIGDLKKLVA	53.001	53.001	VK(1)CNEDDTIGDLK	VK(51.42)CNEDDTIGDLK(-51.42)	2	3	-0.9354			5871100	7477700	13317000	8029700
B4FLL1	Ubiquitin-like protein 5	100280740	8.6109	73	B4FLL1;B4FFL1;A0A3L6FYF7;B6TNW1	29;29;29;29	B4FLL1_MAIZE Ubiquitin-like protein 5 OS=Zea mays OX=4577 GN=100280740 PE=2 SV=1;B4FFL1_MAIZE Ubiquitin-like protein 5 OS=Zea mays OX=4577 PE=2 SV=1;A0A3L6FYF7_MAIZE Ubiquitin-like protein 5 OS=Zea mays OX=4577 GN=UBL5 PE=4 SV=1;B6TNW1_MAIZE Ubiquitin-like	B4FLL1	29	29	K	VRVKCNEDDTIGDLKKLVAAQTGTRPEKIRI	142.08	139.15	K(1)LVAAQTGTRPEK	K(136.42)LVAAQTGTRPEK(-136.42)	1	2	0.43602	162610000	103280000	155300000	57896000	220950000	159030000
B4FNG6	Ribosomal_S13_N domain-containing protein	Zm00014a_042633	16.089	140	A0A3L6F963;Q05761;B4FML8;A0A3L6FCX0;A0A3L6F8I6;A0A1D6PWX7;B4FJR7;B4FNG6;B6T1J3;B6SJ18;A0A3L6EBD3	43;43;43;43;43;43;15;43;40;43;43	A0A3L6F963_MAIZE Ribosomal_S13_N domain-containing protein OS=Zea mays OX=4577 GN=Zm00014a_042633 PE=3 SV=1;RS13_MAIZE 40S ribosomal protein S13 OS=Zea mays OX=4577 GN=RPS13 PE=2 SV=1;B4FML8_MAIZE 40S ribosomal protein S13 OS=Zea mays OX=4577 GN=542726 PE=	A0A3L6F963;B4FNG6	43;43	43	K	TAASDVEEMITKAAKKGQMPSQIGVLLRDQH;TATTEVEEMITKAAKKGQMPSQIGVLLRDQH	136.7	41.242	K(1)GQMPSQIGVLLR	K(41.24)GQMPSQIGVLLR	1	3	-0.65662	12921000		15544000	33916000	9806700	37210000
B4FNM4	60S acidic ribosomal protein P0	ZEAMMB73_Zm00001d035201	34.488	319	B4FNM4;A0A3L6E9M0;O24573;B7ZX06;B4FWI0;A0A3L6EYT2;A0A1D6LEZ8;A0A1D6LEZ6	166;166;166;166;166;166;58;64	B4FNM4_MAIZE 60S acidic ribosomal protein P0 OS=Zea mays OX=4577 GN=ZEAMMB73_Zm00001d035201 PE=2 SV=1;A0A3L6E9M0_MAIZE 60S acidic ribosomal protein P0 OS=Zea mays OX=4577 GN=RP-P0_1 PE=4 SV=1;RLA0_MAIZE 60S acidic ribosomal protein P0 OS=Zea mays OX=4577 G	B4FNM4	166	166	K	NKGTVEIITPVELIKKGEKVGSSESALLAKL	33.842	33.842	K(0.533)GEK(0.467)VGSSESALLAK	K(0.58)GEK(-0.58)VGSSESALLAK(-32.93)	1	4	-0.51083	7023500	9332600		10073000	6619700	3492700
B4FNM4	60S acidic ribosomal protein P0	ZEAMMB73_Zm00001d035201	34.488	319	B4FNM4;A0A3L6E9M0;O24573;B7ZX06;B4FWI0;A0A3L6EYT2;A0A1D6LEZ8;A0A1D6LEZ6	169;169;169;169;169;169;61;67	B4FNM4_MAIZE 60S acidic ribosomal protein P0 OS=Zea mays OX=4577 GN=ZEAMMB73_Zm00001d035201 PE=2 SV=1;A0A3L6E9M0_MAIZE 60S acidic ribosomal protein P0 OS=Zea mays OX=4577 GN=RP-P0_1 PE=4 SV=1;RLA0_MAIZE 60S acidic ribosomal protein P0 OS=Zea mays OX=4577 G	B4FNM4	169	169	K	TVEIITPVELIKKGEKVGSSESALLAKLGIR	49.595	36.193	K(0.206)GEK(0.794)VGSSESALLAK(0.001)	K(-5.86)GEK(5.86)VGSSESALLAK(-31.58)	4	3	-0.06927	16723000	16885000	12431000	25768000	19827000	18162000
B4FNM4	60S acidic ribosomal protein P0	ZEAMMB73_Zm00001d035201	34.488	319	B4FNM4;A0A3L6E9M0;O24573;B7ZX06;B4FWI0;A0A3L6EYT2	39;39;39;39;39;39	B4FNM4_MAIZE 60S acidic ribosomal protein P0 OS=Zea mays OX=4577 GN=ZEAMMB73_Zm00001d035201 PE=2 SV=1;A0A3L6E9M0_MAIZE 60S acidic ribosomal protein P0 OS=Zea mays OX=4577 GN=RP-P0_1 PE=4 SV=1;RLA0_MAIZE 60S acidic ribosomal protein P0 OS=Zea mays OX=4577 G	B4FNM4	39	39	K	EYTKVLIALADNVGSKQLQDIRRGLRGDSVV	32.181	28.355	VLIALADNVGSK(1)QLQDIR	VLIALADNVGSK(28.36)QLQDIR	12	3	1.5405	8212800				16905000
B4FNM9	Arginine/serine-rich splicing factor RSZ28IV	100272442	16.249	141	B4FNM9;A0A3L6EUK1;A0A3L6F8X2;A0A1D6QCJ3;B6SJI7;B4FI47;K7U5B6;L7WCC1;A0A1D6HMW3;A0A3L6EUJ3;B4FW42;B8A221;A0A1D6HMW8;A0A1D6HCU1;A0A1D6Q4N0;B4F7Z5;B6U4H0;A0A3L6EV75;B6TJ91;A0A3L6F579;A0A3L6EUU8	36;36;36;36;36;36;51;36;36;36;36;36;69;36;36;36;36;94;36;36;130	B4FNM9_MAIZE Arginine/serine-rich splicing factor RSZ28IV OS=Zea mays OX=4577 GN=100272442 PE=2 SV=1;A0A3L6EUK1_MAIZE Serine/arginine-rich splicing factor RSZ23 OS=Zea mays OX=4577 GN=RSZ23_0 PE=4 SV=1;A0A3L6F8X2_MAIZE Serine/arginine-rich splicing factor	B4FNM9	36	36	K	EFRMFGVLRSVWVARKPPGFAFIDFDDRRDA	99.481	86.756	K(1)PPGFAFIDFDDRR	K(86.76)PPGFAFIDFDDRR	1	3	-2.0328
B4FNV6	40S ribosomal protein S24		13.456	118	B4FNV6;B4FJ27;A0A3L6DPF2;B6T018;B6TQZ0;C0PNT2;A0A3L6FJ84	5;5;5;5;5;5;5	B4FNV6_MAIZE 40S ribosomal protein S24 OS=Zea mays OX=4577 PE=2 SV=1;B4FJ27_MAIZE 40S ribosomal protein S24 OS=Zea mays OX=4577 GN=542641 PE=2 SV=1;A0A3L6DPF2_MAIZE 40S ribosomal protein S24 OS=Zea mays OX=4577 GN=Zm00014a_026008 PE=3 SV=1;B6T018_MAIZE 40S	B4FNV6;B6TQZ0	5;5	5	K	___________MADSKATSAVTLRTRKFMTN;___________MADSKATSAVTLRTRKQFVL	84.17	84.17	ADSK(1)ATSAVTLR	ADSK(84.17)ATSAVTLR	4	2	1.256	11430000	11000000	11548000	5238300		11191000
B4FP59	Uncharacterized protein		18.046	169	B4FP59;B6TP66;A0A1D6HL79	3;3;3	B4FP59_MAIZE Uncharacterized protein OS=Zea mays OX=4577 PE=2 SV=1;B6TP66_MAIZE Uncharacterized protein OS=Zea mays OX=4577 PE=2 SV=1;A0A1D6HL79_MAIZE Uncharacterized protein OS=Zea mays OX=4577 GN=100277102 PE=4 SV=1	B4FP59	3	3	K	_____________MEKAGQQRHVIGGGGKKA	90.986	62.717	MEK(1)AGQQR	MEK(62.72)AGQQR	3	2	0.59738			5074000
B4FPS0	Shikimate kinase	100283304	32.621	303	B4FPS0;A0A3L6F196	253;253	B4FPS0_MAIZE Shikimate kinase OS=Zea mays OX=4577 GN=100283304 PE=2 SV=1;A0A3L6F196_MAIZE Shikimate kinase 1, chloroplastic OS=Zea mays OX=4577 GN=SK1_0 PE=3 SV=1	B4FPS0	253	253	K	YANADVRVSLEEIASKQGHGDVSKLMPTDIA	103.46	75.376	VSLEEIASK(1)QGHGDVSK	VSLEEIASK(56.51)QGHGDVSK(-56.51)	9	4	-0.59588	149380000	83549000	84809000	94477000	79784000	50079000
B4FPT7	Polyubiquitin 2	100282222	17.101	153	B4FPT7;A0A1D6I4G6;A0A3L6DWR2	87;125;73	B4FPT7_MAIZE Polyubiquitin 2 OS=Zea mays OX=4577 GN=100282222 PE=2 SV=1;A0A1D6I4G6_MAIZE Ubiquitin-NEDD8-like protein RUB1 OS=Zea mays OX=4577 GN=100282222 PE=4 SV=1;A0A3L6DWR2_MAIZE Ubiquitin-NEDD8-like protein RUB2 (Fragment) OS=Zea mays OX=4577 GN=RUB2_	B4FPT7	87	87	K	RLRGGTMIKVKTLTGKEIEIDIEPTDSIDRI	96.379	64.207	TLTGK(1)EIEIDIEPTDSIDR	TLTGK(64.21)EIEIDIEPTDSIDR	5	3	0.40485	28134000		10170000	31898000	38464000	52801000
B4FPT7	Polyubiquitin 2	100282222	17.101	153	B4FPT7;B6UD37	29;29	B4FPT7_MAIZE Polyubiquitin 2 OS=Zea mays OX=4577 GN=100282222 PE=2 SV=1;B6UD37_MAIZE Ubiquitin-like domain-containing protein OS=Zea mays OX=4577 PE=2 SV=1	B4FPT7	29	29	K	TLEVESSDTVDNVKAKIQDKEGIPPDQQRLI	202.18	39.746	AK(1)IQDK(1)EGIPPDQQR	AK(39.75)IQDK(39.75)EGIPPDQQR	2	4	0.0309	91168000	82656000	108470000	125070000	123060000	98591000
B4FPT7	Putative ubiquitin family protein	100282068	17.101	153	K7U7X5;A0A1D6H1B5;Q6LCT7;P27923;B6SIL9;A0A3L6EEF2;A0A3L6DVG0;A0A3L6DUH5;A0A317YK05;K7US22;Q41753;B6TSG5;B6T1Y8;A0A317Y8G2;K7V6Z9;B6SJU5;Q41754;Q41751;A0A3L6F918;K7V708;Q42415;Q41752;K7UBK6;A0A3L6FBC1;A0A3L6EV15;B6TTQ7;B4FPT7;B6UD37;B6SHW9;K7UFL7	33;33;33;33;33;33;66;66;33;33;33;33;33;33;33;33;33;33;33;33;33;33;35;35;70;33;33;33;33;33	K7U7X5_MAIZE Putative ubiquitin family protein OS=Zea mays OX=4577 GN=100282068 PE=4 SV=1;A0A1D6H1B5_MAIZE Ubiquitin1 OS=Zea mays OX=4577 GN=103626648 PE=4 SV=1;Q6LCT7_MAIZE Ubiquitin fusion protein OS=Zea mays OX=4577 PE=2 SV=1;RS27A_MAIZE Ubiquitin-40S r	K7U7X5;Q6LCT7;B4FPT7;B6SHW9;K7UFL7	33;33;33;33;33	33	K	ESSDTIDNVKAKIQDKEGIPPDQQRLIFAGK;ESSDTVDNVKAKIQDKEGIPPDQQRLIFAGK	160.88	59.426	IQDK(1)EGIPPDQQR	IQDK(59.43)EGIPPDQQR	4	2	0.085612	170390000	198950000	313320000	178960000	184890000	171880000
B4FPT7	Polyubiquitin 2	100282222	17.101	153	B4FPT7;B6UD37;B6T5S7	11;11;11	B4FPT7_MAIZE Polyubiquitin 2 OS=Zea mays OX=4577 GN=100282222 PE=2 SV=1;B6UD37_MAIZE Ubiquitin-like domain-containing protein OS=Zea mays OX=4577 PE=2 SV=1;B6T5S7_MAIZE Uncharacterized protein OS=Zea mays OX=4577 PE=2 SV=1	B4FPT7	11	11	K	_____MQIFVKTLTGKTITLEVESSDTVDNV	60.602	60.602	TLTGK(1)TITLEVESSDTVDNVK	TLTGK(46.59)TITLEVESSDTVDNVK(-46.59)	5	3	-0.0089501		11842000	20628000		9420500	19018000
B4FPT7	Ubiquitin3	103629697	17.101	153	A0A1D6LQK5;B4FPT7;A0A1D6I4G6	130;130;168	A0A1D6LQK5_MAIZE Ubiquitin3 OS=Zea mays OX=4577 GN=103629697 PE=4 SV=1;B4FPT7_MAIZE Polyubiquitin 2 OS=Zea mays OX=4577 GN=100282222 PE=2 SV=1;A0A1D6I4G6_MAIZE Ubiquitin-NEDD8-like protein RUB1 OS=Zea mays OX=4577 GN=100282222 PE=4 SV=1	A0A1D6LQK5;B4FPT7	130;130	130	K	IQQRLIYAGKQLADDKTAKDYNIEGGSVLHL;VQQRLIYAGKQLADDKTAKDYNIEGGSVLHL	94.114	94.114	QLADDK(1)TAK	QLADDK(36.94)TAK(-36.94)	6	2	-1.4845	27286000	40168000	44956000	55702000	48678000	47136000
B4FPT7	Putative ubiquitin family protein	100282068	17.101	153	K7U7X5;A0A1D6H1B5;Q6LCT7;P27923;B6SIL9;A0A3L6EEF2;A0A3L6DVG0;A0A3L6DUH5;A0A317YK05;K7US22;Q41753;B6TSG5;B6T1Y8;A0A317Y8G2;K7V6Z9;B6SJU5;Q41754;Q41751;A0A3L6F918;K7V708;Q42415;Q41752;K7UBK6;A0A3L6FBC1;A0A3L6EV15;B6TTQ7;Q9SAT2;B4FD80;B4FPT7;B6UD37;B6T5S7;B6SHW9;K7UFL7	6;6;6;6;6;6;39;39;6;6;6;6;6;6;6;6;6;6;6;6;6;6;8;8;43;6;6;6;6;6;6;6;6	K7U7X5_MAIZE Putative ubiquitin family protein OS=Zea mays OX=4577 GN=100282068 PE=4 SV=1;A0A1D6H1B5_MAIZE Ubiquitin1 OS=Zea mays OX=4577 GN=103626648 PE=4 SV=1;Q6LCT7_MAIZE Ubiquitin fusion protein OS=Zea mays OX=4577 PE=2 SV=1;RS27A_MAIZE Ubiquitin-40S r	K7U7X5;Q6LCT7;B4FD80;B4FPT7;B6SHW9;K7UFL7	6;6;6;6;6;6	6	K	__________MQIFVKTLTGKTITLEVESSD	89.561	89.561	MQIFVK(1)TLTGK	MQIFVK(46.14)TLTGK(-46.14)	6	3	0.0016026	93773000	136510000	140200000	153030000	187300000	162170000
B4FPT7	Putative ubiquitin family protein	100282068	17.101	153	K7U7X5;A0A1D6H1B5;Q6LCT7;P27923;B6SIL9;A0A3L6EEF2;A0A3L6DVG0;A0A3L6DUH5;A0A317YK05;K7US22;Q41753;B6TSG5;B6T1Y8;A0A317Y8G2;K7V6Z9;B6SJU5;Q41754;Q41751;A0A3L6F918;K7V708;Q42415;Q41752;K7UBK6;A0A3L6FBC1;A0A3L6EV15;A0A3L6FTP7;B4FPT7;A0A1D6I4G6;A0A3L6DWR2;A0A317YIV6;B6SHW9;K7UFL7	48;48;48;48;48;48;81;81;48;48;48;48;48;48;48;48;48;48;48;48;48;48;50;50;85;24;48;86;34;121;48;48	K7U7X5_MAIZE Putative ubiquitin family protein OS=Zea mays OX=4577 GN=100282068 PE=4 SV=1;A0A1D6H1B5_MAIZE Ubiquitin1 OS=Zea mays OX=4577 GN=103626648 PE=4 SV=1;Q6LCT7_MAIZE Ubiquitin fusion protein OS=Zea mays OX=4577 PE=2 SV=1;RS27A_MAIZE Ubiquitin-40S r	K7U7X5;Q6LCT7;A0A3L6FTP7;B4FPT7;B6SHW9;K7UFL7	48;48;24;48;48;48	48	K	KEGIPPDQQRLIFAGKQLEDGRTLADYNIQK;RAGIPPDQQRLIFAGKQLEDGRTLADYNIQK	253.29	111.79	LIFAGK(1)QLEDGRTLADYNIQK	LIFAGK(91.13)QLEDGRTLADYNIQK(-91.13)	6	2	0.40613	28914000000	32562000000	34201000000	27928000000	32599000000	22928000000
B4FPT7	Ubiquitin3	103629697	17.101	153	A0A1D6LQK5;B4FPT7;A0A1D6I4G6	124;124;162	A0A1D6LQK5_MAIZE Ubiquitin3 OS=Zea mays OX=4577 GN=103629697 PE=4 SV=1;B4FPT7_MAIZE Polyubiquitin 2 OS=Zea mays OX=4577 GN=100282222 PE=2 SV=1;A0A1D6I4G6_MAIZE Ubiquitin-NEDD8-like protein RUB1 OS=Zea mays OX=4577 GN=100282222 PE=4 SV=1	A0A1D6LQK5;B4FPT7	124;124	124	K	KEGIPPIQQRLIYAGKQLADDKTAKDYNIEG;KEGIPPVQQRLIYAGKQLADDKTAKDYNIEG	95.401	84.468	LIYAGK(1)QLADDKTAK	LIYAGK(72.13)QLADDK(-72.13)TAK(-73.52)	6	3	-0.39269	15881000	16864000	17553000	20810000	18878000	31585000
B4FPT7	Ubiquitin fusion protein		17.101	153	Q6LCT7;P27923;B6SIL9;A0A3L6EEF2;A0A3L6DVG0;A0A3L6DUH5;A0A317YK05;K7US22;Q41753;B6TSG5;B6T1Y8;A0A317Y8G2;K7V6Z9;B6SJU5;Q41754;Q41751;A0A3L6F918;K7V708;Q42415;Q41752;K7UBK6;A0A3L6FBC1;A0A3L6EV15;A0A3L6FTP7;B4FPT7;A0A1D6I4G6;A0A3L6DWR2;A0A317YIV6;B6SHW9	63;63;63;63;96;96;63;63;63;63;63;63;63;145;63;63;63;63;63;63;65;65;100;39;63;101;49;136;63	Q6LCT7_MAIZE Ubiquitin fusion protein OS=Zea mays OX=4577 PE=2 SV=1;RS27A_MAIZE Ubiquitin-40S ribosomal protein S27a OS=Zea mays OX=4577 GN=UBF9 PE=2 SV=2;B6SIL9_MAIZE 40S ribosomal protein S27a OS=Zea mays OX=4577 PE=2 SV=1;A0A3L6EEF2_MAIZE Ubiquitin-40S	Q6LCT7;A0A3L6FTP7;B4FPT7;B6SHW9	63;39;63;63	63	K	KQLEDGRTLADYNIQKESTLHLVLRLRGGAK;KQLEDGRTLADYNIQKESTLHLVLRLRGGII;KQLEDGRTLADYNIQKESTLHLVLRLRGGTM	256.52	256.52	TLADYNIQK(1)ESTLHLVLR	TLADYNIQK(256.52)ESTLHLVLR	9	2	-0.10487	677030000	303550000	388040000	1008900000	805880000	1147500000
B4FQ03	60S ribosomal protein L7-2		28.416	244	B4FQ03;B4F8K1;A0A3L6G8Z7;A0A1D6JDP4;A0A3L6FW49;A0A1D6KA25;A0A1D6KA21;A0A1D6KA20;A0A3L6F839;A0A3L6FPB9;A0A3L6EIL6	51;51;51;53;51;51;53;53;46;46;53	B4FQ03_MAIZE 60S ribosomal protein L7-2 OS=Zea mays OX=4577 PE=2 SV=1;B4F8K1_MAIZE 60S ribosomal protein L7-2 OS=Zea mays OX=4577 GN=100191368 PE=2 SV=1;A0A3L6G8Z7_MAIZE 60S ribosomal protein L7-4 OS=Zea mays OX=4577 GN=RPL7D_0 PE=4 SV=1;A0A1D6JDP4_MAIZE 6	B4FQ03	51	51	K	KKKSIESRKLIFTRAKQYAEEYDAQEKELVQ	40.941	40.941	AK(1)QYAEEYDAQEK	AK(40.94)QYAEEYDAQEK(-40.94)	2	3	0.56194	4907400			10308000		8152900
B4FQ83	Uncharacterized protein		38.178	347	B4FQ83;B8A3I1;B6SXK2;A0A317Y5G0	167;167;167;167	B4FQ83_MAIZE Uncharacterized protein OS=Zea mays OX=4577 PE=2 SV=1;B8A3I1_MAIZE UPF0187 protein chloroplastic OS=Zea mays OX=4577 GN=ZEAMMB73_Zm00001d027298 PE=2 SV=1;B6SXK2_MAIZE Uncharacterized protein OS=Zea mays OX=4577 PE=2 SV=1;A0A317Y5G0_MAIZE UPF01	B4FQ83	167	167	K	VFRTEASYARFDEGRKAWMRVLASAADLAGM	20.091	20.091	K(1)AWMRVLASAADLAGMLMR	K(20.09)AWMRVLASAADLAGMLMR	1	3	-2.2648	36406000	77783000	63360000			41789000
B4FQC4	Serine--tRNA ligase cytoplasmic	103642167	51.855	458	A0A1D6JH87;B4FRC4;A0A3L6DF73;A0A1D6PI98;A0A1D6F5R1;O82108;A0A3L6G4E1;B7ZYE4;A0A3L6G7J0;A0A3L6ETJ8;A0A1D6JH89;A0A1D6JH93;A0A3L6F848;A0A1D6JH90;B4FQC4;A0A3L6FZY9	68;67;67;28;28;66;67;67;67;44;95;95;67;95;67;67	A0A1D6JH87_MAIZE Serine--tRNA ligase cytoplasmic OS=Zea mays OX=4577 GN=103642167 PE=4 SV=1;B4FRC4_MAIZE Serine--tRNA ligase cytoplasmic OS=Zea mays OX=4577 GN=ZEAMMB73_Zm00001d048174 PE=2 SV=1;A0A3L6DF73_MAIZE Serine--tRNA ligase OS=Zea mays OX=4577 GN=Zm	A0A1D6JH87;B4FRC4;B4FQC4	68;67;67	67	K	IRQELNATSKKIGKLKASKQEEEAKKLMEI_;IRQELNATSKKIGKLKASKQEEEAKKLMEST	77.662	77.662	LK(0.999)ASK(0.001)QEEEAK	LK(31.2)ASK(-31.2)QEEEAK(-73.36)	2	2	-0.30196
B4FQR5	Uncharacterized protein		37.251	344	B4FQR5;B4FTP8;A0A3L6FFE2	116;117;117	B4FQR5_MAIZE Uncharacterized protein OS=Zea mays OX=4577 PE=2 SV=1;B4FTP8_MAIZE Uncharacterized protein OS=Zea mays OX=4577 GN=100272796 PE=2 SV=1;A0A3L6FFE2_MAIZE Uncharacterized protein OS=Zea mays OX=4577 GN=Zm00014a_003915 PE=4 SV=1	B4FQR5	116	116	K	DGNCLFTAARTAAAAKADARELRHRAVRRFA	135.71	135.71	TAAAAK(1)ADAR	TAAAAK(135.71)ADAR	6	2	-2.9754	39480000	35148000	18702000		35853000
B4FS49	T-complex protein 1 subunit epsilon	100272988	58.998	535	B4FS49;A0A3L6DZH5;A0A1D6HRM1;A0A1D6HRM3	38;38;38;38	B4FS49_MAIZE T-complex protein 1 subunit epsilon OS=Zea mays OX=4577 GN=100272988 PE=2 SV=1;A0A3L6DZH5_MAIZE T-complex protein 1 subunit epsilon OS=Zea mays OX=4577 GN=Zm00014a_038248 PE=3 SV=1;A0A1D6HRM1_MAIZE T-complex protein 1 subunit epsilon OS=Zea ma	B4FS49	38	38	K	RLRGLDAQKANIGAGKAVARILRTSLGPKGA	82.75	82.75	ANIGAGK(1)AVAR	ANIGAGK(82.75)AVAR	7	2	0.17722					9302200	4730400
B4FSK8	Cyclin-dependent kinases regulatory subunit	100280869	10.38	87	B4FSK8;A0A3L6D904	28;28	B4FSK8_MAIZE Cyclin-dependent kinases regulatory subunit OS=Zea mays OX=4577 GN=100280869 PE=2 SV=1;A0A3L6D904_MAIZE Cyclin-dependent kinases regulatory subunit OS=Zea mays OX=4577 GN=Zm00014a_021460 PE=3 SV=1	B4FSK8	28	28	K	DTYEYRHVVLPPEVAKLLPKNRLLSENEWRA	44.367	39.581	HVVLPPEVAK(0.978)LLPK(0.022)	HVVLPPEVAK(16.49)LLPK(-16.49)	10	3	-0.36776	16942000
B4FSS2	Uncharacterized protein		16.746	170	B4FSS2;B6TT83;B4F9K2;A0A3L6FZW5;B6SND5	28;110;110;110;110	B4FSS2_MAIZE Uncharacterized protein OS=Zea mays OX=4577 PE=2 SV=1;B6TT83_MAIZE SRC2 OS=Zea mays OX=4577 PE=2 SV=1;B4F9K2_MAIZE Calcium-dependent lipid-binding (CaLB domain) family protein OS=Zea mays OX=4577 GN=100274244 PE=2 SV=1;A0A3L6FZW5_MAIZE C2 doma	B4FSS2	28	28	K	RLPLRDVLDDAGVGGKASRSLRLKRPSGRPH	37.112	37.112	LPLRDVLDDAGVGGK(1)ASR	LPLRDVLDDAGVGGK(37.11)ASR	15	3	-2.6434	10692000	13500000
B4FST4	SKP1-like protein 1A	ZEAMMB73_Zm00001d049230	19.254	176	B4FST4;A0A3L6F2U8;B6T1N1	156;205;156	B4FST4_MAIZE SKP1-like protein 1A OS=Zea mays OX=4577 GN=ZEAMMB73_Zm00001d049230 PE=2 SV=1;A0A3L6F2U8_MAIZE SKP1-like protein 1B OS=Zea mays OX=4577 GN=Zm00014a_022565 PE=3 SV=1;B6T1N1_MAIZE SKP1-like protein 1A OS=Zea mays OX=4577 PE=2 SV=1	B4FST4	156	156	K	IKGKTPEEIRKTFNIKNDFTPEEEEEIRREN	63.337	41.386	TFNIK(1)NDFTPEEEEEIRR	TFNIK(41.39)NDFTPEEEEEIRR	5	4	1.7518	11963000	24348000		21689000		25395000
B4FST4	SKP1-like protein 1A	ZEAMMB73_Zm00001d049230	19.254	176	B4FST4;A0A3L6F2U8;B4FUV2	54;103;54	B4FST4_MAIZE SKP1-like protein 1A OS=Zea mays OX=4577 GN=ZEAMMB73_Zm00001d049230 PE=2 SV=1;A0A3L6F2U8_MAIZE SKP1-like protein 1B OS=Zea mays OX=4577 GN=Zm00014a_022565 PE=3 SV=1;B4FUV2_MAIZE Skp1_POZ domain-containing protein OS=Zea mays OX=4577 PE=2 SV=1	B4FST4	54	54	K	DDCADNGIPLPNVNSKILSKVIEYCNKHVHA	60.735	60.735	HMIEDDCADNGIPLPNVNSK(0.975)ILSK(0.025)	HMIEDDCADNGIPLPNVNSK(15.89)ILSK(-15.89)	20	4	-0.47038		26387000			17042000	20737000
B4FST4	SKP1-like protein 1A	ZEAMMB73_Zm00001d049230	19.254	176	B4FST4;A0A3L6F2U8;B6T1N1;B6UAG2;B4FDU1;A0A3L6EK96;B6T5D3;B6TG56;A0A3L6E2D6;A0A1D6IPT2	144;193;144;128;131;131;99;139;139;139	B4FST4_MAIZE SKP1-like protein 1A OS=Zea mays OX=4577 GN=ZEAMMB73_Zm00001d049230 PE=2 SV=1;A0A3L6F2U8_MAIZE SKP1-like protein 1B OS=Zea mays OX=4577 GN=Zm00014a_022565 PE=3 SV=1;B6T1N1_MAIZE SKP1-like protein 1A OS=Zea mays OX=4577 PE=2 SV=1;B6UAG2_MAIZE S	B4FST4	144	144	K	LLDLTCQTVADMIKGKTPEEIRKTFNIKNDF	80.165	53.775	GK(1)TPEEIR	GK(53.77)TPEEIR	2	3	1.2753	44410000	34241000	41986000		17521000	29791000
B4FST4	SKP1-like protein 1A	ZEAMMB73_Zm00001d049230	19.254	176	B4FST4;A0A3L6F2U8;B4FUV2	58;107;58	B4FST4_MAIZE SKP1-like protein 1A OS=Zea mays OX=4577 GN=ZEAMMB73_Zm00001d049230 PE=2 SV=1;A0A3L6F2U8_MAIZE SKP1-like protein 1B OS=Zea mays OX=4577 GN=Zm00014a_022565 PE=3 SV=1;B4FUV2_MAIZE Skp1_POZ domain-containing protein OS=Zea mays OX=4577 PE=2 SV=1	B4FST4	58	58	K	DNGIPLPNVNSKILSKVIEYCNKHVHAAAAA	28.299	28.299	HMIEDDCADNGIPLPNVNSK(0.457)ILSK(0.543)	HMIEDDCADNGIPLPNVNSK(-0.74)ILSK(0.74)	24	4	0.10905			29054000
B4FT80	Nucleic acid-binding OB-fold-like protein	100283190	18.26	166	B4FT80;A0A3L6DB23	132;132	B4FT80_MAIZE Nucleic acid-binding OB-fold-like protein OS=Zea mays OX=4577 GN=100283190 PE=2 SV=1;A0A3L6DB23_MAIZE Uncharacterized protein OS=Zea mays OX=4577 GN=At4g28440_1 PE=4 SV=1	B4FT80	132	132	K	AKIDMFKGTMRLVVDKWGRIEVTQPADFKVN	107.43	87.323	LVVDK(1)WGR	LVVDK(87.32)WGR	5	3	0.03278	28022000	30939000	28027000	28550000	27259000	35208000
B4FTB0	FYVE-type domain-containing protein		53.496	500	B4FTB0	437	B4FTB0_MAIZE FYVE-type domain-containing protein OS=Zea mays OX=4577 PE=2 SV=1	B4FTB0	437	437	K	VANRPIVHSHEDLAKKLQEAMDINKRSSSGT	79.286	79.23	K(1)LQEAMDINKR	K(74.25)LQEAMDINK(-74.25)R	1	3	0.37682	23960000	24714000	15906000		29181000	19593000
B4FTB0	FYVE-type domain-containing protein		53.496	500	B4FTB0;A0A3L6EXK0;A0A1D6GWG3	321;321;321	B4FTB0_MAIZE FYVE-type domain-containing protein OS=Zea mays OX=4577 PE=2 SV=1;A0A3L6EXK0_MAIZE Protein FREE1 OS=Zea mays OX=4577 GN=FREE1_0 PE=4 SV=1;A0A1D6GWG3_MAIZE Protein FREE1 OS=Zea mays OX=4577 GN=ZEAMMB73_Zm00001d014808 PE=4 SV=1	B4FTB0	321	321	K	GESSISRSRAIADASKPAEQQNERKKNFLDW	64.675	38.337	AIADASK(1)PAEQQNER	AIADASK(38.34)PAEQQNER	7	3	0.18403	18634000	28766000	24477000	18248000	11684000	13328000
B4FTD2	40S ribosomal protein SA	100273082	33.421	308	B4FSQ4;A0A3L6DAR1;A0A317Y6I9;A0A1D6JQM8;A0A1D6JQM9;B4FTD2;A0A1D6F1Q4;A0A3L6FZV3;B6SSF3;B4FZ84;K7VGZ6;B4G194;A0A3L6DHE7;A0A3L6DC53;B6TIC4;A0A1D6JMV2;B6T782;B6T6X2;A0A317YG66;A0A317YG67	140;140;141;141;95;140;140;140;140;140;140;140;140;140;140;210;140;140;226;226	B4FSQ4_MAIZE 40S ribosomal protein SA OS=Zea mays OX=4577 GN=100273082 PE=2 SV=1;A0A3L6DAR1_MAIZE 40S ribosomal protein SA OS=Zea mays OX=4577 GN=GSVIVT00034021001_3 PE=3 SV=1;A0A317Y6I9_MAIZE 40S ribosomal protein SA OS=Zea mays OX=4577 GN=GSVIVT000340210	B4FSQ4;B4FTD2;B6T782	140;140;140	140	K	RLLILTDPRTDHQPIKESALGNIPTIAFCDT	24.907	24.907	TDHQPIK(1)ESALGNIPTIAFCDTDSPMR	TDHQPIK(24.91)ESALGNIPTIAFCDTDSPMR	7	4	1.7457					36446000
B4FTL0	BAG family molecular chaperone regulator 7	100273212	46.539	406	B4FTL0;A0A3L6ETT0	257;257	B4FTL0_MAIZE BAG family molecular chaperone regulator 7 OS=Zea mays OX=4577 GN=100273212 PE=2 SV=1;A0A3L6ETT0_MAIZE BAG family molecular chaperone regulator 7 OS=Zea mays OX=4577 GN=BAG7_0 PE=4 SV=1	B4FTL0	257	257	K	IVEIEDNTAGCVAIRKAFEMNHCKGKRKELS	110.87	110.87	K(1)AFEMNHCK	K(102.95)AFEMNHCK(-102.95)	1	3	-0.29063	42442000	33313000	34885000	16059000	16184000	30220000
B4FTL0	BAG family molecular chaperone regulator 7	100273212	46.539	406	B4FTL0;A0A3L6ETT0;B6T2R4	399;399;399	B4FTL0_MAIZE BAG family molecular chaperone regulator 7 OS=Zea mays OX=4577 GN=100273212 PE=2 SV=1;A0A3L6ETT0_MAIZE BAG family molecular chaperone regulator 7 OS=Zea mays OX=4577 GN=BAG7_0 PE=4 SV=1;B6T2R4_MAIZE IQ calmodulin-binding motif family protein O	B4FTL0	399	399	K	LSRRRFDLPEGGAIEKETREEGK________	66.068	62.94	RFDLPEGGAIEK(1)ETR	RFDLPEGGAIEK(62.94)ETR	12	3	-0.31665	27221000	31391000	35585000	44112000	35474000	46296000
B4FU61	CRC domain-containing protein		21.571	204	B4FU61;A0A1D6KFU5;B4FJR8;C0PBQ0;B6TRQ5;B4FMC7;A0A317Y8G7;A0A3L6FLS4	165;45;143;163;175;165;175;733	B4FU61_MAIZE CRC domain-containing protein OS=Zea mays OX=4577 PE=2 SV=1;A0A1D6KFU5_MAIZE Protein tesmin/TSO1-like CXC 4 OS=Zea mays OX=4577 GN=100284254 PE=4 SV=1;B4FJR8_MAIZE CRC domain-containing protein OS=Zea mays OX=4577 PE=2 SV=1;C0PBQ0_MAIZE CRC do	B4FU61	165	165	K	LIRRKCTCKKSGCLKKYCDCYQGGAGCSINC	29.422	29.422	K(0.996)YCDCYQGGAGCSINCK(0.004)	K(24.52)YCDCYQGGAGCSINCK(-24.52)	1	3	-0.05464		7115900				9459200
B4FUA9	60 ribosomal protein L14		15.361	134	B4FUA9;A0A3L6DYD3;A0A1D6IB46;B6TMP6;A0A3L6FZ13;B6TD95	19;56;56;19;19;19	B4FUA9_MAIZE 60 ribosomal protein L14 OS=Zea mays OX=4577 PE=2 SV=1;A0A3L6DYD3_MAIZE 60S ribosomal protein L14-1 OS=Zea mays OX=4577 GN=RPL14A_0 PE=4 SV=1;A0A1D6IB46_MAIZE 60S ribosomal protein L14-1 OS=Zea mays OX=4577 GN=ZEAMMB73_Zm00001d021445 PE=4 SV=1	B4FUA9	19	19	K	KRFVEIGRVALVNYGKDYGRLVVIVDVVDQN	55.98	55.98	VALVNYGK(1)DYGR	VALVNYGK(55.98)DYGR	8	3	-0.20896	6956600	11438000		10242000	12893000	12748000
B4FVI1	TPT domain-containing protein		33.847	308	B4FVI1;B6T4P7;B6TB76;B4FVJ1;B4FD13;A0A3L6EBM1	281;328;330;330;330;330	B4FVI1_MAIZE TPT domain-containing protein OS=Zea mays OX=4577 PE=2 SV=1;B6T4P7_MAIZE Plastidic phosphate translocator-like protein1 OS=Zea mays OX=4577 PE=2 SV=1;B6TB76_MAIZE Plastidic phosphate translocator-like protein1 OS=Zea mays OX=4577 PE=2 SV=1;B4F	B4FVI1	281	281	K	NHVKLQALKAKEAQKKATQADEEAGSLLQER	57.525	41.422	K(1)ATQADEEAGSLLQER	K(41.42)ATQADEEAGSLLQER	1	3	-0.85964					13178000	11461000
B4FVL8	Uncharacterized protein		58.321	545	B4FVL8;B6SWJ7;C0PGF2;A0A3L6ENN1	262;313;313;313	B4FVL8_MAIZE Uncharacterized protein OS=Zea mays OX=4577 PE=2 SV=1;B6SWJ7_MAIZE Peptide transporter PTR2 OS=Zea mays OX=4577 PE=2 SV=1;C0PGF2_MAIZE Protein NRT1/ PTR FAMILY 6.4 OS=Zea mays OX=4577 GN=100281564 PE=2 SV=1;A0A3L6ENN1_MAIZE Protein NRT1/ PTR F	B4FVL8	262	262	K	RWLDKAAIVEAEPAGKQRASAAAASTVTEVE	75.294	75.294	AAIVEAEPAGK(1)QR	AAIVEAEPAGK(75.29)QR	11	2	1.4844				12412000		12050000
B4FW57	Peptidase_M3 domain-containing protein		78.808	698	B4FW57;C4J473;A0A3L6EQL3	178;259;259	B4FW57_MAIZE Peptidase_M3 domain-containing protein OS=Zea mays OX=4577 PE=2 SV=1;C4J473_MAIZE Peptidase_M3 domain-containing protein OS=Zea mays OX=4577 PE=2 SV=1;A0A3L6EQL3_MAIZE Organellar oligopeptidase A, chloroplastic/mitochondrial OS=Zea mays OX=457	B4FW57	178	178	K	EKLTQKFSENVLDATKKFEKLITDKKEIEGL	91.752	82.954	FSENVLDATK(0.874)K(0.126)	FSENVLDATK(8.42)K(-8.42)	10	3	-0.0086649	46415000	59048000	41324000	68726000	76079000
B4FW57	Peptidase_M3 domain-containing protein		78.808	698	B4FW57;C4J473;A0A3L6EQL3	80;161;161	B4FW57_MAIZE Peptidase_M3 domain-containing protein OS=Zea mays OX=4577 PE=2 SV=1;C4J473_MAIZE Peptidase_M3 domain-containing protein OS=Zea mays OX=4577 PE=2 SV=1;A0A3L6EQL3_MAIZE Organellar oligopeptidase A, chloroplastic/mitochondrial OS=Zea mays OX=457	B4FW57	80	80	K	RLEVIWGMVDHLKSVKDSADLRAAVEEVQPV	53.756	53.756	SVK(1)DSADLR	SVK(53.76)DSADLR	3	3	0.39024					19381000
[truncated: 446 more rows]

## Sheet: Table S7
Table S7	Description
peptides	Differential proteins in qKW1N and qKW1D kernels ubiquitination proteomics.
peptides
Header	Description
Protein	Identifier of the protein this peptide is associated with.
Protein Name	Names of proteins this peptide is associated with.
[truncated: 460 more rows]

## Sheet: Table S8
Table S8. Screening of ZmKW1 interaction proteins by yeast two-hybrid library.
[truncated: 44 more rows]

[truncated: 2 more sheets: Table S9, Table S10]
